# Supplementary material for: Crystal structure of bis­[(oxalato-κ2 O 1,O 2)(1,4,8,11-tetra­aza­cyclo­tetra­decane-κ4 N)chromium(III)] dichromate octa­hydrate from synchrotron X-ray data
Source: Acta Crystallogr E Crystallogr Commun. 2017 Feb 17;73(Pt 3):403–6. doi: 10.1107/S2056989017002614 (PMC5347064; doi:10.1107/S2056989017002614)
Supplement: Supplementary file 1 [file e-73-00403-sup1.cif]

##############################################################################
#                                                                            #
# This CIF contains the data in a paper accepted for publication in          #
# Acta Crystallographica Section E. It conforms to the requirements of       #
# Notes for Authors for Acta Crystallographica Section E, and has been       #
# peer reviewed under the auspices of the IUCr Commission on Journals.       #
#                                                                            #
# Full details of the Crystallographic Information File format               #
# are given in the paper "The Crystallographic Information File (CIF):       #
# a New Standard Archive File for Crystallography" by S. R. Hall, F. H.      #
# Allen and I. D. Brown [Acta Cryst. (1991), A47, 655-685].                  #
#                                                                            #
# The current version of the core CIF dictionary is obtainable from          #
# ftp://ftp.iucr.org/pub/cif_core.dic.                                       #
#                                                                            #
# Software is freely available for graphical display of the structure(s)     #
# in this CIF. For information consult the CIF software page                 #
# http://www.iucr.org/resources/cif/software.                                #
#                                                                            #
# This file may be used for bona fide research purposes within the           #
# scientific community so long as proper attribution is given to the journal # 
# article from which it was obtained.                                        #
#                                                                            #
##############################################################################
data_I
_audit_creation_method     'SHELXL-2016/6'
_journal_date_recd_electronic     2017-02-13
_journal_date_accepted     2017-02-14
_journal_name_full     'Acta Crystallographica, Section E'
_journal_year     2017
_journal_volume     73
_journal_issue      3
_journal_page_first     403
_journal_page_last     406
_journal_paper_category     GM
_journal_paper_doi     10.1107/S2056989017002614
_journal_coeditor_code     SJ5521
_publ_contact_author_name     'Jong-Ha Choi'
_publ_contact_author_address
;
Department of Chemistry, Andong National University,
Andong 36729, Republic of Korea.
;
_publ_contact_author_email     jhchoi@anu.ac.kr
_publ_contact_author_fax     '82 54 820 5452'
_publ_contact_author_phone     '+82-54-820-5458'
_publ_section_title
;\
Crystal structure of
bis[(oxalato-\k^2^<i>O</i>^1^,<i>O</i>^2^)(1,4,8,11-tetraazacyclotetradecane-\
\k^4^<i>N</i>)chromium(III)] dichromate octahydrate from synchrotron X-ray
data
;
loop_
    _publ_author_name
    _publ_author_footnote
    _publ_author_address
    'Moon, Dohyun' .
;
Pohang Accelerator Laboratory, POSTECH, Pohang 37673, Republic of Korea
;
    'Choi, Jong-Ha' .
;
Department of Chemistry, Andong National University, Andong 36729,
Republic of Korea
;
_publ_section_synopsis
;
The asymmetric unit of the title compound comprises of one complex cation, one
half of a [Cr~2~O~7~]^2-^ anion and four water molecules. The Cr^III^ ion has
a distorted octahedral coordination by four N atoms of the cyclam ligand and
one bidentate oxalate ligand in the <i>cis</i> positions; the conformation of
the dichromate anion is staggered.
;
_chemical_name_systematic
;\
Bis[(oxalato-\k^2^<i>O</i>^1^,<i>O</i>^2^)(1,4,8,11-tetraazacyclotetradecane-\
\k^4^<i>N</i>)chromium(III)] dichromate octahydrate
;
_chemical_name_common     ?
_chemical_formula_moiety     '2(C12 H24 Cr N4 O4 +), Cr2 O7 2-, 8(H2 O)'
_chemical_formula_sum     'C24 H64 Cr4 N8 O23'
_chemical_formula_iupac     '[Cr (C2 O4) (C10 H24 N4)]2 [Cr2 O7], 8H2 O'
_chemical_formula_weight     1040.83
_chemical_melting_point     ?
_shelx_space_group_comment
;
The symmetry employed for this shelxl refinement is uniquely defined
by the following loop, which should always be used as a source of
symmetry information in preference to the above space-group names.
They are only intended as comments.
;
_space_group_crystal_system     monoclinic
_space_group_name_H-M_alt     'P 21/c'
_space_group_name_Hall     '-P 2ybc'
loop_
    _space_group_symop_operation_xyz
    'x, y, z'
    '-x, y+1/2, -z+1/2'
    '-x, -y, -z'
    'x, -y-1/2, z-1/2'
_cell_length_a     7.8270(16)
_cell_length_b     15.407(3)
_cell_length_c     18.086(4)
_cell_angle_alpha     90
_cell_angle_beta     100.86(3)
_cell_angle_gamma     90
_cell_volume     2141.9(8)
_cell_formula_units_Z     2
_cell_measurement_reflns_used     63673
_cell_measurement_theta_min     0.349
_cell_measurement_theta_max     33.679
_cell_measurement_temperature     298(2)
_exptl_crystal_description     'block'
_exptl_crystal_colour     'orange'
_exptl_crystal_size_max     0.152
_exptl_crystal_size_mid     0.085
_exptl_crystal_size_min     0.075
_exptl_crystal_density_diffrn     1.614
_exptl_crystal_density_meas     ?
_exptl_crystal_density_method     ?
_exptl_crystal_F_000     1088
_exptl_absorpt_coefficient_mu     0.705
_exptl_absorpt_correction_type     empirical
_exptl_absorpt_process_details
;
(<i>HKL3000sm SCALEPACK</i>; Otwinowski & Minor, 1997)
;
_shelx_estimated_absorpt_T_min     0.900
_shelx_estimated_absorpt_T_max     0.949
_exptl_absorpt_correction_T_min     0.889
_exptl_absorpt_correction_T_max     1.000
_diffrn_ambient_temperature     298(2)
_diffrn_radiation_type     synchrotron
_diffrn_radiation_wavelength     0.610
_diffrn_measurement_device_type     'ADSC Q210 CCD area detector'
_diffrn_measurement_method     'omega scan'
_diffrn_detector_area_resol_mean     ?
_diffrn_reflns_number     21270
_diffrn_reflns_av_R_equivalents     0.0266
_diffrn_reflns_theta_min     2.272
_diffrn_reflns_theta_max     24.997
_diffrn_reflns_theta_full     21.469
_diffrn_measured_fraction_theta_max     0.970
_diffrn_measured_fraction_theta_full     0.977
_diffrn_reflns_limit_h_min     -10
_diffrn_reflns_limit_h_max     10
_diffrn_reflns_limit_k_min     -20
_diffrn_reflns_limit_k_max     20
_diffrn_reflns_limit_l_min     -25
_diffrn_reflns_limit_l_max     25
_refine_special_details     ?
_reflns_number_total     5775
_reflns_number_gt     4844
_reflns_threshold_expression     'I > 2\s(I)'
_refine_ls_structure_factor_coef     Fsqd
_refine_ls_matrix_type     full
_refine_ls_R_factor_all     0.0561
_refine_ls_R_factor_gt     0.0478
_refine_ls_wR_factor_gt     0.1394
_refine_ls_wR_factor_ref     0.1448
_refine_ls_goodness_of_fit_ref     1.041
_refine_ls_restrained_S_all     1.048
_refine_ls_number_reflns     5775
_refine_ls_number_parameters     324
_refine_ls_number_restraints     24
_refine_ls_hydrogen_treatment     mixed
_refine_ls_weighting_scheme     calc
_refine_ls_weighting_details
              'w=1/[\s^2^(Fo^2^)+(0.0902P)^2^+1.1358P] where P=(Fo^2^+2Fc^2^)/3'
_atom_sites_solution_hydrogens     mixed
_atom_sites_solution_primary     ?
_atom_sites_solution_secondary     ?
_refine_ls_shift/su_max     0.002
_refine_ls_shift/su_mean     0.000
_refine_diff_density_max     1.618
_refine_diff_density_min     -0.692
_refine_ls_extinction_method
;
SHELXL2016 (Sheldrick, 2015<i>b</i>)
;
_refine_ls_extinction_coef     0.037(3)
_refine_ls_extinction_expression
                                  'Fc^*^=kFc[1+0.001xFc^2^\l^3^/sin(2\q)]^-1/4^'
loop_
    _atom_type_symbol
    _atom_type_description
    _atom_type_scat_dispersion_real
    _atom_type_scat_dispersion_imag
    _atom_type_scat_source
    'C' 'C' 0.0019 0.0011
                         'International Tables Vol C Tables 4.2.6.8 and 6.1.1.4'
    'H' 'H' 0.0000 0.0000
                         'International Tables Vol C Tables 4.2.6.8 and 6.1.1.4'
    'N' 'N' 0.0040 0.0024
                         'International Tables Vol C Tables 4.2.6.8 and 6.1.1.4'
    'O' 'O' 0.0074 0.0043
                         'International Tables Vol C Tables 4.2.6.8 and 6.1.1.4'
    'Cr' 'Cr' 0.2796 0.4720
                         'International Tables Vol C Tables 4.2.6.8 and 6.1.1.4'
_computing_data_collection
;
<i>PAL BL2D-SMDC</i> (Shin <i>et al.</i>,  2016)
;
_computing_cell_refinement
;
<i>HKL3000sm</i> (Otwinowski & Minor, 1997)
;
_computing_data_reduction
;
<i>HKL3000sm</i> (Otwinowski & Minor, 1997)
;
_computing_structure_solution
;
<i>SHELXT2014</i> (Sheldrick, 2015<i>a</i>)
;
_computing_structure_refinement
;
<i>SHELXL2016</i> (Sheldrick, 2015<i>b</i>)
;
_computing_molecular_graphics
;
<i>DIAMOND 4</i> (Putz & Brandenburg, 2014)
;
_computing_publication_material
;
<i>publCIF</i> (Westrip, 2010)
;
loop_
    _atom_site_type_symbol
    _atom_site_label
    _atom_site_fract_x
    _atom_site_fract_y
    _atom_site_fract_z
    _atom_site_U_iso_or_equiv
    _atom_site_adp_type
    _atom_site_calc_flag
    _atom_site_occupancy
    _atom_site_disorder_assembly
    _atom_site_disorder_group
    Cr Cr1A 0.38205(4) 0.34112(2) 0.73752(2) 0.02641(13) Uani d 1 . .
    O O1A 0.59297(19) 0.27010(12) 0.76591(10) 0.0396(4) Uani d 1 . .
    O O2A 0.8739(2) 0.26797(16) 0.76043(14) 0.0626(6) Uani d 1 . .
    O O3A 0.54391(19) 0.41929(11) 0.69995(10) 0.0396(4) Uani d 1 . .
    O O4A 0.8222(2) 0.43225(16) 0.69140(14) 0.0598(6) Uani d 1 . .
    N N1A 0.1816(2) 0.42579(13) 0.69489(12) 0.0378(4) Uani d 1 . .
    H H1A 0.075547 0.405210 0.710638 0.045 Uiso calc 1 . .
    N N2A 0.3113(2) 0.27935(15) 0.63360(12) 0.0409(4) Uani d 1 . .
    H H2A 0.403674 0.293806 0.605848 0.049 Uiso calc 1 . .
    N N3A 0.2422(2) 0.25158(13) 0.78721(12) 0.0390(4) Uani d 1 . .
    H H3A 0.119637 0.269026 0.775430 0.047 Uiso calc 1 . .
    N N4A 0.4158(3) 0.40170(14) 0.84214(11) 0.0406(4) Uani d 1 . .
    H H4A 0.535961 0.389115 0.866550 0.049 Uiso calc 1 . .
    C C1A 0.1568(4) 0.4172(2) 0.61046(18) 0.0582(8) Uani d 1 . .
    H H1AA 0.049076 0.445014 0.586857 0.070 Uiso calc 1 . .
    H H1AB 0.252088 0.445169 0.592350 0.070 Uiso calc 1 . .
    C C2A 0.1514(4) 0.3226(2) 0.59104(18) 0.0612(8) Uani d 1 . .
    H H2AA 0.048592 0.296162 0.604142 0.073 Uiso calc 1 . .
    H H2AB 0.145782 0.315414 0.537358 0.073 Uiso calc 1 . .
    C C3A 0.3008(4) 0.1838(2) 0.6321(2) 0.0609(8) Uani d 1 . .
    H H3AA 0.417078 0.160207 0.647097 0.073 Uiso calc 1 . .
    H H3AB 0.256590 0.165122 0.580818 0.073 Uiso calc 1 . .
    C C4A 0.1857(4) 0.1466(2) 0.6829(2) 0.0638(9) Uani d 1 . .
    H H4AA 0.071236 0.172674 0.669584 0.077 Uiso calc 1 . .
    H H4AB 0.172624 0.084736 0.673435 0.077 Uiso calc 1 . .
    C C5A 0.2513(4) 0.16009(18) 0.7649(2) 0.0586(8) Uani d 1 . .
    H H5AA 0.183071 0.125105 0.793222 0.070 Uiso calc 1 . .
    H H5AB 0.371013 0.140530 0.777515 0.070 Uiso calc 1 . .
    C C6A 0.3031(4) 0.2623(2) 0.87113(18) 0.0597(8) Uani d 1 . .
    H H6AA 0.224823 0.232351 0.898189 0.072 Uiso calc 1 . .
    H H6AB 0.418710 0.238033 0.886411 0.072 Uiso calc 1 . .
    C C7A 0.3053(5) 0.3571(3) 0.88827(18) 0.0640(8) Uani d 1 . .
    H H7AA 0.187953 0.380198 0.876854 0.077 Uiso calc 1 . .
    H H7AB 0.351179 0.366653 0.941312 0.077 Uiso calc 1 . .
    C C8A 0.3993(4) 0.4980(2) 0.8437(2) 0.0605(8) Uani d 1 . .
    H H8AA 0.493986 0.523712 0.823521 0.073 Uiso calc 1 . .
    H H8AB 0.410781 0.516864 0.895598 0.073 Uiso calc 1 . .
    C C9A 0.2285(4) 0.5313(2) 0.7993(2) 0.0657(9) Uani d 1 . .
    H H9AA 0.133959 0.502373 0.817229 0.079 Uiso calc 1 . .
    H H9AB 0.219591 0.592861 0.809118 0.079 Uiso calc 1 . .
    C C10A 0.2063(4) 0.51784(19) 0.7163(2) 0.0595(8) Uani d 1 . .
    H H10A 0.106358 0.550800 0.691276 0.071 Uiso calc 1 . .
    H H10B 0.308132 0.539863 0.699087 0.071 Uiso calc 1 . .
    C C11A 0.7305(3) 0.30305(18) 0.74841(14) 0.0415(5) Uani d 1 . .
    C C12A 0.7022(3) 0.39281(18) 0.70995(14) 0.0412(5) Uani d 1 . .
    Cr Cr2B 0.86158(6) 0.07641(3) 0.46646(2) 0.04561(15) Uani d 1 . .
    O O1B 0.9327(6) -0.0145(4) 0.5141(3) 0.0780(16) Uani d 0.5 A .
    O O2B1 0.814(2) 0.0661(9) 0.3785(7) 0.068(3) Uani d 0.586(6) A 1
    O O3B1 0.9854(7) 0.1624(3) 0.4827(3) 0.0797(17) Uani d 0.586(6) A 1
    O O4B1 0.6779(6) 0.1061(4) 0.4942(3) 0.0811(16) Uani d 0.586(6) A 1
    O O2B2 0.7152(9) 0.0097(6) 0.4864(4) 0.093(3) Uani d 0.414(6) A 2
    O O3B2 0.8779(13) 0.1556(6) 0.5165(5) 0.097(3) Uani d 0.414(6) A 2
    O O4B2 0.812(3) 0.0895(14) 0.3789(11) 0.075(5) Uani d 0.414(6) A 2
    O O1S 0.6259(5) 0.2636(2) 0.57243(19) 0.0909(10) Uani d 1 . .
    H H1O1 0.698(7) 0.222(3) 0.577(3) 0.136 Uiso d 1 . .
    H H2O1 0.596(8) 0.269(4) 0.5252(8) 0.136 Uiso d 1 . .
    O O2S 0.6340(5) 0.3977(2) 0.4684(2) 0.0935(9) Uani d 1 . .
    H H1O2 0.576(7) 0.382(4) 0.501(3) 0.140 Uiso d 1 . .
    H H2O2 0.698(7) 0.362(3) 0.450(3) 0.140 Uiso d 1 . .
    O O3S 0.8777(6) 0.3113(2) 0.4068(2) 0.1014(11) Uani d 1 . .
    H H1O3 0.880(9) 0.264(2) 0.431(3) 0.152 Uiso d 1 . .
    H H2O3 0.827(8) 0.300(4) 0.3622(14) 0.152 Uiso d 1 . .
    O O4S 0.7101(5) 0.5364(2) 0.56219(18) 0.0920(9) Uani d 1 . .
    H H1O4 0.708(9) 0.519(3) 0.6063(12) 0.138 Uiso d 1 . .
    H H2O4 0.675(8) 0.499(3) 0.528(2) 0.138 Uiso d 1 . .
loop_
    _atom_site_aniso_label
    _atom_site_aniso_U_11
    _atom_site_aniso_U_22
    _atom_site_aniso_U_33
    _atom_site_aniso_U_12
    _atom_site_aniso_U_13
    _atom_site_aniso_U_23
    Cr1A 0.01035(16) 0.0353(2) 0.03406(19) 0.00068(10) 0.00548(11) -0.00334(12)
    O1A 0.0188(7) 0.0472(10) 0.0521(9) 0.0076(6) 0.0050(6) -0.0005(7)
    O2A 0.0197(8) 0.0833(16) 0.0835(15) 0.0165(8) 0.0066(8) -0.0129(12)
    O3A 0.0177(7) 0.0490(10) 0.0546(10) -0.0027(6) 0.0133(6) 0.0023(7)
    O4A 0.0229(8) 0.0871(16) 0.0737(14) -0.0124(9) 0.0203(8) -0.0010(11)
    N1A 0.0173(8) 0.0424(11) 0.0544(11) 0.0062(7) 0.0089(7) 0.0063(8)
    N2A 0.0258(9) 0.0561(12) 0.0409(10) -0.0004(8) 0.0066(7) -0.0124(9)
    N3A 0.0216(8) 0.0435(11) 0.0537(11) -0.0007(7) 0.0115(8) 0.0059(8)
    N4A 0.0273(9) 0.0533(12) 0.0408(10) -0.0009(8) 0.0058(7) -0.0127(8)
    C1A 0.0373(13) 0.080(2) 0.0565(16) 0.0114(13) 0.0069(11) 0.0225(15)
    C2A 0.0434(15) 0.087(2) 0.0473(15) 0.0015(15) -0.0069(12) -0.0098(14)
    C3A 0.0495(16) 0.0600(18) 0.073(2) -0.0032(13) 0.0114(14) -0.0286(15)
    C4A 0.0488(17) 0.0501(17) 0.093(2) -0.0108(12) 0.0130(16) -0.0183(15)
    C5A 0.0442(15) 0.0407(15) 0.092(2) -0.0025(10) 0.0169(15) 0.0052(13)
    C6A 0.0497(16) 0.077(2) 0.0546(16) 0.0013(14) 0.0162(13) 0.0168(14)
    C7A 0.067(2) 0.086(2) 0.0446(15) -0.0042(17) 0.0243(14) -0.0113(14)
    C8A 0.0517(17) 0.0561(18) 0.074(2) -0.0037(13) 0.0125(14) -0.0275(15)
    C9A 0.0498(17) 0.0528(18) 0.097(3) 0.0099(13) 0.0195(16) -0.0179(16)
    C10A 0.0376(14) 0.0447(15) 0.098(2) 0.0084(11) 0.0189(14) 0.0074(14)
    C11A 0.0160(9) 0.0608(15) 0.0470(12) 0.0055(9) 0.0041(8) -0.0140(10)
    C12A 0.0177(9) 0.0612(15) 0.0472(12) -0.0071(9) 0.0120(8) -0.0119(10)
    Cr2B 0.0406(2) 0.0553(3) 0.0379(2) 0.00143(17) -0.00027(16) 0.00325(16)
    O1B 0.058(3) 0.083(3) 0.094(4) 0.032(3) 0.016(3) 0.051(3)
    O2B1 0.074(5) 0.082(6) 0.042(4) 0.010(4) -0.002(3) -0.009(4)
    O3B1 0.076(3) 0.065(3) 0.086(3) -0.025(2) -0.016(3) -0.006(2)
    O4B1 0.066(3) 0.095(4) 0.087(3) 0.011(2) 0.027(2) -0.005(3)
    O2B2 0.065(4) 0.126(6) 0.094(5) -0.007(4) 0.027(3) 0.045(4)
    O3B2 0.096(3) 0.095(3) 0.097(3) 0.0059(19) 0.0135(19) -0.0124(18)
    O4B2 0.050(5) 0.113(13) 0.060(7) 0.023(7) 0.009(5) 0.047(7)
    O1S 0.097(2) 0.102(2) 0.089(2) 0.0078(17) 0.0558(19) -0.0074(17)
    O2S 0.110(3) 0.082(2) 0.089(2) 0.0060(18) 0.0202(18) -0.0030(16)
    O3S 0.131(3) 0.084(2) 0.082(2) 0.013(2) 0.003(2) -0.0045(16)
    O4S 0.111(3) 0.091(2) 0.0739(18) 0.0025(19) 0.0187(19) -0.0037(15)
_geom_special_details
;
 All esds (except the esd in the dihedral angle between two l.s. planes)
 are estimated using the full covariance matrix.  The cell esds are taken
 into account individually in the estimation of esds in distances, angles
 and torsion angles; correlations between esds in cell parameters are only
 used when they are defined by crystal symmetry.  An approximate (isotropic)
 treatment of cell esds is used for estimating esds involving l.s. planes.
;
loop_
    _geom_bond_atom_site_label_1
    _geom_bond_atom_site_label_2
    _geom_bond_site_symmetry_2
    _geom_bond_distance
    _geom_bond_publ_flag
    Cr1A O3A . 1.9600(16) ?
    Cr1A O1A . 1.9665(16) ?
    Cr1A N3A . 2.069(2) ?
    Cr1A N1A . 2.0739(19) ?
    Cr1A N4A . 2.081(2) ?
    Cr1A N2A . 2.086(2) ?
    O1A C11A . 1.283(3) ?
    O2A C11A . 1.228(3) ?
    O3A C12A . 1.284(3) ?
    O4A C12A . 1.218(3) ?
    N1A C10A . 1.473(4) ?
    N1A C1A . 1.508(4) ?
    N1A H1A . 0.9800 ?
    N2A C3A . 1.475(4) ?
    N2A C2A . 1.497(4) ?
    N2A H2A . 0.9800 ?
    N3A C5A . 1.472(4) ?
    N3A C6A . 1.512(4) ?
    N3A H3A . 0.9800 ?
    N4A C7A . 1.479(4) ?
    N4A C8A . 1.491(4) ?
    N4A H4A . 0.9800 ?
    C1A C2A . 1.498(5) ?
    C1A H1AA . 0.9700 ?
    C1A H1AB . 0.9700 ?
    C2A H2AA . 0.9700 ?
    C2A H2AB . 0.9700 ?
    C3A C4A . 1.516(5) ?
    C3A H3AA . 0.9700 ?
    C3A H3AB . 0.9700 ?
    C4A C5A . 1.489(5) ?
    C4A H4AA . 0.9700 ?
    C4A H4AB . 0.9700 ?
    C5A H5AA . 0.9700 ?
    C5A H5AB . 0.9700 ?
    C6A C7A . 1.493(5) ?
    C6A H6AA . 0.9700 ?
    C6A H6AB . 0.9700 ?
    C7A H7AA . 0.9700 ?
    C7A H7AB . 0.9700 ?
    C8A C9A . 1.513(5) ?
    C8A H8AA . 0.9700 ?
    C8A H8AB . 0.9700 ?
    C9A C10A . 1.493(5) ?
    C9A H9AA . 0.9700 ?
    C9A H9AB . 0.9700 ?
    C10A H10A . 0.9700 ?
    C10A H10B . 0.9700 ?
    C11A C12A . 1.545(4) ?
    Cr2B O3B2 . 1.511(8) ?
    Cr2B O4B2 . 1.571(19) ?
    Cr2B O2B1 . 1.572(12) ?
    Cr2B O2B2 . 1.630(7) ?
    Cr2B O3B1 . 1.635(4) ?
    Cr2B O4B1 . 1.673(5) ?
    Cr2B O1B . 1.684(4) ?
    Cr2B O1B 3_756 1.847(4) ?
    O1B O1B 3_756 1.332(10) ?
    O1B O2B2 . 1.723(9) ?
    O1S H1O1 . 0.845(10) ?
    O1S H2O1 . 0.847(10) ?
    O2S H1O2 . 0.841(10) ?
    O2S H2O2 . 0.845(10) ?
    O3S H1O3 . 0.845(10) ?
    O3S H2O3 . 0.848(10) ?
    O4S H1O4 . 0.843(10) ?
    O4S H2O4 . 0.851(10) ?
loop_
    _geom_angle_atom_site_label_1
    _geom_angle_atom_site_label_2
    _geom_angle_atom_site_label_3
    _geom_angle_site_symmetry_1
    _geom_angle_site_symmetry_3
    _geom_angle
    _geom_angle_publ_flag
    O3A Cr1A O1A . . 82.34(7) ?
    O3A Cr1A N3A . . 171.83(8) ?
    O1A Cr1A N3A . . 90.14(8) ?
    O3A Cr1A N1A . . 88.72(7) ?
    O1A Cr1A N1A . . 170.42(8) ?
    N3A Cr1A N1A . . 98.97(8) ?
    O3A Cr1A N4A . . 93.44(8) ?
    O1A Cr1A N4A . . 93.19(8) ?
    N3A Cr1A N4A . . 83.74(9) ?
    N1A Cr1A N4A . . 90.77(9) ?
    O3A Cr1A N2A . . 92.69(8) ?
    O1A Cr1A N2A . . 92.78(8) ?
    N3A Cr1A N2A . . 90.86(9) ?
    N1A Cr1A N2A . . 84.17(9) ?
    N4A Cr1A N2A . . 171.96(8) ?
    C11A O1A Cr1A . . 114.69(16) ?
    C12A O3A Cr1A . . 115.17(17) ?
    C10A N1A C1A . . 109.6(2) ?
    C10A N1A Cr1A . . 117.10(17) ?
    C1A N1A Cr1A . . 105.39(15) ?
    C10A N1A H1A . . 108.1 ?
    C1A N1A H1A . . 108.1 ?
    Cr1A N1A H1A . . 108.1 ?
    C3A N2A C2A . . 113.4(2) ?
    C3A N2A Cr1A . . 118.47(19) ?
    C2A N2A Cr1A . . 108.32(17) ?
    C3A N2A H2A . . 105.2 ?
    C2A N2A H2A . . 105.2 ?
    Cr1A N2A H2A . . 105.2 ?
    C5A N3A C6A . . 111.0(2) ?
    C5A N3A Cr1A . . 117.56(18) ?
    C6A N3A Cr1A . . 105.70(17) ?
    C5A N3A H3A . . 107.4 ?
    C6A N3A H3A . . 107.4 ?
    Cr1A N3A H3A . . 107.4 ?
    C7A N4A C8A . . 112.9(2) ?
    C7A N4A Cr1A . . 108.49(17) ?
    C8A N4A Cr1A . . 117.86(19) ?
    C7A N4A H4A . . 105.5 ?
    C8A N4A H4A . . 105.5 ?
    Cr1A N4A H4A . . 105.5 ?
    C2A C1A N1A . . 108.4(2) ?
    C2A C1A H1AA . . 110.0 ?
    N1A C1A H1AA . . 110.0 ?
    C2A C1A H1AB . . 110.0 ?
    N1A C1A H1AB . . 110.0 ?
    H1AA C1A H1AB . . 108.4 ?
    N2A C2A C1A . . 109.2(2) ?
    N2A C2A H2AA . . 109.8 ?
    C1A C2A H2AA . . 109.8 ?
    N2A C2A H2AB . . 109.8 ?
    C1A C2A H2AB . . 109.8 ?
    H2AA C2A H2AB . . 108.3 ?
    N2A C3A C4A . . 113.8(2) ?
    N2A C3A H3AA . . 108.8 ?
    C4A C3A H3AA . . 108.8 ?
    N2A C3A H3AB . . 108.8 ?
    C4A C3A H3AB . . 108.8 ?
    H3AA C3A H3AB . . 107.7 ?
    C5A C4A C3A . . 114.7(3) ?
    C5A C4A H4AA . . 108.6 ?
    C3A C4A H4AA . . 108.6 ?
    C5A C4A H4AB . . 108.6 ?
    C3A C4A H4AB . . 108.6 ?
    H4AA C4A H4AB . . 107.6 ?
    N3A C5A C4A . . 112.4(3) ?
    N3A C5A H5AA . . 109.1 ?
    C4A C5A H5AA . . 109.1 ?
    N3A C5A H5AB . . 109.1 ?
    C4A C5A H5AB . . 109.1 ?
    H5AA C5A H5AB . . 107.8 ?
    C7A C6A N3A . . 107.7(2) ?
    C7A C6A H6AA . . 110.2 ?
    N3A C6A H6AA . . 110.2 ?
    C7A C6A H6AB . . 110.2 ?
    N3A C6A H6AB . . 110.2 ?
    H6AA C6A H6AB . . 108.5 ?
    N4A C7A C6A . . 108.8(2) ?
    N4A C7A H7AA . . 109.9 ?
    C6A C7A H7AA . . 109.9 ?
    N4A C7A H7AB . . 109.9 ?
    C6A C7A H7AB . . 109.9 ?
    H7AA C7A H7AB . . 108.3 ?
    N4A C8A C9A . . 113.4(2) ?
    N4A C8A H8AA . . 108.9 ?
    C9A C8A H8AA . . 108.9 ?
    N4A C8A H8AB . . 108.9 ?
    C9A C8A H8AB . . 108.9 ?
    H8AA C8A H8AB . . 107.7 ?
    C10A C9A C8A . . 114.2(3) ?
    C10A C9A H9AA . . 108.7 ?
    C8A C9A H9AA . . 108.7 ?
    C10A C9A H9AB . . 108.7 ?
    C8A C9A H9AB . . 108.7 ?
    H9AA C9A H9AB . . 107.6 ?
    N1A C10A C9A . . 112.5(3) ?
    N1A C10A H10A . . 109.1 ?
    C9A C10A H10A . . 109.1 ?
    N1A C10A H10B . . 109.1 ?
    C9A C10A H10B . . 109.1 ?
    H10A C10A H10B . . 107.8 ?
    O2A C11A O1A . . 124.3(3) ?
    O2A C11A C12A . . 121.5(2) ?
    O1A C11A C12A . . 114.15(18) ?
    O4A C12A O3A . . 125.2(3) ?
    O4A C12A C11A . . 121.2(2) ?
    O3A C12A C11A . . 113.63(19) ?
    O3B2 Cr2B O4B2 . . 118.5(8) ?
    O3B2 Cr2B O2B2 . . 111.1(5) ?
    O4B2 Cr2B O2B2 . . 104.7(8) ?
    O2B1 Cr2B O3B1 . . 106.5(6) ?
    O2B1 Cr2B O4B1 . . 106.1(6) ?
    O3B1 Cr2B O4B1 . . 103.8(3) ?
    O3B2 Cr2B O1B . . 112.5(4) ?
    O4B2 Cr2B O1B . . 128.2(8) ?
    O2B1 Cr2B O1B . . 115.3(6) ?
    O2B2 Cr2B O1B . . 62.6(3) ?
    O3B1 Cr2B O1B . . 117.0(3) ?
    O4B1 Cr2B O1B . . 107.1(3) ?
    O3B2 Cr2B O1B . 3_756 109.3(4) ?
    O4B2 Cr2B O1B . 3_756 107.5(8) ?
    O2B1 Cr2B O1B . 3_756 100.0(6) ?
    O2B2 Cr2B O1B . 3_756 104.8(3) ?
    O3B1 Cr2B O1B . 3_756 85.3(3) ?
    O4B1 Cr2B O1B . 3_756 148.4(2) ?
    O1B Cr2B O1B . 3_756 44.0(3) ?
    O1B O1B Cr2B 3_756 . 74.5(3) ?
    O1B O1B O2B2 3_756 . 128.7(5) ?
    Cr2B O1B O2B2 . . 57.1(3) ?
    O1B O1B Cr2B 3_756 3_756 61.5(3) ?
    Cr2B O1B Cr2B . 3_756 136.0(3) ?
    Cr2B O2B2 O1B . . 60.2(3) ?
    H1O1 O1S H2O1 . . 104(2) ?
    H1O2 O2S H2O2 . . 122(3) ?
    H1O3 O3S H2O3 . . 105(2) ?
    H1O4 O4S H2O4 . . 114(3) ?
loop_
    _geom_torsion_atom_site_label_1
    _geom_torsion_atom_site_label_2
    _geom_torsion_atom_site_label_3
    _geom_torsion_atom_site_label_4
    _geom_torsion_site_symmetry_1
    _geom_torsion_site_symmetry_2
    _geom_torsion_site_symmetry_3
    _geom_torsion_site_symmetry_4
    _geom_torsion
    _geom_torsion_publ_flag
    C10A N1A C1A C2A . . . . 174.0(2) ?
    Cr1A N1A C1A C2A . . . . 47.1(2) ?
    C3A N2A C2A C1A . . . . 166.9(3) ?
    Cr1A N2A C2A C1A . . . . 33.3(3) ?
    N1A C1A C2A N2A . . . . -54.5(3) ?
    C2A N2A C3A C4A . . . . -75.2(3) ?
    Cr1A N2A C3A C4A . . . . 53.4(3) ?
    N2A C3A C4A C5A . . . . -66.3(4) ?
    C6A N3A C5A C4A . . . . 177.8(2) ?
    Cr1A N3A C5A C4A . . . . -60.4(3) ?
    C3A C4A C5A N3A . . . . 69.8(4) ?
    C5A N3A C6A C7A . . . . 175.0(2) ?
    Cr1A N3A C6A C7A . . . . 46.5(3) ?
    C8A N4A C7A C6A . . . . 168.8(3) ?
    Cr1A N4A C7A C6A . . . . 36.2(3) ?
    N3A C6A C7A N4A . . . . -55.8(3) ?
    C7A N4A C8A C9A . . . . -72.7(4) ?
    Cr1A N4A C8A C9A . . . . 55.1(3) ?
    N4A C8A C9A C10A . . . . -67.0(4) ?
    C1A N1A C10A C9A . . . . 179.0(2) ?
    Cr1A N1A C10A C9A . . . . -61.1(3) ?
    C8A C9A C10A N1A . . . . 70.3(4) ?
    Cr1A O1A C11A O2A . . . . -178.9(2) ?
    Cr1A O1A C11A C12A . . . . 1.1(3) ?
    Cr1A O3A C12A O4A . . . . -179.2(2) ?
    Cr1A O3A C12A C11A . . . . 1.2(3) ?
    O2A C11A C12A O4A . . . . -1.2(4) ?
    O1A C11A C12A O4A . . . . 178.8(2) ?
    O2A C11A C12A O3A . . . . 178.4(2) ?
    O1A C11A C12A O3A . . . . -1.6(3) ?
    O3B2 Cr2B O1B O1B . . . 3_756 -95.0(7) ?
    O4B2 Cr2B O1B O1B . . . 3_756 74.6(12) ?
    O2B1 Cr2B O1B O1B . . . 3_756 77.7(9) ?
    O2B2 Cr2B O1B O1B . . . 3_756 162.1(8) ?
    O3B1 Cr2B O1B O1B . . . 3_756 -48.7(7) ?
    O4B1 Cr2B O1B O1B . . . 3_756 -164.6(5) ?
    O3B2 Cr2B O1B O2B2 . . . . 103.0(6) ?
    O4B2 Cr2B O1B O2B2 . . . . -87.4(11) ?
    O1B Cr2B O1B O2B2 3_756 . . . -162.1(8) ?
    O3B2 Cr2B O1B Cr2B . . . 3_756 -95.0(7) ?
    O4B2 Cr2B O1B Cr2B . . . 3_756 74.6(12) ?
    O2B1 Cr2B O1B Cr2B . . . 3_756 77.7(9) ?
    O2B2 Cr2B O1B Cr2B . . . 3_756 162.1(8) ?
    O3B1 Cr2B O1B Cr2B . . . 3_756 -48.7(7) ?
    O4B1 Cr2B O1B Cr2B . . . 3_756 -164.6(5) ?
    O1B Cr2B O1B Cr2B 3_756 . . 3_756 0.0050(10)
                                               ?
    O3B2 Cr2B O2B2 O1B . . . . -105.2(5) ?
    O4B2 Cr2B O2B2 O1B . . . . 125.8(8) ?
    O1B Cr2B O2B2 O1B 3_756 . . . 12.8(5) ?
    O1B O1B O2B2 Cr2B 3_756 . . . -22.3(10) ?
    Cr2B O1B O2B2 Cr2B 3_756 . . . -138.9(13) ?
loop_
    _geom_hbond_atom_site_label_D
    _geom_hbond_atom_site_label_H
    _geom_hbond_atom_site_label_A
    _geom_hbond_site_symmetry_A
    _geom_hbond_distance_DH
    _geom_hbond_distance_HA
    _geom_hbond_distance_DA
    _geom_hbond_angle_DHA
    N1A H1A O4A 1_455 0.98 1.99 2.804(3) 138.7
    N2A H2A O1S . 0.98 2.00 2.894(3) 150.3
    N3A H3A O2A 1_455 0.98 1.89 2.842(3) 162.9
    N4A H4A O2B1 4_566 0.98 2.25 3.100(16) 144.1
    N4A H4A O4B1 4_566 0.98 2.37 3.108(6) 131.9
    N4A H4A O4B2 4_566 0.98 2.15 3.05(2) 151.0
    O1S H1O1 O4B1 . 0.845(10) 2.33(5) 2.876(6) 123(5)
    O1S H1O1 O3B2 . 0.845(10) 2.20(4) 2.903(10) 141(5)
    O2S H2O2 O3S . 0.845(10) 1.907(19) 2.729(6) 164(6)
    O3S H1O3 O3B1 . 0.845(10) 1.93(3) 2.725(6) 156(7)
    O3S H1O3 O3B2 . 0.845(10) 2.284(19) 3.113(10) 167(6)
    O3S H2O3 O1A 4_565 0.848(10) 2.52(3) 3.301(4) 154(6)
    O3S H2O3 O2A 4_565 0.848(10) 2.21(5) 2.911(5) 140(6)
    O4S H1O4 O4A . 0.843(10) 2.11(4) 2.834(4) 144(6)
    O4S H2O4 O2S . 0.851(10) 1.889(19) 2.723(5) 166(6)
_shelx_hkl_file
;
   0   0   7    3.68    1.54
   0   0   9    1.13    2.20
   0   0  10  164.43    7.18
   0   0  11   -0.89    1.60
   0   0 -12  348.26   14.54
   0   0  12  343.10   13.65
   0   0 -13    1.90    2.02
   0   0  13    0.95    2.37
   0   0 -14  807.82   22.97
   0   0 -15    0.89    3.26
   0   0  15   -5.40    2.79
   0   0 -16   16.44    2.79
   0   0  16   17.15    3.09
   0   0 -17    0.18    2.49
   0   0  17   -3.44    2.49
   0   0 -18  296.26   10.03
   0   0 -19    2.85    2.79
   0   0  19    0.71    3.44
   0   0 -20    7.18    3.44
   0   0  20    2.14    3.21
   0   0 -21    0.36    5.22
   0   0  21   -8.67    4.57
   0   0 -22    1.13    4.10
   0   0  22   -3.15    3.68
   0   0 -23    1.13    4.33
   0   0  23    1.90    5.10
   0   0 -24    8.19    5.76
   0   0  24    2.49    5.10
   0   0 -25   -0.12    5.52
   0   0  25   -2.32    4.63
   0   0 -26   30.45    7.42
   0   0  26   30.10   11.10
   0   0 -27    1.19    6.83
   0   0  27    0.36    7.60
   0   0 -28    0.65    6.23
   0   0  28   -3.98    5.16
   0  -1  28    3.38    5.40
   0   1 -28    4.75    6.53
   0  -1  27   27.01    6.53
   0   1 -27   21.07    7.89
   0  -1  26   21.96    6.77
   0   1 -26   22.85    7.18
   0  -1  25   -2.32    5.88
   0   1 -25   -1.31    5.64
   0  -1  24    0.06    5.22
   0   1 -24    9.38    6.05
   0  -1  23   48.32    5.76
   0   1 -23   33.42    5.52
   0  -1  22  114.15    8.37
   0   1 -22  106.55    6.29
   0  -1  21  108.45    7.60
   0   1 -21   88.74    5.46
   0  -1  20   57.93    4.45
   0   1 -20   66.54    4.87
   0  -1  19   -0.42    3.15
   0   1 -19    2.49    3.03
   0  -1  18  190.48    9.44
   0   1 -18  182.95    7.30
   0  -1  17  207.04    7.30
   0   1 -17  207.70    8.31
   0  -1  16    3.15    2.55
   0   1 -16    6.17    2.97
   0  -1  15  171.37    8.25
   0   1 -15  164.01    6.29
   0  -1  14   -0.59    2.26
   0   1 -14   -0.53    2.20
   0  -1  13  344.16   10.86
   0   1 -13  348.74   10.57
   0  -1  12  234.41    7.48
   0   1 -12  236.49    7.54
   0  -1  11   49.74    4.51
   0   1 -11   48.91    2.85
   0  -1  10  622.32   16.68
   0   1 -10  624.34   21.90
   0  -1   9  554.00   14.54
   0   1  -9  554.53   13.59
   0  -1   8  682.22   24.22
   0   1  -8  689.46   24.75
   0  -1   6   36.15    2.43
   0   1  -6   40.84    2.43
   0  -1   5    4.93    1.01
   0   1  -5    2.85    0.89
   0  -1   4 1503.27   36.03
   0   1  -4 1523.69   35.56
   0  -1   3 3094.46  102.39
   0  -1   2   12.11    0.65
   0   1  -2   12.29    1.07
   0  -1   0    0.36    0.12
   0  -1  -2    9.97    0.89
   0   1   2   10.39    0.95
   0  -1  -3 3131.38   72.72
   0  -1  -4 1527.13   37.63
   0   1   4 1533.78   50.93
   0  -1  -5    3.38    1.01
   0   1   5    4.81    1.01
   0  -1  -6   36.45    1.78
   0   1   6   37.22    1.78
   0  -1  -8  674.44   25.52
   0   1   8  672.48   16.32
   0  -1  -9  548.12   14.60
   0   1   9  548.06   13.65
   0  -1 -10  612.82   16.15
   0   1  10  646.48   16.50
   0  -1 -11   49.92    2.79
   0   1  11   49.45    2.67
   0  -1 -12  246.10   10.21
   0   1  12  229.42    9.26
   0  -1 -13  347.67   10.33
   0   1  13  334.01    9.85
   0  -1 -14    5.22    2.14
   0   1  14    2.02    2.79
   0  -1 -15  160.45    6.41
   0   1  15  160.45    8.73
   0  -1 -16    8.01    3.50
   0   1  16    2.91    2.20
   0  -1 -17  196.60    7.18
   0   1  17  199.21    9.79
   0  -1 -18  194.05   10.33
   0   1  18  180.51    9.56
   0  -1 -19    0.89    3.15
   0   1  19    1.72    2.91
   0   1  20   55.38    5.94
   0   1  21   83.70    7.72
   0   1  22  112.72    6.17
   0  -1 -23    9.08    4.63
   0   1  23   33.30    6.53
   0  -1 -24    1.13    5.40
   0   1  24   -2.91    8.13
   0  -1 -25   -0.42    5.28
   0   1  25    2.85    4.75
   0  -1 -26    9.79    8.01
   0   1  26   18.52    6.83
   0  -1 -27   23.45    6.77
   0   1  27   30.51    8.25
   0  -1 -28   15.55    6.41
   0   1  28    1.54    6.05
   0  -2  28   -0.18    7.48
   0   2 -28   -1.31    7.95
   0  -2  27    9.38    6.95
   0   2 -27    1.25    8.07
   0  -2  26   10.86    5.76
   0   2 -26    5.46    5.94
   0  -2  25   32.77    9.56
   0   2 -25   27.36    6.71
   0  -2  24    0.95    6.05
   0   2 -24   -3.15    4.87
   0  -2  23   47.49    4.81
   0   2 -23   47.67    5.34
   0  -2  22   21.67    5.52
   0   2 -22   26.00    5.70
   0  -2  21    4.63    4.27
   0   2 -21   -0.12    3.62
   0  -2  20    0.65    2.97
   0   2 -20   -0.12    3.26
   0  -2  19   87.50    5.46
   0   2 -19   87.08    5.58
   0  -2  18    0.24    2.49
   0   2 -18   -2.14    2.55
   0  -2  17    0.18    2.97
   0   2 -17    0.06    2.43
   0  -2  16  141.99    5.82
   0   2 -16  133.08    5.82
   0  -2  15  128.10    5.05
   0   2 -15  118.42    5.05
   0  -2  14   52.06    4.10
   0   2 -14   48.67    2.85
   0  -2  13  365.83   15.31
   0   2 -13  346.24   10.27
   0  -2  12  944.23   24.81
   0   2 -12  929.27   23.80
   0  -2  11  339.48   10.03
   0   2 -11  333.84    9.62
   0  -2  10  662.57   24.69
   0   2 -10  649.09   16.21
   0  -2   9 1996.67   68.26
   0   2  -9 1980.82   45.17
   0  -2   8 4218.72   94.50
   0   2  -8 4353.11  138.60
   0  -2   7  397.65   10.57
   0   2  -7  425.19   16.74
   0  -2   5 2268.00   53.07
   0   2  -5 2259.27   52.71
   0  -2   4    6.00    0.83
   0   2  -4    9.08    1.19
   0  -2   3  533.16   13.83
   0   2  -3  536.90   13.36
   0  -2  -3  518.27   18.70
   0   2   3  486.33   17.57
   0  -2  -4    7.66    0.95
   0   2   4    6.23    0.89
   0  -2  -5 2318.16   53.96
   0   2   5 2308.36   52.41
   0  -2  -7  404.65   11.22
   0   2   7  395.87   10.39
   0  -2  -8 4283.12   99.55
   0   2   8 4027.34  126.38
   0  -2  -9 1978.62   46.89
   0   2   9 1957.49   62.68
   0  -2 -10  661.26   22.97
   0   2  10  643.75   16.26
   0  -2 -11  342.38   12.58
   0   2  11  346.06    9.50
   0  -2 -12  917.99   22.91
   0   2  12  899.71   22.44
   0  -2 -13  350.04    9.68
   0   2  13  344.46    9.91
   0  -2 -14   52.71    3.38
   0   2  14   53.01    4.57
   0  -2 -15  126.55    4.93
   0   2  15  121.57    4.93
   0  -2 -16  138.19    6.00
   0   2  16  133.44    8.43
   0  -2 -17    1.54    2.73
   0   2  17   -1.60    2.49
   0  -2 -18   -0.18    2.85
   0   2  18    0.83    2.55
   0  -2 -19   85.30    5.22
   0   2  19   80.85    7.48
   0  -2 -20    4.04    4.21
   0   2  20   -0.65    3.26
   0  -2 -21    5.94    3.68
   0   2  21    3.80    3.32
   0  -2 -22   21.84    4.45
   0   2  22   28.91    5.94
   0  -2 -23   46.66    6.05
   0   2  23   41.55    5.16
   0  -2 -24    4.69    5.52
   0   2  24   -2.08    5.05
   0  -2 -25   30.21    5.64
   0   2  25   31.46    7.00
   0  -2 -26    1.96    6.89
   0   2  26    4.81    6.59
   0  -2 -27    4.93    8.55
   0   2  27    4.21    6.77
   0  -2 -28   -0.59    7.18
   0   2  28    9.14    9.08
   0  -3  28    3.74    6.83
   0   3 -28   -0.12    7.24
   0  -3  27   20.84    7.06
   0   3 -27    2.43   14.54
   0  -3  26    7.18    5.88
   0   3 -26    9.73    6.35
   0  -3  25   26.53    7.06
   0   3 -25   33.83    5.70
   0  -3  24   15.37    6.29
   0   3 -24    5.34    4.93
   0  -3  23   26.36    4.69
   0   3 -23   28.91    4.69
   0  -3  22  132.96    6.71
   0   3 -22  125.43    7.24
   0  -3  21  114.80    8.19
   0   3 -21  123.35    8.49
   0  -3  20   19.89    4.87
   0   3 -20   17.15    3.68
   0  -3  19  209.24    8.37
   0   3 -19  205.62    7.72
   0  -3  18   47.78    4.04
   0   3 -18   40.07    4.16
   0  -3  17   57.70    5.05
   0   3 -17   53.72    3.56
   0  -3  16    1.84    2.91
   0   3 -16    5.22    2.43
   0  -3  15  672.01   18.22
   0   3 -15  666.96   17.81
   0  -3  14   37.99    3.09
   0   3 -14   37.34    4.57
   0  -3  13  522.24   18.99
   0   3 -13  501.05   14.36
   0  -3  12   35.67    3.32
   0   3 -12   32.89    2.37
   0  -3  11  418.42   11.81
   0   3 -11  416.29   11.34
   0  -3  10  315.43    8.67
   0   3 -10  311.58    9.02
   0  -3   9  637.76   23.15
   0   3  -9  631.64   15.67
   0  -3   8 9884.02  308.85
   0   3  -8 9978.17  221.94
   0  -3   7  589.79   19.94
   0   3  -7  581.60   14.48
   0  -3   6  594.66   21.96
   0   3  -6  585.99   14.19
   0  -3   5   33.78    2.08
   0   3  -5   37.63    2.49
   0  -3   3    1.90    0.65
   0   3  -3    3.21    0.59
   0   3  -2  212.92    5.34
   0  -3   1  172.20    5.88
   0   3  -1  183.24    4.69
   0   3   0    1.13    0.30
   0  -3  -1  176.36    6.41
   0   3   1  183.95    6.35
   0  -3  -2  206.04    7.78
   0   3   2  224.20    8.67
   0  -3  -3    2.61    0.65
   0   3   3    2.26    0.77
   0  -3  -5   30.10    2.20
   0   3   5   30.45    1.42
   0  -3  -6  597.45   14.96
   0   3   6  559.88   19.41
   0  -3  -7  584.15   19.77
   0   3   7  536.25   19.59
   0  -3  -8 9956.26  309.08
   0   3   8 9999.00  221.29
   0  -3  -9  645.41   23.98
   0   3   9  648.80   16.09
   0  -3 -10  317.51    8.73
   0   3  10  308.85   11.69
   0  -3 -11  415.04   11.75
   0   3  11  414.45   16.68
   0  -3 -12   31.28    2.49
   0   3  12   37.16    2.61
   0  -3 -13  470.90   21.19
   0   3  13  490.54   13.65
   0  -3 -14   36.21    3.98
   0   3  14   38.11    2.67
   0  -3 -15  652.60   17.51
   0   3  15  642.09   24.34
   0  -3 -16    3.56    2.91
   0   3  16    8.43    3.09
   0  -3 -17   53.66    3.80
   0   3  17   55.98    3.44
   0  -3 -18   43.81    3.62
   0   3  18   48.14    4.87
   0  -3 -19  206.33    8.07
   0   3  19  219.39    7.95
   0  -3 -20   20.48    3.80
   0   3  20   15.79    3.26
   0  -3 -21  117.41    5.88
   0   3  21  116.46    7.24
   0  -3 -22  130.83   10.63
   0   3  22  120.08    7.12
   0  -3 -23   29.62    4.81
   0   3  23   26.95    4.45
   0  -3 -24    9.20    4.99
   0   3  24    8.13    4.63
   0  -3 -25   35.97    7.18
   0   3  25   29.20    6.35
   0  -3 -26    9.26    6.77
   0   3  26   10.21    5.88
   0  -3 -27   18.58    8.43
   0   3  27   23.27   13.24
   0  -3 -28    9.97    8.84
   0   3  28    3.38    7.36
   0  -4  28    0.24    6.77
   0   4 -28    2.08    6.53
   0  -4  27   -0.95    7.12
   0   4 -27    7.12    8.55
   0  -4  26   12.05    6.05
   0   4 -26   19.35    6.65
   0  -4  25    4.57    6.65
   0   4 -25    6.05    5.64
   0  -4  24    5.40    6.41
   0   4 -24   -2.85    4.81
   0  -4  23   56.27    5.40
   0   4 -23   54.19    5.70
   0  -4  22   10.33    4.57
   0   4 -22    4.10    5.05
   0  -4  21   25.17    5.28
   0   4 -21   23.21    4.10
   0  -4  20    0.24    5.94
   0   4 -20    0.83    3.74
   0  -4  19   42.86    3.98
   0   4 -19   47.78    4.16
   0  -4  18    6.35    2.79
   0   4 -18    4.57    2.79
   0  -4  17   60.67    5.94
   0   4 -17   59.83    3.98
   0  -4  16   25.05    3.92
   0   4 -16   28.67    2.85
   0  -4  15   35.20    2.79
   0   4 -15   32.23    2.79
   0  -4  14  553.29   14.31
   0   4 -14  549.90   15.26
   0  -4  13   40.66    4.33
   0   4 -13   45.71    3.15
   0  -4  12    1.96    2.85
   0   4 -12    3.44    1.90
   0  -4  11 2951.10   68.32
   0   4 -11 2933.18   66.66
   0  -4  10    4.81    1.54
   0   4 -10    1.72    1.31
   0  -4   9  292.82    8.43
   0   4  -9  280.83    7.84
   0  -4   8   92.42    5.22
   0   4  -8   82.57    3.15
   0  -4   7 5704.00  185.68
   0   4  -7 5750.72  128.75
   0  -4   6  331.82   13.83
   0   4  -6  318.40    8.37
   0  -4   5 3242.73   73.66
   0   4  -5 3227.54   73.49
   0  -4   4 1023.47   36.68
   0   4  -4  998.42   23.92
   0  -4   3 3959.79  126.97
   0  -4   2  145.73    5.28
   0   4  -2  147.03    5.22
   0  -4   1   50.46    2.37
   0   4  -1   43.93    1.72
   0  -4   0  402.40   13.24
   0   4   0  372.36   12.82
   0  -4  -1   45.47    2.26
   0   4   1   50.69    1.54
   0  -4  -2  140.98    5.52
   0   4   2  143.06    5.94
   0  -4  -3 3807.95  118.54
   0   4   3 3899.19  124.36
   0  -4  -4  991.77   35.20
   0   4   4  937.22   31.70
   0  -4  -5 3265.41  106.25
   0   4   5 3167.82  100.79
   0  -4  -6  322.38   11.75
   0   4   6  330.22    8.90
   0  -4  -7 5610.28  177.07
   0   4   7 5652.84  179.38
   0  -4  -8   89.75    5.05
   0   4   8   80.55    2.97
   0  -4  -9  289.14   11.52
   0   4   9  281.18   10.57
   0  -4 -10    1.60    1.66
   0   4  10    3.50    2.14
   0   4  11 2872.57   66.36
   0  -4 -12    0.24    2.37
   0   4  12    1.13    2.55
   0  -4 -13   41.08    5.22
   0   4  13   44.22    3.62
   0  -4 -14  554.95   20.18
   0   4  14  548.30   14.90
   0  -4 -15   29.98    3.03
   0   4  15   26.24    3.74
   0  -4 -16   24.87    4.21
   0   4  16   27.42    2.61
   0  -4 -17   57.34    3.80
   0   4  17   70.93    4.99
   0  -4 -18    6.05    2.97
   0   4  18    6.35    2.91
   0  -4 -19   50.10    4.81
   0   4  19   39.30    4.10
   0  -4 -20   -0.47    3.32
   0   4  20    1.96    4.39
   0  -4 -21   20.72    4.57
   0   4  21   26.65    4.51
   0  -4 -22    3.03    4.69
   0   4  22   10.57    4.45
   0  -4 -23   57.88    5.82
   0   4  23   54.49    5.05
   0  -4 -24    0.06    6.29
   0   4  24    0.77    5.10
   0  -4 -25    8.49    5.94
   0   4  25   16.09    6.59
   0  -4 -26   18.76    6.89
   0   4  26   21.07    6.05
   0  -4 -27    0.95   10.09
   0   4  27    8.79    8.73
   0  -4 -28    1.25    6.29
   0   4  28   -1.48    9.02
   0  -5  28    4.87    6.71
   0   5 -28   18.10    6.11
   0  -5  27    4.21    7.36
   0   5 -27    0.59    8.43
   0  -5  26    4.81    6.35
   0   5 -26   11.63    6.95
   0  -5  25    4.75    7.18
   0   5 -25    8.96    5.76
   0  -5  24   36.92    7.60
   0   5 -24   36.33    5.46
   0  -5  23    3.38    4.39
   0   5 -23    1.42    4.33
   0  -5  22   -0.06    5.76
   0   5 -22    0.24    5.64
   0  -5  21   -2.37    4.81
   0   5 -21   -2.91    3.80
   0  -5  20  258.33   13.89
   0   5 -20  239.93    8.67
   0  -5  19   55.98    5.28
   0   5 -19   61.79    5.16
   0  -5  18  122.75    5.52
   0   5 -18  118.24    5.64
   0  -5  17    7.89    3.56
   0   5 -17    6.29    2.55
   0  -5  16  479.33   14.01
   0   5 -16  491.67   14.31
   0  -5  15  371.94   10.80
   0   5 -15  373.78   11.58
   0  -5  14  748.76   27.72
   0   5 -14  737.66   19.47
   0  -5  13    7.54    2.91
   0   5 -13    4.21    2.02
   0  -5  12 1016.23   35.38
   0   5 -12  970.76   25.23
   0  -5  11  306.59    9.32
   0   5 -11  291.87    8.13
   0  -5  10 2510.36   59.30
   0   5 -10 2439.54   56.45
   0  -5   9   87.50    5.05
   0   5  -9   88.27    3.26
   0  -5   8    2.55    1.72
   0   5  -8    2.55    1.25
   0  -5   7  151.43    6.59
   0   5  -7  141.22    4.63
   0  -5   6 1637.90   54.19
   0   5  -6 1725.63   39.36
   0  -5   5 2235.94   74.91
   0   5  -5 2215.40   50.75
   0  -5   4   43.33    2.37
   0   5  -4   47.01    1.60
   0  -5   3  975.21   33.89
   0   5  -3  918.70   21.37
   0  -5   2  265.34    9.91
   0   5  -2  257.44    9.26
   0  -5   1 1011.54   33.48
   0   5  -1 1016.23   32.65
   0  -5   0   16.98    0.95
   0   5   0   18.64    1.01
   0  -5  -1 1014.69   35.08
   0   5   1 1042.70   23.80
   0  -5  -2  257.80    9.38
   0   5   2  267.18   10.74
   0  -5  -3  951.59   35.44
   0   5   3  942.98   33.18
   0  -5  -4   45.11    2.32
   0   5   4   46.30    1.90
   0  -5  -5 2320.41   76.16
   0   5   5 2251.85   51.94
   0  -5  -6 1678.44   39.77
   0   5   6 1595.99   52.53
   0  -5  -7  143.71    7.30
   0   5   7  147.09    6.29
   0  -5  -8    3.80    1.84
   0   5   8    2.26    1.31
   0  -5  -9   87.02    5.88
   0   5   9   89.28    3.56
   0  -5 -10 2436.93   56.69
   0   5  10 2553.46   59.95
   0   5  11  293.65    8.84
   0  -5 -12  972.54   35.50
   0   5  12  969.69   32.71
   0  -5 -13    8.07    3.03
   0   5  13    9.20    1.96
   0  -5 -14  724.84   26.89
   0   5  14  734.51   26.30
   0  -5 -15  368.68   11.28
   0   5  15  390.88   15.85
   0  -5 -16  490.13   14.42
   0   5  16  499.27   14.48
   0  -5 -17    7.60    2.91
   0   5  17    8.79    3.44
   0  -5 -18  125.54    5.64
   0   5  18  115.63    5.40
   0  -5 -19   57.16    4.87
   0   5  19   59.83    6.89
   0  -5 -20  243.19    9.08
   0   5  20  231.26    8.61
   0  -5 -21    1.37    3.62
   0   5  21   -1.37    3.56
   0  -5 -22    3.03    4.99
   0   5  22   -0.65    4.39
   0  -5 -23    2.08    5.46
   0   5  23   -0.18    4.57
   0  -5 -24   43.75    5.94
   0   5  24   35.73    7.00
   0  -5 -25   12.11    6.17
   0   5  25    7.30    5.28
   0  -5 -26    4.81    8.55
   0   5  26    8.13    8.55
   0  -5 -27    4.87    8.84
   0   5  27    5.28   12.17
   0  -5 -28   13.30    7.30
   0   5  28   12.58    6.11
   0  -6  28   14.42    6.89
   0   6 -28   16.68    7.48
   0  -6  27    2.14    8.07
   0   6 -27    2.73    8.31
   0  -6  26   -2.73    6.95
   0   6 -26    5.64    6.35
   0  -6  25    6.89    8.55
   0   6 -25    3.80    6.11
   0  -6  24   23.39    7.48
   0   6 -24   22.68    7.42
   0  -6  23    1.31    4.57
   0   6 -23    1.90    4.45
   0  -6  22   16.32    5.76
   0   6 -22   14.66    4.16
   0  -6  21   15.31    7.66
   0   6 -21   21.84    4.57
   0  -6  20   16.09    3.74
   0   6 -20   15.85    3.50
   0  -6  19   23.92    4.04
   0   6 -19   23.57    3.92
   0  -6  18   51.58    5.64
   0   6 -18   58.94    4.10
   0  -6  17   28.25    5.34
   0   6 -17   31.94    3.44
   0  -6  16  161.04    6.95
   0   6 -16  151.96    8.90
   0  -6  15   32.47    2.85
   0   6 -15   32.17    2.97
   0  -6  14    9.50    3.21
   0   6 -14    6.95    2.26
   0  -6  13   26.89    2.91
   0   6 -13   29.98    2.49
   0  -6  12 2676.21   60.61
   0   6 -12 2686.89   62.45
   0  -6  11   33.48    2.61
   0   6 -11   38.76    2.61
   0  -6  10  226.75   10.03
   0   6 -10  216.48    6.11
   0  -6   9  411.77   14.60
   0   6  -9  400.56   10.68
   0  -6   8 1580.56   35.85
   0   6  -8 1556.16   37.28
   0  -6   7   87.85    4.69
   0   6  -7   78.18    2.85
   0  -6   6 1908.46   47.49
   0   6  -6 1844.65   42.44
   0  -6   5  125.72    5.46
   0   6  -5  122.81    3.74
   0  -6   4  183.84    7.18
   0   6  -4  180.87    5.16
   0  -6   3   46.12    2.49
   0   6  -3   50.28    1.72
   0  -6   2 1161.18   39.53
   0   6  -2 1090.01   25.52
   0   6  -1  104.53    2.73
   0  -6  -1  106.97    5.40
   0   6   1  108.51    3.09
   0  -6  -2  995.63   32.89
   0   6   2 1054.52   25.11
   0  -6  -3   47.67    2.49
   0   6   3   44.46    1.60
   0  -6  -4  169.71    6.71
   0   6   4  174.16    4.63
   0  -6  -5  119.61    5.40
   0   6   5  117.41    4.93
   0  -6  -6 1900.62   48.38
   0   6   6 1852.24   58.59
   0  -6  -7   86.19    4.81
   0   6   7   74.56    3.86
   0  -6  -8 1557.59   39.77
   0   6   8 1577.47   37.87
   0  -6  -9  424.72   18.82
   0   6   9  400.50   14.36
   0  -6 -10  216.01   10.15
   0   6  10  223.96    9.26
   0  -6 -11   36.33    4.21
   0   6  11   41.85    4.04
   0  -6 -12 2744.53   63.45
   0   6  12 2677.46   63.22
   0  -6 -13   23.51    4.75
   0   6  13   26.47    2.61
   0  -6 -14    6.47    3.56
   0   6  14    8.13    2.37
   0  -6 -15   33.60    2.97
   0   6  15   33.54    2.79
   0  -6 -16  147.21    6.05
   0   6  16  147.57    5.88
   0  -6 -17   27.96    3.32
   0   6  17   30.69    4.39
   0  -6 -18   64.05    4.93
   0   6  18   61.61    4.45
   0  -6 -19   24.63    4.45
   0   6  19   24.93    6.17
   0  -6 -20   16.62    3.74
   0   6  20   15.08    3.62
   0  -6 -21   17.87    4.45
   0   6  21   19.05    5.58
   0  -6 -22   18.05    5.46
   0   6  22   21.78    4.45
   0  -6 -23    1.19    4.81
   0   6  23    7.42    4.16
   0  -6 -24   26.71    6.77
   0   6  24   19.59    5.28
   0  -6 -25    0.18    7.48
   0   6  25    2.43    6.53
   0  -6 -26    0.65    7.18
   0   6  26   -1.19    8.31
   0  -6 -27   -5.58    8.01
   0   6  27   -0.65    7.72
   0  -6 -28   21.13    7.78
   0   6  28   12.94    8.37
   0  -7  28    0.42    4.16
   0   7 -28   -1.31    5.76
   0  -7  27   -2.26   10.68
   0   7 -27    1.25    6.95
   0  -7  26   29.68   14.36
   0   7 -26    4.21    7.30
   0  -7  25   45.35    6.77
   0   7 -25   35.73    6.95
   0  -7  24   23.86    6.71
   0   7 -24   24.22    6.77
   0  -7  23   -1.07    9.56
   0   7 -23   -0.65    5.52
   0  -7  22    8.43    5.94
   0   7 -22    4.87    4.39
   0  -7  21    6.89    4.39
   0   7 -21    3.62    4.63
   0  -7  20   92.78    5.58
   0   7 -20   86.19    5.16
   0  -7  19  228.53   13.65
   0   7 -19  252.10    9.02
   0  -7  18   64.35    6.05
   0   7 -18   71.23    4.33
   0  -7  17   23.86    3.26
   0   7 -17   26.89    3.03
   0  -7  16  134.27    7.95
   0   7 -16  137.77    6.00
   0  -7  15 1149.08   40.48
   0   7 -15 1153.17   30.75
   0  -7  14  276.44   11.93
   0   7 -14  286.70    8.31
   0  -7  13  140.50    4.99
   0   7 -13  149.76    5.52
   0  -7  12  114.62    6.17
   0   7 -12  119.13    4.39
   0  -7  11 2512.44   80.55
   0   7 -11 2456.76   57.99
   0  -7  10  963.64   23.92
   0   7 -10  967.32   23.21
   0  -7   9  199.33    8.07
   0   7  -9  186.21    6.00
   0  -7   8   38.76    3.09
   0   7  -8   35.73    2.08
   0  -7   7  126.91    5.16
   0   7  -7  132.07    4.10
   0  -7   6   94.02    4.45
   0   7  -6   89.39    2.97
   0  -7   5  149.47    6.17
   0   7  -5  139.91    4.51
   0  -7   4  500.75   18.05
   0   7  -4  484.43   17.27
   0  -7   3 1448.36   49.15
   0   7  -3 1457.98   34.01
   0  -7   2  291.28   10.33
   0   7  -2  290.92    7.72
   0  -7   1   76.45    3.09
   0   7  -1   75.86    2.32
   0   7   0   18.34    0.89
   0  -7  -1   74.32    3.32
   0   7   1   75.15    3.09
   0  -7  -2  289.91   10.39
   0   7   2  290.62   10.27
   0  -7  -3 1440.71   45.83
   0   7   3 1406.93   46.06
   0  -7  -4  503.37   17.81
   0   7   4  499.51   12.29
   0  -7  -5  141.16    4.69
   0   7   5  138.19    3.80
   0  -7  -6   88.03    4.10
   0   7   6   90.46    3.09
   0  -7  -7  137.89    4.51
   0   7   7  134.80    5.34
   0  -7  -8   38.17    3.15
   0   7   8   36.15    2.32
   0  -7  -9  197.01    6.41
   0   7   9  193.15    7.89
   0  -7 -10  942.33   24.28
   0   7  10  930.63   33.89
   0  -7 -11 2452.25   82.57
   0   7  11 2432.72   78.65
   0  -7 -12  109.70    4.10
   0   7  12  121.39    6.05
   0  -7 -13  142.76    5.76
   0   7  13  141.04    7.84
   0  -7 -14  275.78    8.73
   0   7  14  279.52   11.69
   0  -7 -15 1132.34   29.50
   0   7  15 1088.17   27.60
   0  -7 -16  131.90    6.17
   0   7  16  137.83    6.00
   0  -7 -17   27.96    3.56
   0   7  17   33.00    3.21
   0  -7 -18   67.31    4.69
   0   7  18   65.53    4.10
   0  -7 -19  219.69   12.11
   0   7  19  241.95   12.41
   0  -7 -20   95.98    6.53
   0   7  20   82.33    5.64
   0  -7 -21   11.10    4.51
   0   7  21    7.06    4.99
   0  -7 -22    4.81    4.45
   0   7  22    4.51    4.04
   0  -7 -23    3.32    5.40
   0   7  23    4.81    5.94
   0  -7 -24   26.06    8.73
   0   7  24   27.42    7.24
   0  -7 -25   44.28    7.06
   0   7  25   34.13    8.67
   0  -7 -26    6.00    7.18
   0   7  26    7.06    6.05
   0  -7 -27    2.37   14.48
   0   7  27    6.71   12.11
   0   8 -28    2.91    7.95
   0  -8  27   -0.30   11.16
   0   8 -27   -0.30    6.59
   0  -8  26    0.42    8.37
   0   8 -26    9.79    8.37
   0  -8  25    4.39    7.89
   0   8 -25   -8.07    7.18
   0  -8  24    1.54    8.73
   0   8 -24    2.73    5.82
   0  -8  23   31.70    8.19
   0   8 -23   27.96    5.34
   0  -8  22    4.16    4.57
   0   8 -22   -3.50    4.57
   0  -8  21    1.72    5.70
   0   8 -21    6.41    5.82
   0  -8  20    2.61    5.22
   0   8 -20    1.13    3.44
   0  -8  19    8.31    4.63
   0   8 -19    7.12    3.15
   0  -8  18  116.94    6.00
   0   8 -18  119.19    6.05
   0  -8  17    2.97    3.92
   0   8 -17    1.54    2.97
   0  -8  16   -1.54    3.38
   0   8 -16    2.85    2.49
   0  -8  15   11.04    3.44
   0   8 -15   11.69    3.38
   0  -8  14  418.66   12.58
   0   8 -14  412.13   12.76
   0  -8  13  193.81   10.92
   0   8 -13  181.94    6.00
   0  -8  12   79.48    4.21
   0   8 -12   80.67    3.56
   0  -8  11  564.45   14.31
   0   8 -11  543.55   13.71
   0  -8  10    3.56    2.32
   0   8 -10    3.98    1.84
   0  -8   9  109.64    4.16
   0   8  -9  103.46    3.50
   0  -8   8   16.98    3.09
   0   8  -8   18.76    1.66
   0  -8   7 1477.75   49.80
   0   8  -7 1475.20   35.85
   0  -8   6   10.27    2.26
   0   8  -6    8.49    1.13
   0  -8   5  154.45    5.94
   0   8  -5  144.60    5.58
   0  -8   4    2.73    1.60
   0   8  -4    2.20    0.83
   0  -8   3  328.97   13.30
   0   8  -3  291.28    7.66
   0  -8   2  362.39   13.77
   0   8  -2  328.26   11.16
   0  -8   1 2254.23   73.01
   0   8   0  471.43   15.37
   0  -8  -1 2398.23   78.89
   0   8   1 2380.48   76.34
   0  -8  -2  337.58   14.36
   0   8   2  323.80    8.37
   0  -8  -3  295.85   11.75
   0   8   3  303.56    7.89
   0  -8  -4    0.83    1.07
   0   8   4    1.84    1.01
   0  -8  -5  159.62    6.35
   0   8   5  156.47    4.69
   0  -8  -6   10.03    1.60
   0   8   6    7.89    1.48
   0  -8  -7 1466.17   49.56
   0   8   7 1487.90   35.73
   0  -8  -8   15.91    2.43
   0   8   8   20.36    1.66
   0  -8  -9   99.31    4.75
   0   8   9  100.32    3.80
   0  -8 -10    2.67    2.79
   0   8  10    3.98    3.26
   0  -8 -11  561.95   14.48
   0   8  11  543.67   18.58
   0  -8 -12   72.48    4.10
   0   8  12   76.04    3.21
   0  -8 -13  182.77    9.56
   0   8  13  180.57    5.88
   0  -8 -14  397.47   12.05
   0   8  14  390.88   11.40
   0  -8 -15   13.18    3.21
   0   8  15   11.40    3.62
   0  -8 -16    1.78    2.73
   0   8  16   -2.14    3.38
   0  -8 -17    0.89    3.62
   0   8  17    1.78    3.80
   0  -8 -18  126.61    7.12
   0   8  18  127.15    6.29
   0  -8 -19    5.34    3.86
   0   8  19    6.05    4.33
   0  -8 -20    0.83    3.98
   0   8  20    0.95    3.21
   0  -8 -21    8.55    4.93
   0   8  21    4.21    7.48
   0  -8 -22    1.72    5.52
   0   8  22   -3.15    4.33
   0  -8 -23   33.00    6.23
   0   8  23   37.16    6.11
   0  -8 -24    4.87    8.31
   0   8  24    5.10    6.23
   0  -8 -25   -1.37    7.12
   0   8  25    0.42    7.84
   0  -8 -26    5.88    9.85
   0   8  26   10.03    6.83
   0  -8 -27    4.39    6.17
   0   8  27    3.32    6.11
   0  -9  27   18.88    6.00
   0   9 -27   27.78    7.89
   0  -9  26    1.13   10.27
   0   9 -26    1.66    8.49
   0  -9  25   13.95    9.79
   0   9 -25   22.79    7.30
   0  -9  24   20.18    6.65
   0   9 -24   21.73    6.89
   0  -9  23   80.13    9.08
   0   9 -23   86.96    8.79
   0  -9  22   17.04    7.42
   0   9 -22   18.34    6.71
   0  -9  21   95.15    8.79
   0   9 -21   92.07    5.82
   0  -9  20   83.99    6.11
   0   9 -20   91.95    6.05
   0  -9  19   56.04    4.87
   0   9 -19   48.44    4.33
   0  -9  18    0.71    6.00
   0   9 -18   -0.83    3.56
   0  -9  17  281.90   10.33
   0   9 -17  273.53    9.73
   0  -9  16   85.60    5.05
   0   9 -16   82.69    4.63
   0  -9  15  217.73   11.69
   0   9 -15  206.21    9.26
   0  -9  14  279.70    9.32
   0   9 -14  272.93   12.47
   0  -9  13  664.76   17.33
   0   9 -13  661.97   17.27
   0  -9  12    7.95    4.33
   0   9 -12    7.24    2.26
   0  -9  11   44.10    2.85
   0   9 -11   44.99    2.97
   0  -9  10   81.20    4.33
   0   9 -10   85.83    3.26
   0  -9   9  316.38   15.49
   0   9  -9  309.32    8.25
   0  -9   8 1096.31   26.36
   0   9  -8 1070.78   28.31
   0  -9   7  482.83   13.42
   0  -9   6  163.12    6.77
   0   9  -6  168.05    4.99
   0  -9   5  201.52    8.37
   0   9  -5  203.42    6.35
   0  -9   4  992.31   34.37
   0   9  -4 1013.80   24.57
   0   9  -3  686.96   17.21
   0   9  -2   32.77    1.31
   0  -9  -2   30.63    2.26
   0   9   2   33.30    1.66
   0  -9  -3  718.25   24.93
   0   9   3  688.09   16.68
   0  -9  -4 1002.99   35.73
   0   9   4 1023.12   24.28
   0  -9  -5  202.71    8.61
   0   9   5  206.15    6.11
   0  -9  -6  180.75    8.19
   0   9   6  162.29    6.65
   0  -9  -7  483.78   18.82
   0   9   7  472.80   12.47
   0   9   8 1035.64   34.90
   0  -9  -9  313.48   12.52
   0   9   9  323.45    9.02
   0  -9 -10   83.28    3.68
   0   9  10   86.49    5.05
   0  -9 -11   45.88    3.03
   0   9  11   45.65    3.98
   0  -9 -12    5.82    3.21
   0   9  12    6.00    2.20
   0  -9 -13  654.61   17.93
   0   9  13  650.64   16.56
   0  -9 -14  260.47    8.55
   0   9  14  281.13    8.43
   0  -9 -15  209.95   10.39
   0   9  15  199.03    7.00
   0  -9 -16   81.38    4.81
   0   9  16   82.09    4.33
   0  -9 -17  269.31    8.96
   0   9  17  260.88    8.43
   0  -9 -18   -3.21    4.87
   0   9  18    0.00    4.63
   0  -9 -19   51.05    5.34
   0   9  19   52.35    5.88
   0  -9 -20   97.88    7.18
   0   9  20   85.54    5.70
   0  -9 -21   90.17    6.29
   0   9  21   92.54    7.84
   0  -9 -22   11.99    5.64
   0   9  22   17.27    4.69
   0  -9 -23   78.29    7.78
   0   9  23   85.77   11.46
   0  -9 -24   37.40    8.07
   0   9  24   24.16    7.95
   0  -9 -25   26.00    7.54
   0   9  25   28.02    7.48
   0  -9 -26   -3.56    7.24
   0   9  26    4.51    7.30
   0  -9 -27   22.56    5.88
   0   9  27    3.03    9.20
   0 -10  27   -2.43    5.05
   0  10 -27   -1.66    4.57
   0 -10  26   -0.12    5.82
   0  10 -26    1.19    6.53
   0 -10  25   19.47   10.33
   0  10 -25   26.47   10.03
   0 -10  24    9.14    7.78
   0  10 -24    6.95    6.89
   0 -10  23   20.42    9.02
   0  10 -23   28.97    6.35
   0 -10  22   14.36    6.71
   0  10 -22    8.79    6.05
   0 -10  21    5.82    5.10
   0  10 -21   13.77    4.87
   0 -10  20   -4.57    8.43
   0  10 -20    0.36    4.39
   0 -10  19   56.69    6.23
   0  10 -19   53.96    5.76
   0 -10  18    1.37    4.04
   0  10 -18    2.43    3.80
   0 -10  17    4.27    4.93
   0  10 -17    3.03    3.15
   0 -10  16   56.93    4.69
   0  10 -16   57.52    4.51
   0 -10  15   49.74    4.93
   0  10 -15   41.67    3.32
   0 -10  14    3.32    3.21
   0  10 -14    1.01    2.26
   0 -10  13  122.10    5.76
   0  10 -13  120.20    5.58
   0 -10  12   43.81    5.28
   0  10 -12   38.82    2.97
   0 -10  11  250.61   11.87
   0  10 -11  266.82    8.55
   0 -10  10   69.27    4.39
   0  10 -10   73.07    4.57
   0 -10   9   17.21    2.08
   0  10  -9   26.36    2.02
   0 -10   8  106.73    6.05
   0  10  -8  100.38    3.56
   0 -10   7  896.80   31.58
   0  10  -7  867.06   30.10
   0 -10   6  929.62   32.71
   0  10  -6  894.60   21.90
   0 -10   5 1007.92   34.43
   0  10  -5 1001.63   34.25
   0 -10   4  856.43   29.56
   0  10  -4  860.06   21.19
   0  10  -3    9.38    0.89
   0 -10   2 1083.90   35.91
   0  10  -2 1110.73   37.52
   0 -10  -2 1118.68   40.36
   0  10   2 1100.10   37.57
   0 -10  -3   13.00    2.02
   0  10   3    9.38    0.95
   0 -10  -4  896.98   31.88
   0  10   4  845.69   20.84
   0 -10  -5  937.28   23.45
   0  10   5  982.93   23.92
   0 -10  -6  946.96   34.07
   0  10   6  935.80   22.56
   0 -10  -7  930.63   35.32
   0  10   7  909.15   21.78
   0 -10  -8  103.88    5.46
   0  10   8  112.60    4.45
   0 -10  -9   20.95    3.32
   0  10   9   17.51    1.78
   0 -10 -10   74.67    4.10
   0  10  10   74.44    3.62
   0 -10 -11  266.29   11.69
   0  10  11  252.34    9.97
   0 -10 -12   44.88    3.32
   0  10  12   39.06    2.73
   0 -10 -13  115.39    5.28
   0  10  13  124.54    6.95
   0 -10 -14   -0.65    3.80
   0  10  14    6.47    3.21
   0 -10 -15   42.20    3.62
   0  10  15   53.01    3.80
   0 -10 -16   59.48    4.27
   0  10  16   56.04    4.16
   0 -10 -17    2.49    5.05
   0  10  17   -5.22    6.17
   0 -10 -18    4.45    3.68
   0  10  18    0.71    3.15
   0 -10 -19   53.60    5.16
   0  10  19   59.36    4.45
   0 -10 -20   -6.11    5.64
   0  10  20    3.62    7.24
   0 -10 -21   14.01    5.70
   0  10  21    3.74    6.00
   0 -10 -22   15.79    6.89
   0  10  22   14.07    5.88
   0 -10 -23   26.12    6.95
   0  10  23   22.56    7.72
   0 -10 -24    1.90    6.89
   0  10  24    5.52    5.76
   0 -10 -25   11.93    8.37
   0  10  25    7.72    5.82
   0 -10 -26   -2.37    7.54
   0  10  26   -2.14    6.59
   0 -10 -27    1.54    5.76
   0  10  27    0.42    7.00
   0 -11  27    0.47    3.26
   0  11 -27   -1.54    4.87
   0 -11  26   -5.40   13.24
   0  11 -26    3.68    7.30
   0 -11  25    4.16   10.39
   0  11 -25   -3.92    7.12
   0 -11  24   10.39    8.31
   0  11 -24   16.98    8.79
   0 -11  23    3.86    6.71
   0  11 -23    1.60    6.23
   0 -11  22  128.16   14.48
   0  11 -22  147.69    8.55
   0 -11  21    8.96    7.78
   0  11 -21    8.31    7.30
   0 -11  20   13.53    5.05
   0  11 -20   14.96    6.29
   0 -11  19    2.91    5.94
   0  11 -19    5.76    3.92
   0 -11  18  111.95    6.53
   0  11 -18  107.14    6.65
   0 -11  17   17.15    5.28
   0  11 -17   15.49    3.32
   0 -11  16   32.94    5.22
   0  11 -16   36.68    3.62
   0 -11  15    3.92    3.44
   0  11 -15    4.69    3.03
   0 -11  14  135.40    5.94
   0  11 -14  141.87    5.64
   0 -11  13   10.57    5.16
   0  11 -13    8.96    2.79
   0 -11  12  177.72    9.68
   0  11 -12  203.48    7.18
   0 -11  11   82.45    3.98
   0  11 -11   84.29    4.33
   0 -11  10   77.29    4.10
   0  11 -10   80.61    3.74
   0 -11   9  278.28   12.70
   0  11  -9  299.88    8.61
   0 -11   8  416.11   16.03
   0  11  -8  425.61   11.58
   0 -11   7  435.76   16.98
   0  11  -7  439.55   15.97
   0 -11   6    6.71    2.55
   0  11  -6    6.35    1.66
   0 -11   5    8.79    2.37
   0  11  -5    7.06    1.31
   0 -11   4  389.46   14.90
   0  11  -4  385.54   15.37
   0  11  -3  206.39    6.29
   0  11   2   17.21    0.89
   0 -11  -3  219.09    6.83
   0  11   3  215.47    8.07
   0 -11  -4  392.31   15.85
   0  11   4  386.13    9.91
   0 -11  -5    6.29    1.37
   0  11   5    5.76    1.25
   0 -11  -6    6.83    1.66
   0  11   6    6.05    1.66
   0 -11  -7  448.93   12.35
   0  11   7  432.85   16.03
   0 -11  -8  428.34   17.45
   0  11   8  433.68   16.15
   0 -11  -9  279.11   12.17
   0  11   9  292.28   12.35
   0 -11 -10   75.86    3.62
   0  11  10   75.62    3.32
   0 -11 -11   85.89    4.57
   0  11  11   76.75    4.75
   0 -11 -12  198.26    7.12
   0  11  12  190.78    6.65
   0 -11 -13    7.36    2.73
   0  11  13    6.77    2.49
   0 -11 -14  145.85    5.88
   0  11  14  139.14    6.23
   0 -11 -15    5.28    4.75
   0  11  15    3.86    3.26
   0 -11 -16   41.73    8.13
   0  11  16   36.51    4.57
   0 -11 -17   16.98    4.51
   0  11  17   18.99    3.86
   0 -11 -18  111.24    6.65
   0  11  18  104.89    6.05
   0 -11 -19    9.38    4.87
   0  11  19    1.54    5.10
   0 -11 -20    8.73    4.81
   0  11  20   13.24    4.33
   0 -11 -21   11.87    5.58
   0  11  21    5.10    4.81
   0 -11 -22  142.46    8.67
   0  11  22  144.42    8.01
   0 -11 -23    0.47    6.83
   0  11  23    7.24    8.25
   0 -11 -24    9.85    9.32
   0  11  24    5.28    6.65
   0 -11 -25   -1.01   10.80
   0  11  25    6.29   10.57
   0 -11 -26   11.87    6.23
   0  11  26   12.58    5.52
   0 -11 -27   -0.12    4.45
   0  11  27   -0.06    3.15
   0  12 -27    4.99    5.46
   0 -12  26    4.10    6.47
   0  12 -26    0.47    6.17
   0 -12  25    0.42    7.06
   0  12 -25   -1.60    6.35
   0 -12  24    3.80   11.10
   0  12 -24   -2.43    9.26
   0 -12  23    2.08    9.91
   0  12 -23    5.58    9.38
   0 -12  22   -1.42    6.35
   0  12 -22   -5.52    6.83
   0 -12  21   18.16    8.96
   0  12 -21   32.47    6.17
   0 -12  20    0.42    6.05
   0  12 -20    4.99    5.82
   0 -12  19    3.98    7.00
   0  12 -19    4.51    4.16
   0 -12  18   32.77    6.77
   0  12 -18   40.36    4.51
   0 -12  17    6.71    5.28
   0  12 -17    9.32    4.10
   0 -12  16   38.17    4.63
   0  12 -16   37.99    3.98
   0 -12  15   28.25    5.22
   0  12 -15   27.72    3.86
   0 -12  14  128.04    9.26
   0  12 -14  137.54    6.00
   0 -12  13   -2.79    3.80
   0  12 -13   -0.06    3.26
   0 -12  12    2.37    2.91
   0  12 -12    0.36    2.08
   0 -12  11   26.77    3.56
   0  12 -11   26.95    2.91
   0 -12  10   94.74    6.00
   0  12 -10   93.08    4.10
   0 -12   9  184.43    9.44
   0  12  -9  177.66    6.29
   0 -12   8   76.57    5.70
   0  12  -8   87.55    3.92
   0 -12   7   35.97    3.44
   0  12  -7   50.99    3.56
   0 -12   6    5.82    2.91
   0  12  -6    5.70    1.25
   0 -12   5  525.69   19.94
   0  12  -5  508.53   13.89
   0  12  -4  828.71   21.96
   0  12  -3   15.73    0.89
   0 -12  -3   16.32    2.43
   0  12   3   17.39    1.54
   0 -12  -4  837.68   21.43
   0  12   4  839.46   21.01
   0 -12  -5  560.23   25.11
   0  12   5  516.43   14.36
   0 -12  -6    6.53    1.66
   0  12   6    5.82    1.42
   0 -12  -7   52.00    2.85
   0  12   7   45.59    2.49
   0 -12  -8   87.55    4.10
   0  12   8   83.70    3.92
   0 -12  -9  174.99    6.29
   0  12   9  188.94    6.65
   0 -12 -10   85.48    5.58
   0  12  10  100.50    6.17
   0 -12 -11   29.26    3.03
   0  12  11   26.89    2.85
   0 -12 -12   -0.77    2.49
   0  12  12    1.96    3.09
   0 -12 -13    1.78    3.15
   0  12  13   -0.24    3.56
   0 -12 -14  137.18    6.53
   0  12  14  155.11    7.24
   0 -12 -15   33.18    4.16
   0  12  15   34.84    3.86
   0 -12 -16   40.36    4.81
   0  12  16   35.79    5.52
   0 -12 -17    7.12    5.46
   0  12  17    5.52    4.87
   0 -12 -18   50.34   10.21
   0  12  18   24.75    7.84
   0 -12 -19    3.44    5.16
   0  12  19    0.77    5.52
   0 -12 -20    0.59    6.35
   0  12  20    7.60    5.16
   0 -12 -21   32.17    7.06
   0  12  21   38.70    7.42
   0 -12 -22   -9.73    6.83
   0  12  22   -2.08    5.34
   0 -12 -23    2.14    7.36
   0  12  23    3.92    5.70
   0 -12 -24    1.07    8.73
   0  12  24    1.54    6.95
   0 -12 -25   -1.25    7.24
   0  12  25   -0.47    6.95
   0 -12 -26   -0.53    6.11
   0  12  26    0.65    4.39
   0 -13  26    2.67    7.24
   0 -13  25    1.84    8.79
   0  13 -25    0.42   10.33
   0 -13  24   12.82   14.78
   0  13 -24    5.88    7.84
   0 -13  23   33.89   10.15
   0  13 -23   26.18    7.78
   0 -13  22    4.27    8.13
   0  13 -22   11.99    7.72
   0 -13  21   56.93   10.33
   0  13 -21   62.68    6.83
   0 -13  20    9.08    6.17
   0  13 -20   13.77    5.22
   0 -13  19    6.95    7.60
   0  13 -19    8.90    6.05
   0 -13  18    4.63    5.76
   0  13 -18    7.42    4.21
   0 -13  17  105.36    9.26
   0  13 -17  107.26    5.70
   0 -13  16   29.20    6.47
   0  13 -16   25.41    3.74
   0 -13  15   28.85    5.94
   0  13 -15   33.36    4.81
   0 -13  14    2.91    4.57
   0  13 -14    3.44    4.87
   0 -13  13  151.90    6.53
   0  13 -13  145.79    5.70
   0 -13  12    2.61    5.46
   0  13 -12    2.79    2.61
   0 -13  11    5.16    3.92
   0  13 -11    3.44    2.14
   0 -13  10    3.44    3.15
   0  13 -10    2.32    2.20
   0 -13   9  160.39    8.37
   0  13  -9  174.58    9.14
   0 -13   8   32.11    4.21
   0  13  -8   33.42    2.43
   0 -13   7  128.87    7.24
   0  13  -7  135.93    5.16
   0  13  -6    4.10    1.54
   0 -13   5   11.22    2.73
   0  13  -5    8.84    1.25
   0 -13   4    7.84    1.66
   0  13  -4   13.30    1.07
   0  13   3  445.67   12.76
   0 -13  -4   11.04    1.48
   0  13   4   12.11    1.54
   0 -13  -5    8.55    1.54
   0  13   5    6.59    1.60
   0 -13  -6    3.21    3.38
   0  13   6    3.62    1.84
   0 -13  -7  137.89    5.16
   0  13   7  140.38    5.28
   0 -13  -8   34.78    3.09
   0  13   8   36.68    2.97
   0 -13  -9  168.64    7.06
   0  13   9  167.39    8.01
   0 -13 -10    3.21    3.26
   0  13  10    1.13    2.91
   0 -13 -11    2.91    3.03
   0  13  11    2.37    3.21
   0 -13 -12    5.28    6.00
   0  13  12    2.85    4.93
   0 -13 -13  146.26    6.17
   0  13  13  144.96    5.88
   0 -13 -14    4.69    3.38
   0  13  14    2.97    3.21
   0 -13 -15   27.90    5.16
   0  13  15   25.94    3.80
   0 -13 -16   29.32    5.76
   0  13  16   22.79    7.18
   0 -13 -17   99.37    6.35
   0  13  17  102.69    8.67
   0 -13 -18    4.21    4.69
   0  13  18    4.51    5.88
   0 -13 -19    1.25    6.47
   0  13  19    6.83    8.96
   0 -13 -20   13.24    5.94
   0  13  20   17.45    6.65
   0 -13 -21   53.72    8.13
   0  13  21   53.48    8.55
   0 -13 -22   11.81    9.85
   0  13  22    2.20    6.47
   0 -13 -23   15.97   11.81
   0  13  23   15.08    9.14
   0 -13 -24    1.84    6.53
   0  13  24    8.19    5.58
   0 -13 -25    1.31    5.34
   0  13  25   -0.36    5.88
   0  13  26    2.67    3.50
   0 -14  26    1.90    6.17
   0 -14  25    0.24    3.74
   0  14 -25    1.60    9.08
   0 -14  24   22.62    7.78
   0  14 -24   -3.03    6.65
   0 -14  23    4.87    8.13
   0  14 -23    3.56    6.77
   0 -14  22   -5.46    7.24
   0  14 -22   -3.62    6.35
   0 -14  21   -8.07    9.91
   0  14 -21    4.04    6.29
   0 -14  20    9.85    7.60
   0  14 -20    3.56    7.06
   0 -14  19    3.50    8.61
   0  14 -19    3.26    5.22
   0 -14  18   17.81    7.78
   0  14 -18   17.63    5.16
   0 -14  17    5.16    7.12
   0  14 -17   13.47    4.87
   0 -14  16    0.42    5.05
   0  14 -16   -0.24    5.05
   0 -14  15    3.50    5.40
   0  14 -15    4.57    3.74
   0 -14  14  122.28    6.35
   0  14 -14  128.57    8.01
   0 -14  13   34.84    5.82
   0  14 -13   29.98    3.56
   0 -14  12   25.52    5.10
   0  14 -12   32.41    3.98
   0 -14  11   15.55    6.05
   0  14 -11   15.02    2.97
   0 -14  10   14.31    5.64
   0  14 -10   18.76    2.73
   0 -14   9  205.62   10.92
   0  14  -9  234.71    8.43
   0 -14   8   -2.91    4.10
   0  14  -8   -0.30    2.37
   0 -14   7   93.49    5.88
   0  14  -7   92.01    4.16
   0 -14   6   23.57    3.50
   0  14  -6   21.84    1.84
   0  14  -5  265.16    8.96
   0 -14  -4   34.19    3.56
   0  14   4   35.91    2.73
   0 -14  -5  272.34    9.91
   0  14   5  286.76    8.96
   0 -14  -6   25.76    2.61
   0  14   6   24.04    2.26
   0 -14  -7   89.75    4.27
   0  14   7   89.57    4.27
   0 -14  -8   -1.07    2.55
   0  14   8   -0.36    2.55
   0 -14  -9  231.98    8.49
   0  14   9  227.88    8.13
   0 -14 -10   17.10    2.97
   0  14  10   14.60    2.67
   0 -14 -11   14.13    3.92
   0  14  11   10.74    4.87
   0 -14 -12   25.17    4.63
   0  14  12   24.63    4.10
   0 -14 -13   33.06    4.33
   0  14  13   30.33    3.74
   0 -14 -14  118.24    6.05
   0  14  14  122.28    6.29
   0 -14 -15    2.61    4.39
   0  14  15    5.64    3.80
   0 -14 -16    0.47    4.45
   0  14  16    5.58    4.99
   0 -14 -17    7.95    5.64
   0  14  17   11.10    8.19
   0 -14 -18   11.10    8.01
   0  14  18   12.70    5.10
   0 -14 -19    2.43    5.34
   0  14  19    3.86    4.57
   0 -14 -20    8.55    6.53
   0  14  20    7.54    5.64
   0 -14 -21    4.45    8.37
   0  14  21    3.74   11.22
   0 -14 -22    4.93    7.54
   0  14  22   -2.85    8.43
   0 -14 -23    2.26    6.95
   0  14  23    1.60    7.42
   0 -14 -24   -5.52    6.77
   0  14  24    0.24    5.76
   0 -14 -25    2.97    5.10
   0  14  25    1.31    4.75
   0  14  26   25.52    4.45
   0  15 -26   -4.04    7.60
   0 -15  25    0.71    4.27
   0  15 -25    2.20    7.06
   0 -15  24   -2.20    7.42
   0  15 -24    0.89    3.44
   0 -15  23   -2.43    8.43
   0  15 -23    2.73    3.26
   0 -15  22   36.39   11.58
   0  15 -22   12.70    8.25
   0 -15  21   -4.63    9.14
   0  15 -21    0.53    6.59
   0 -15  20    6.29   11.34
   0  15 -20   -1.42    6.29
   0 -15  19   26.00   10.27
   0  15 -19   22.26    6.17
   0 -15  18   34.49    9.26
   0  15 -18   31.99    6.35
   0 -15  17    4.63    6.05
   0  15 -17    7.24    6.47
   0 -15  16   15.49    6.83
   0  15 -16    4.93    4.87
   0 -15  15   70.58    8.43
   0  15 -15   69.27    6.65
   0 -15  14    2.14    5.64
   0  15 -14    3.38    3.68
   0 -15  13    4.04    5.40
   0  15 -13    3.98    3.80
   0 -15  12   15.91    6.95
   0  15 -12   19.83    3.26
   0 -15  11  101.92    9.20
   0  15 -11  112.60    5.40
   0 -15  10    3.62    5.46
   0  15 -10    5.34    2.85
   0 -15   9    4.16    4.69
   0  15  -9    3.09    2.49
   0 -15   8  103.64    7.84
   0  15  -8  125.13    5.10
   0 -15   7   17.57    4.04
   0  15  -7   21.37    2.14
   0  15  -6    0.95    1.37
   0 -15  -5   -0.18    1.31
   0  15   5    1.13    1.25
   0 -15  -6   -1.84    1.66
   0  15   6    1.25    1.78
   0 -15  -7   19.05    2.55
   0  15   7   23.62    2.55
   0 -15  -8  131.07    5.76
   0  15   8  130.17    5.16
   0 -15  -9    0.65    2.79
   0  15   9    1.90    2.49
   0 -15 -10    2.67    2.97
   0  15  10    6.23    3.44
   0 -15 -11  112.31    5.94
   0  15  11  112.43    6.11
   0 -15 -12   16.74    3.92
   0  15  12   20.48    3.15
   0 -15 -13    4.69    4.75
   0  15  13    3.62    4.33
   0 -15 -14    1.84    4.27
   0  15  14    2.43    3.98
   0 -15 -15   63.75    8.61
   0  15  15   76.28    6.71
   0 -15 -16   13.30    5.40
   0  15  16    9.38    6.41
   0 -15 -17    7.00    5.16
   0  15  17    4.39    4.87
   0 -15 -18   25.05    6.11
   0  15  18   27.19    5.34
   0 -15 -19   30.69    7.54
   0  15  19   21.43    6.53
   0 -15 -20   -2.37    6.71
   0  15  20    1.84    6.41
   0 -15 -21    3.80    6.71
   0  15  21   -0.83    6.17
   0 -15 -22   16.03    6.17
   0  15  22   13.12    6.59
   0 -15 -23   -1.37    9.73
   0  15  23    2.37    5.52
   0 -15 -24   -0.12    4.16
   0  15  24   -0.89    4.16
   0  15  25    1.66    6.71
   0  16 -26   -1.19    5.40
   0 -16  25    0.00    5.46
   0  16 -25   -0.36    3.98
   0  16 -24    3.38    5.64
   0 -16  23   -3.38    5.34
   0  16 -23    4.39    7.89
   0 -16  22   -0.24   10.03
   0  16 -22   -1.25    4.69
   0 -16  21   -0.83   12.17
   0  16 -21   -0.30    5.34
   0 -16  20    5.34   12.05
   0  16 -20    6.00    6.00
   0 -16  19   -0.47    8.84
   0  16 -19   -0.77    7.78
   0 -16  18    2.20    7.84
   0  16 -18    7.36    8.31
   0 -16  17   -3.50    8.43
   0  16 -17    1.37    5.82
   0 -16  16    9.97    8.19
   0  16 -16    3.74    6.11
   0 -16  15    5.28    8.07
   0  16 -15   -0.77    4.87
   0 -16  14   15.26    9.56
   0  16 -14   10.92    4.93
   0 -16  13    6.05    8.01
   0  16 -13    3.86    3.50
   0 -16  12   54.02    8.61
   0  16 -12   45.94    4.27
   0 -16  11   74.91    5.28
   0  16 -11   73.25    4.87
   0 -16  10   58.88    7.18
   0  16 -10   51.23    4.04
   0 -16   9    8.96    4.81
   0  16  -9   10.27    3.21
   0 -16   8   85.54    6.11
   0  16  -8   84.71    4.63
   0  16  -7  110.47    5.10
   0 -16  -6   89.28    7.30
   0  16   6   83.99    4.10
   0 -16  -7  123.17    6.59
   0  16   7  119.43    5.46
   0 -16  -8   79.90    4.75
   0  16   8   83.93    4.45
   0 -16  -9   13.18    2.85
   0  16   9   11.93    2.61
   0 -16 -10   55.68    5.40
   0  16  10   59.60    4.81
   0 -16 -11   76.10    5.88
   0  16  11   73.31    5.58
   0 -16 -12   41.43    5.34
   0  16  12   45.59    5.34
   0 -16 -13   -1.90    4.81
   0  16  13    3.26    3.98
   0 -16 -14    2.43    5.94
   0  16  14   15.37    6.29
   0 -16 -15   -2.49    5.76
   0  16  15    2.67    5.46
   0 -16 -16    6.95    7.54
   0  16  16   11.58    7.06
   0 -16 -17   11.87   12.82
   0  16  17   -1.84    9.56
   0 -16 -18   -1.01    6.71
   0  16  18   -1.13    5.88
   0 -16 -19    1.96    6.71
   0  16  19   -3.86    6.00
   0 -16 -20   -0.06    8.84
   0  16  20    6.47    6.71
   0 -16 -21    4.57    7.66
   0  16  21   -0.53    5.64
   0 -16 -22    2.67    3.50
   0  16  22   -4.69    8.19
   0 -16 -23   -0.71    3.98
   0  16  23    4.87    6.83
   0 -16 -24    3.86    6.00
   0  16  24   -1.66    5.94
   0 -16 -25   -0.59    5.05
   0 -17  24   -5.94    7.72
   0  17 -24    0.77    4.87
   0  17 -23    2.61    5.82
   0 -17  22    3.68    7.12
   0  17 -22   -2.20    7.24
   0 -17  21   -5.52    6.29
   0  17 -21   18.64    9.50
   0 -17  20    9.32    7.54
   0  17 -20    5.82    5.82
   0 -17  19   -2.32    7.84
   0  17 -19    9.73    8.25
   0 -17  18   15.20   10.33
   0  17 -18   16.32    6.53
   0 -17  17    9.68   10.27
   0  17 -17    9.08    8.01
   0 -17  16   18.16    9.50
   0  17 -16   15.26    6.00
   0 -17  15   -0.36   11.46
   0  17 -15   -3.86    5.46
   0 -17  14   29.62   10.68
   0  17 -14   37.34    5.40
   0 -17  13   15.49    6.71
   0  17 -13   18.99    4.33
   0 -17  12   27.60    5.64
   0  17 -12   25.82    4.93
   0 -17  11   23.86    7.89
   0  17 -11   33.95    5.46
   0 -17  10  130.23    9.32
   0  17 -10  132.85    6.17
   0 -17   9   13.77    5.94
   0  17  -9   19.29    3.15
   0 -17   8    2.79    3.50
   0  17  -8    1.66    1.96
   0  17   6   25.29    2.32
   0 -17  -7    0.47    5.40
   0  17   7    1.19    2.67
   0 -17  -8    4.27    3.09
   0  17   8    1.84    3.26
   0 -17  -9   15.67    3.80
   0  17   9   17.87    3.92
   0 -17 -10  120.80    7.06
   0  17  10  122.93    6.41
   0 -17 -11   37.57    9.44
   0  17  11   29.56    5.10
   0 -17 -12   26.06    5.64
   0  17  12   22.26    4.75
   0 -17 -13   16.50    5.94
   0  17  13   15.67    5.82
   0 -17 -14   29.92    6.53
   0  17  14   30.63    5.46
   0 -17 -15   -6.47    6.23
   0  17  15   -0.65    4.99
   0 -17 -16   17.04    7.18
   0  17  16   10.45    6.71
   0 -17 -17    2.67    8.84
   0  17  17   20.95    8.96
   0 -17 -18    5.22    8.79
   0  17  18    3.03   12.58
   0 -17 -19   -2.43    6.11
   0  17  19   -0.36    5.82
   0 -17 -20    2.85    4.69
   0  17  20    4.45    6.29
   0 -17 -21   -0.42    4.57
   0  17  21   -2.85    6.29
   0 -17 -22    2.20    5.76
   0 -17 -23    1.54    4.57
   0 -17 -24   -1.84    3.80
   0 -17 -25   -1.31    4.27
   0  18 -22   -2.26    3.92
   0 -18  21    1.07    7.18
   0  18 -21   -3.86   10.92
   0 -18  20    3.26    8.07
   0  18 -20   -1.84   12.52
   0 -18  19    7.24    9.62
   0  18 -19   -0.42    4.33
   0 -18  18    7.30    9.26
   0  18 -18    0.59    5.10
   0 -18  17   -5.88   10.86
   0  18 -17    2.02    5.70
   0 -18  16    8.01    7.89
   0  18 -16   -0.30    5.58
   0 -18  15   -1.01    8.96
   0  18 -15   -1.13    5.40
   0 -18  14    3.62    8.01
   0  18 -14    3.50    6.35
   0 -18  13   -3.32   11.52
   0  18 -13    5.28    5.52
   0 -18  12   56.87   10.45
   0  18 -12   41.37    6.41
   0 -18  11   25.94    8.37
   0  18 -11   29.38    4.45
   0 -18  10   46.36    7.84
   0  18 -10   37.87    4.39
   0  18  -9    5.34    2.55
   0 -18  -8   50.81    7.48
   0  18   8   62.39    4.21
   0 -18  -9    1.25    7.36
   0  18   9    4.69    4.99
   0 -18 -10   40.19    7.06
   0  18  10   44.76    5.40
   0 -18 -11   29.80    6.11
   0  18  11   26.71    4.69
   0 -18 -12   40.42    8.07
   0  18  12   50.28    6.05
   0 -18 -13    5.34    6.23
   0  18  13    4.21    5.94
   0 -18 -14   -5.64    8.25
   0  18  14   -0.65    7.48
   0 -18 -15    5.88    8.67
   0  18  15    5.88    8.37
   0 -18 -16    2.08    7.00
   0  18  16   -0.24    5.70
   0 -18 -17   -2.02    7.60
   0  18  17    6.17    8.19
   0 -18 -18    4.81    9.26
   0  18  18    0.95    8.19
   0 -18 -19   -2.20    7.06
   0  18  19    2.26    6.41
   0 -18 -20   -3.38    6.83
   0  18  20    1.37    4.10
   0 -18 -21   -0.77    4.87
   0  18  21    0.71    4.81
   0 -18 -22   -5.88    8.90
   0  18  22   -0.89    5.52
   0 -18 -23    1.37    9.62
   0  18  23    3.26    5.22
   0 -19  20    4.04    8.90
   0 -19  19   59.72    6.17
   0  19 -19   31.04    7.12
   0 -19  18    0.77    9.56
   0  19 -18   -1.48    8.84
   0 -19  17   12.58    8.43
   0  19 -17    1.07    6.29
   0 -19  16   -0.53   10.09
   0  19 -16   -3.92    8.25
   0 -19  15   34.55   15.49
   0  19 -15   31.82    7.95
   0 -19  14   -8.73   13.36
   0  19 -14    1.19    5.34
   0 -19  13    3.74    7.24
   0  19 -13    8.49    7.60
   0 -19  12    1.96    5.94
   0  19 -12   -0.83    4.81
   0  19 -11   75.86    4.99
   0 -19  10   -1.01    3.44
   0  19 -10    2.26    2.61
   0 -19  -9   26.83    6.53
   0  19   9   21.49    6.35
   0 -19 -10    2.02    8.55
   0  19  10   -1.37    6.47
   0 -19 -11   91.59   12.58
   0  19  11   97.23    7.78
   0 -19 -12   -3.74   11.58
   0  19  12    0.77    7.06
   0 -19 -13    1.54    5.82
   0  19  13    6.59    5.46
   0 -19 -14   -2.97    7.84
   0  19  14   -0.36    7.36
   0 -19 -15   42.74   10.09
   0  19  15   31.52    9.73
   0 -19 -16    1.07   10.39
   0  19  16   -0.77    9.73
   0 -19 -17   14.72    9.08
   0  19  17   -1.54    8.49
   0 -19 -18    7.54    9.02
   0  19  18    5.82    7.95
   0 -19 -19   40.72    8.01
   0  19  19   25.23    7.84
   0 -19 -20   33.83    6.47
   0  19  20   -2.49    6.65
   0 -19 -21    3.62    7.18
   0  19  21    1.90    6.11
   0  20 -18   29.98   10.63
   0 -20  17    1.84   10.74
   0  20 -17    0.18    7.06
   0 -20  16   -1.13    5.10
   0  20 -16    0.59    7.42
   0 -20  15    0.24    6.53
   0  20 -15   14.72    9.14
   0 -20  14   -0.95    6.89
   0  20 -14    6.23    8.90
   0  20 -13   -2.32    6.29
   0 -20  12    9.38    8.01
   0  20 -12    7.42    4.33
   0 -20 -10    7.84    6.89
   0  20  10    3.09    6.05
   0 -20 -11    9.68   11.04
   0  20  11    8.31    8.01
   0 -20 -12    7.60   11.99
   0  20  12   11.81    9.91
   0 -20 -13   -0.65    8.61
   0  20  13   -2.20    8.96
   0 -20 -14    1.01    8.61
   0  20  14  -10.33   10.03
   0 -20 -15    6.83    8.84
   0  20  15   -2.32    5.82
   0 -20 -16    0.53    8.61
   0  20  16   -3.68    8.43
   0 -20 -17    2.67    7.30
   0  20  17    3.15    6.35
   0 -20 -18    0.12    7.66
   0  20  18   -0.65    5.82
   0 -20 -19    1.01    6.41
   0  20  19    0.36    5.05
   0  21 -16    2.55    4.99
   0 -21  15   -0.89    5.70
   0  21 -15    1.72    5.16
   0 -21  14   17.93    5.46
   0  21 -14    2.61    3.15
   0  21 -13    6.53    2.67
   0 -21 -11    2.97    5.46
   0  21  11    3.15    1.84
   0 -21 -12   -4.93   10.09
   0  21  12    1.07    5.88
   0 -21 -13   -1.72   10.45
   0  21  13    4.45    8.84
   0 -21 -14   -2.26    7.30
   0  21  14   -0.89    8.07
   0 -21 -15    2.08    6.65
   0  21  15    8.79   10.15
   0 -21 -16   -1.60    7.95
   0  21  16    2.55    8.49
   1  21  15   -4.87    4.45
  -1 -21 -14   14.13    4.75
  -1 -21 -13    0.65    5.64
   1  21  12   -1.48    3.44
  -1 -21 -12    7.54    3.09
   1  21 -15   -0.36    2.43
   1  20  18   -1.13    9.50
  -1 -20 -18   -3.62    8.31
   1  20  17    4.33   12.29
  -1 -20 -17    2.32    9.85
   1  20  16   -1.13    8.73
  -1 -20 -16   -2.14   10.63
   1  20  15   11.87    7.06
  -1 -20 -15   -0.95    9.02
   1  20  14   -0.42    8.61
  -1 -20 -14    1.01    6.35
   1  20  13    1.54    5.94
  -1 -20 -13    2.02    5.34
   1  20  12   -3.21    5.88
  -1 -20 -12    2.08    5.58
   1  20  11   -3.44    5.34
  -1 -20 -11    6.65    5.46
   1  20 -13    2.73    2.67
   1  20 -14   -1.90    7.42
  -1 -20  14    3.98    6.71
   1  20 -15    1.07    5.46
  -1 -20  15   21.96    6.35
   1  20 -16   12.29    3.80
  -1 -20  16    4.63    9.73
   1  20 -17    1.01    3.98
  -1 -20  17    0.12    4.39
   1  20 -18    0.36    5.34
   1  19  19    0.77    5.40
  -1 -19 -19    1.84    4.04
   1  19  18    2.26    4.51
  -1 -19 -18   -0.65    5.16
   1  19  17    1.07    4.33
  -1 -19 -17   27.96    7.30
   1  19  16    1.84    5.94
  -1 -19 -16    0.18    9.38
   1  19  15    4.51    5.52
  -1 -19 -15    9.44    7.30
   1  19  14   -0.95    7.18
  -1 -19 -14   -3.80   13.47
   1  19  13   41.79    8.73
  -1 -19 -13   47.07    9.97
   1  19  12    1.72    7.06
  -1 -19 -12    0.77    7.60
   1  19  11   14.60    6.23
  -1 -19 -11   14.96    6.35
   1  19  10    1.42    4.75
  -1 -19 -10   -1.31    7.78
   1  19   9   95.03    6.77
  -1 -19  -9  133.62    9.68
   1  19 -12   -1.19    3.21
  -1 -19  12   -1.31    4.45
   1  19 -13    2.85    7.72
  -1 -19  13   -0.95    6.41
   1  19 -14   -0.18    6.05
  -1 -19  14    9.32    7.60
   1  19 -15    1.96    7.60
  -1 -19  15   10.74    6.47
   1  19 -16    4.99    8.07
  -1 -19  16   -3.03    5.40
   1  19 -17    8.73    8.13
  -1 -19  17   14.60   12.05
   1  19 -18    3.09    5.05
  -1 -19  18    9.79    7.89
   1  19 -19    7.12    4.99
  -1 -19  19   -2.37    7.06
   1  19 -20   -0.47    4.33
  -1 -19  20    0.53    3.44
  -1 -18 -22    1.90    7.36
   1  18  21   -7.66    6.47
  -1 -18 -21    1.19    7.48
   1  18  20    0.12    5.16
  -1 -18 -20   -0.24    7.12
   1  18  19    2.91    8.25
  -1 -18 -19    3.32    4.81
   1  18  18    2.79    8.61
  -1 -18 -18    0.12    6.05
   1  18  17    5.64    8.13
  -1 -18 -17   17.87    7.72
   1  18  16    1.60    7.72
  -1 -18 -16    3.92    9.08
   1  18  15    3.80    8.90
  -1 -18 -15   -5.10   10.21
   1  18  14    2.02    6.59
  -1 -18 -14   -2.20    6.41
   1  18  13   -1.72    6.29
  -1 -18 -13    1.84   10.68
   1  18  12   15.43    6.41
  -1 -18 -12   17.75    6.83
   1  18  11    1.19    5.70
  -1 -18 -11    7.06    6.00
   1  18  10    7.60    4.04
  -1 -18 -10   10.45    4.27
   1  18   9    1.37    3.62
  -1 -18  -9    4.57    4.33
   1  18   8    1.78    3.92
  -1 -18  -8    2.79    4.99
   1  18 -10   10.68    1.96
   1  18 -11   22.26    5.40
  -1 -18  11   27.25    4.81
   1  18 -12   25.70    4.57
  -1 -18  12   25.76    5.58
   1  18 -13   62.56    8.49
  -1 -18  13   52.24    6.83
   1  18 -14   21.07    6.59
  -1 -18  14   15.91    9.91
   1  18 -15   -0.24    6.65
  -1 -18  15   -4.16    8.84
   1  18 -16    5.34    8.01
  -1 -18  16    5.40    7.66
   1  18 -17   17.04    8.43
  -1 -18  17    9.08    8.55
   1  18 -18   12.11    6.59
  -1 -18  18   19.41    5.94
   1  18 -19   -0.36    9.32
  -1 -18  19    2.91    5.58
   1  18 -20   -2.37    6.53
  -1 -18  20   36.68    7.89
   1  18 -21   -0.18    5.40
  -1 -18  21    3.32    6.89
   1  18 -22    8.67    4.39
  -1 -18  22   -8.13   11.40
   1  17  24    2.91    6.00
  -1 -17 -24   -5.70    8.96
   1  17  23    0.77    6.89
  -1 -17 -23   35.62   11.93
  -1 -17 -22    2.32    7.60
   1  17  21    3.09    7.95
  -1 -17 -21    1.54    6.29
   1  17  20    3.26    7.48
  -1 -17 -20   -7.84    9.79
   1  17  19   -2.20   10.03
  -1 -17 -19    3.68    8.31
   1  17  18   40.42   10.74
  -1 -17 -18   39.24    9.02
   1  17  17    4.21    7.66
  -1 -17 -17   -3.80    8.73
   1  17  16    0.89    7.06
  -1 -17 -16   -1.72   13.71
   1  17  15    8.49    6.17
  -1 -17 -15    2.14    8.01
   1  17  14   54.97   11.10
  -1 -17 -14   35.32    8.19
   1  17  13    4.04    5.10
  -1 -17 -13    4.63    6.77
   1  17  12   67.43    6.41
  -1 -17 -12   61.26    9.97
   1  17  11   10.03    5.28
  -1 -17 -11    4.27    5.28
   1  17  10  107.62    6.71
  -1 -17 -10  114.15    6.71
   1  17   9   -0.53    3.03
  -1 -17  -9    2.97    4.39
   1  17   8  147.09    6.41
  -1 -17  -8  139.55   10.15
   1  17   7   25.76    3.98
  -1 -17  -7   22.56    2.91
   1  17  -9    3.32    1.66
  -1 -17   9    2.85    3.80
   1  17 -10   44.58    3.98
  -1 -17  10   54.43    4.39
   1  17 -11    8.73    4.75
  -1 -17  11    6.35    6.47
   1  17 -12    2.43    4.33
  -1 -17  12    3.32    4.99
   1  17 -13    6.35    5.28
  -1 -17  13    0.89    8.43
   1  17 -14   11.28    5.10
  -1 -17  14   13.12    7.12
   1  17 -15    2.67    8.79
  -1 -17  15    8.43   10.68
   1  17 -16   15.43    7.60
  -1 -17  16    8.49    6.83
   1  17 -17  -11.69    7.66
  -1 -17  17    3.38    7.48
   1  17 -18    0.00    8.25
  -1 -17  18   -6.77   13.65
   1  17 -19    3.86    7.60
  -1 -17  19    5.16    9.20
   1  17 -20   19.35    7.12
  -1 -17  20    4.10    8.90
   1  17 -21    0.95    5.88
  -1 -17  21   -5.58    7.06
   1  17 -22   -1.31    5.82
  -1 -17  22    2.73    9.56
   1  17 -23   -0.59    4.10
  -1 -17  23   -1.31    6.17
   1  17 -24   -0.83    8.43
  -1 -17  24    3.98    8.07
   1  16  25    1.25    4.04
  -1 -16 -25    4.75    7.18
   1  16  24    1.01    5.76
  -1 -16 -24    1.25    8.84
   1  16  23   -0.95   11.10
  -1 -16 -23   -2.02    8.73
   1  16  22    1.60    4.27
  -1 -16 -22   -1.31    6.05
   1  16  21    1.66    7.12
  -1 -16 -21   -5.10    8.07
   1  16  20    2.08   12.35
  -1 -16 -20    9.26   11.10
   1  16  19    2.26   14.66
  -1 -16 -19   -5.64    8.49
   1  16  18    2.20   12.94
  -1 -16 -18   10.98    8.01
   1  16  17    6.41   11.93
  -1 -16 -17   16.09    7.36
   1  16  16   17.93   11.40
  -1 -16 -16    8.49    7.78
   1  16  15   -1.01    6.53
  -1 -16 -15   -3.15    6.95
   1  16  14    0.06    5.70
  -1 -16 -14    6.05    5.28
   1  16  13   15.43    4.10
  -1 -16 -13   14.48    4.51
   1  16  12   12.64    4.27
  -1 -16 -12    1.72    4.21
   1  16  11    4.04    6.35
  -1 -16 -11    4.45    4.39
   1  16  10    0.71    3.44
  -1 -16 -10    4.57    6.41
   1  16   9    6.95    2.79
  -1 -16  -9   11.10    5.76
   1  16   8    0.89    2.73
  -1 -16  -8    0.18    4.27
   1  16   7   25.82    2.79
  -1 -16  -7   25.23    3.21
   1  16   6   26.71    3.26
  -1 -16  -6   26.30    4.16
   1  16  -8   54.31    3.09
  -1 -16   8   41.73    5.22
   1  16  -9   95.92    5.10
  -1 -16   9  104.00    5.16
   1  16 -10   94.14    6.41
  -1 -16  10  101.09    7.89
   1  16 -11    1.78    3.68
  -1 -16  11   -3.03    5.64
   1  16 -12   68.98    7.66
  -1 -16  12   63.81    7.00
   1  16 -13   89.81    6.05
  -1 -16  13   85.36    5.46
   1  16 -14   62.68    6.53
  -1 -16  14   72.54   10.57
   1  16 -15   -5.94    7.66
  -1 -16  15   -0.53    5.28
   1  16 -16   19.35    5.88
  -1 -16  16   14.01    7.30
   1  16 -17   13.95    5.70
  -1 -16  17   15.49   11.28
   1  16 -18   15.02    6.29
  -1 -16  18   17.33    9.26
   1  16 -19   -1.01    8.49
  -1 -16  19    2.08    9.50
   1  16 -20    3.56    6.29
  -1 -16  20   -3.44    9.73
   1  16 -21   -2.49    4.21
  -1 -16  21   -0.95    5.28
   1  16 -22   -0.24    5.22
  -1 -16  22   -4.04    6.23
  -1 -16  23    1.96    4.93
  -1 -16  24    1.13    3.56
   1  15  25    2.02    3.86
  -1 -15 -25    0.59    3.86
   1  15  24    0.00    5.58
  -1 -15 -24   -3.98   11.34
   1  15  23    5.16    7.54
  -1 -15 -23    9.50   17.99
   1  15  22    2.26   11.63
  -1 -15 -22   -0.53    9.56
   1  15  21    1.31    8.61
  -1 -15 -21    1.84    9.32
   1  15  20   28.31    9.62
  -1 -15 -20   26.89    7.95
   1  15  19   13.12    6.05
  -1 -15 -19   17.39    6.77
   1  15  18    2.32    5.52
  -1 -15 -18   -0.59    6.47
   1  15  17   29.32    5.58
  -1 -15 -17   29.15    6.23
   1  15  16   41.49   10.15
  -1 -15 -16   32.11    7.60
   1  15  15    8.19    8.19
  -1 -15 -15   14.42    6.47
   1  15  14   29.98    5.88
  -1 -15 -14   29.56    5.10
   1  15  13   64.82    4.99
  -1 -15 -13   59.06    4.93
   1  15  12   76.69    6.41
  -1 -15 -12   77.76    4.87
   1  15  11    1.25    3.68
  -1 -15 -11    2.85    4.10
   1  15  10   70.52    5.76
  -1 -15 -10   60.78    4.51
   1  15   9  194.94   10.92
  -1 -15  -9  158.07    8.13
   1  15   8   24.57    3.03
  -1 -15  -8   23.68    3.32
   1  15   7   11.87    2.43
  -1 -15  -7   17.27    4.51
   1  15   6  235.72    8.13
  -1 -15  -6  230.14   13.36
  -1 -15  -5   63.69    4.87
   1  15  -7   12.76    1.37
  -1 -15   7   11.99    3.03
   1  15  -8   41.61    2.73
  -1 -15   8   37.81    2.79
   1  15  -9   19.11    3.32
  -1 -15   9   25.29    3.15
   1  15 -10   53.30    4.16
  -1 -15  10   45.59    3.44
   1  15 -11    4.27    3.15
  -1 -15  11    3.44    5.52
   1  15 -12   33.24    5.82
  -1 -15  12   27.19    3.92
   1  15 -13    3.86    3.15
  -1 -15  13    4.81    6.59
   1  15 -14    3.92    6.23
  -1 -15  14    2.43    5.52
   1  15 -15   -0.18    5.10
  -1 -15  15    1.54    5.94
   1  15 -16    9.38    5.40
  -1 -15  16    5.88    5.16
   1  15 -17    6.00    4.33
  -1 -15  17    7.89    5.76
   1  15 -18    9.08    5.28
  -1 -15  18   15.37    6.77
   1  15 -19    0.42    6.59
  -1 -15  19    6.11    7.06
   1  15 -20    9.14    7.00
  -1 -15  20    2.79    7.66
   1  15 -21    8.07    7.54
  -1 -15  21   23.27    8.25
   1  15 -22    3.74    6.71
  -1 -15  22   -4.57    9.38
   1  15 -23   -2.67    5.10
  -1 -15  23    2.43    6.23
   1  15 -24    0.06    6.11
  -1 -15  24    0.59    5.94
  -1 -15  25    1.48    4.27
   1  14  25    5.94    9.08
  -1 -14 -25   -2.02    3.56
   1  14  24   -2.26    5.28
  -1 -14 -24   -1.84    7.30
   1  14  23   15.20    6.83
  -1 -14 -23   45.77    8.31
   1  14  22    7.12    8.07
  -1 -14 -22    7.89    8.37
   1  14  21   16.68    9.08
  -1 -14 -21   14.01    9.20
   1  14  20    3.26   12.70
  -1 -14 -20    1.31    9.79
   1  14  19   42.92    8.49
  -1 -14 -19   52.59    8.01
   1  14  18    3.74    4.69
  -1 -14 -18    2.91    5.58
   1  14  17   11.28    4.51
  -1 -14 -17   12.23    5.05
   1  14  16   10.09    3.98
  -1 -14 -16    5.76    4.45
   1  14  15   37.10    4.21
  -1 -14 -15   41.73    4.75
   1  14  14    3.21    4.87
  -1 -14 -14    2.79    3.50
   1  14  13    8.67    4.57
  -1 -14 -13   11.22    3.92
   1  14  12   26.95    3.62
  -1 -14 -12   30.75    3.80
   1  14  11    2.67    4.81
  -1 -14 -11    0.30    3.03
   1  14  10  110.94    7.72
  -1 -14 -10  132.73   10.09
   1  14   9   25.29    5.10
  -1 -14  -9   25.23    2.91
   1  14   8   17.10    2.91
  -1 -14  -8    8.13    1.90
   1  14   7   32.83    2.73
  -1 -14  -7   37.81    4.51
   1  14   6   57.93    3.21
  -1 -14  -6   64.46    4.99
   1  14   5    0.95    1.66
  -1 -14  -5    2.14    2.91
   1  14  -6  304.87   12.64
   1  14  -7  248.42   11.04
  -1 -14   7  239.10    8.55
   1  14  -8    0.89    2.49
  -1 -14   8    1.48    3.21
   1  14  -9  178.26    8.49
  -1 -14   9  173.33    6.47
   1  14 -10   17.39    3.80
  -1 -14  10   21.01    3.15
   1  14 -11  292.94   13.65
  -1 -14  11  293.12   14.84
   1  14 -12   22.38    2.97
  -1 -14  12   21.67    3.21
   1  14 -13   24.04    3.38
  -1 -14  13   22.56    6.71
   1  14 -14   32.59    4.33
  -1 -14  14   32.59    6.83
   1  14 -15  130.47    6.17
  -1 -14  15  114.92    9.20
   1  14 -16    7.36    4.21
  -1 -14  16    4.81    4.51
   1  14 -17   59.06    5.64
  -1 -14  17   47.13    6.11
   1  14 -18    6.83    5.52
  -1 -14  18   11.40    7.06
   1  14 -19   45.47    6.95
  -1 -14  19   51.41    9.02
   1  14 -20    3.98    5.40
  -1 -14  20    9.50    8.96
   1  14 -21   19.71    6.17
  -1 -14  21   26.41    7.42
   1  14 -22    1.96    6.35
  -1 -14  22    6.83    7.72
   1  14 -23   -3.15    7.60
  -1 -14  23    8.90    8.79
   1  14 -24   -0.53    7.18
  -1 -14  24   -0.71    9.02
   1  14 -25   -2.49   10.68
  -1 -14  25    2.91    7.24
  -1 -14  26    0.30    3.03
   1  13  26   -0.30    3.44
  -1 -13 -26   -0.36    3.56
   1  13  25    1.66    6.00
  -1 -13 -25    3.68    7.60
   1  13  24   -3.62    8.49
  -1 -13 -24    1.78    6.83
   1  13  23   -5.58    6.83
  -1 -13 -23    5.22    8.43
   1  13  22    2.20    6.77
  -1 -13 -22    2.02    8.31
   1  13  21   38.41    7.30
  -1 -13 -21   37.16    7.30
   1  13  20    7.54    6.17
  -1 -13 -20   11.81    6.95
   1  13  19   22.62    7.30
  -1 -13 -19   16.32    6.35
   1  13  18   17.10    9.38
  -1 -13 -18   15.61    5.46
   1  13  17   16.56    8.55
  -1 -13 -17   16.86    5.22
   1  13  16    0.59    3.74
  -1 -13 -16   -0.18    4.39
   1  13  15  133.20    6.17
  -1 -13 -15  122.93    6.71
   1  13  14    6.00    2.85
  -1 -13 -14    4.57    3.98
   1  13  13    2.43    5.46
  -1 -13 -13    0.18    3.56
   1  13  12   21.78    5.34
  -1 -13 -12   29.68    3.44
   1  13  11  324.99   14.96
  -1 -13 -11  331.82   12.23
   1  13  10  126.79    5.52
  -1 -13 -10  130.06    5.28
   1  13   9   41.20    3.92
  -1 -13  -9   38.29    3.32
   1  13   8  124.54    6.89
  -1 -13  -8  127.38    5.05
   1  13   7  521.71   20.42
  -1 -13  -7  444.66   13.30
   1  13   6  149.29    5.28
  -1 -13  -6  150.95    8.73
   1  13   5   21.43    1.72
  -1 -13  -5   20.48    2.97
   1  13   4   41.37    2.08
  -1 -13  -4   46.24    3.56
   1  13  -6    1.01    1.25
  -1 -13   6   -1.42    1.31
   1  13  -7  168.28    8.43
  -1 -13   7  159.74    8.43
   1  13  -8    1.01    1.78
  -1 -13   8    1.90    2.79
   1  13  -9   15.97    1.96
  -1 -13   9   14.01    3.32
   1  13 -10   23.51    2.55
  -1 -13  10   27.01    3.21
   1  13 -11   -0.12    2.32
  -1 -13  11   -0.36    2.91
   1  13 -12   17.21    2.79
  -1 -13  12   26.00    3.56
   1  13 -13   15.73    2.67
  -1 -13  13   13.42    4.21
   1  13 -14    0.18    2.55
  -1 -13  14    0.30    3.98
   1  13 -15   18.10    3.62
  -1 -13  15   12.70    4.75
   1  13 -16    7.00    3.62
  -1 -13  16    6.59    5.05
   1  13 -17   15.61    4.27
  -1 -13  17   12.29    5.46
   1  13 -18    2.97    3.98
  -1 -13  18    4.04    4.51
   1  13 -19   89.16    6.29
  -1 -13  19   82.33    8.96
   1  13 -20    2.08    5.22
  -1 -13  20   -1.48    8.01
   1  13 -21    7.18    6.59
  -1 -13  21   -5.70    7.48
   1  13 -22   -2.14    7.30
  -1 -13  22    4.21    9.97
   1  13 -23   12.70    7.06
  -1 -13  23   20.36   14.01
   1  13 -24    0.24    7.48
  -1 -13  24   -2.85    7.66
   1  13 -25    0.06    4.51
  -1 -13  25   -2.37    4.75
   1  13 -26   -2.26    5.58
  -1 -13  26   -0.36    7.30
  -1 -13  27    0.71    5.70
   1  12  26    1.60    5.52
  -1 -12 -26   -1.96    5.28
   1  12  25    8.43    5.22
  -1 -12 -25    1.19    6.00
   1  12  24   44.22    9.85
  -1 -12 -24   18.64    9.02
   1  12  23   12.82    9.02
  -1 -12 -23   13.83   10.57
   1  12  22    2.67    7.78
  -1 -12 -22    5.10    6.53
   1  12  21   11.81    5.46
  -1 -12 -21   11.87    6.23
   1  12  20   10.86    6.71
  -1 -12 -20   10.27    8.07
   1  12  19   50.22    6.53
  -1 -12 -19   49.74    7.42
   1  12  18   17.39    6.00
  -1 -12 -18   17.81    5.28
   1  12  17    2.32    4.93
  -1 -12 -17    8.61    4.21
   1  12  16   -1.13    3.09
  -1 -12 -16    3.80    3.80
   1  12  15   27.60    3.32
  -1 -12 -15   25.76    3.74
   1  12  14   61.79    5.94
  -1 -12 -14   64.94    4.57
   1  12  13    6.71    3.62
  -1 -12 -13    3.62    2.79
   1  12  12  113.97    4.93
  -1 -12 -12  107.62    5.34
   1  12  11  192.74    9.68
  -1 -12 -11  190.13    6.89
   1  12  10   26.77    3.50
  -1 -12 -10   30.04    2.85
   1  12   9   40.19    2.91
  -1 -12  -9   38.46    2.73
   1  12   8   70.76    4.27
  -1 -12  -8   67.67    3.38
   1  12   7   83.40    5.52
  -1 -12  -7   72.89    3.50
   1  12   6    8.31    2.61
  -1 -12  -6    8.73    1.66
   1  12   5    1.96    1.37
  -1 -12  -5    0.30    1.66
   1  12   4  153.38    5.16
  -1 -12  -4  148.64    8.73
   1  12   3   56.93    3.56
  -1 -12  -3   64.52    3.92
   1  12  -5  249.49   11.28
  -1 -12   5  236.25    7.60
   1  12  -6  703.82   27.48
  -1 -12   6  698.84   19.59
   1  12  -7  216.36    9.50
  -1 -12   7  209.72    9.68
   1  12  -8    5.10    1.72
  -1 -12   8    1.48    2.43
   1  12  -9  137.30    5.05
  -1 -12   9  130.35    7.00
   1  12 -10  307.90    9.97
  -1 -12  10  297.98   13.36
   1  12 -11  602.91   16.03
  -1 -12  11  599.53   22.97
   1  12 -12  102.63    4.51
  -1 -12  12   93.02    4.39
   1  12 -13   51.23    3.62
  -1 -12  13   47.84    3.68
   1  12 -14    7.00    2.91
  -1 -12  14    4.10    3.86
   1  12 -15  111.18    5.64
  -1 -12  15  108.98    8.79
   1  12 -16  128.16    6.00
  -1 -12  16  126.67    6.71
   1  12 -17    4.99    3.56
  -1 -12  17    4.81    4.27
   1  12 -18    1.78    4.39
  -1 -12  18    1.78    4.69
   1  12 -19    4.81    4.81
  -1 -12  19    7.54    5.16
   1  12 -20   76.34    6.11
  -1 -12  20   79.07    9.14
   1  12 -21    2.67    5.52
  -1 -12  21    0.53    5.94
   1  12 -22    0.77    6.59
  -1 -12  22   -1.25   12.52
   1  12 -23    6.23    8.67
  -1 -12  23    1.66    7.72
   1  12 -24   15.20    8.79
  -1 -12  24   11.40   10.27
   1  12 -25    0.53    6.35
  -1 -12  25    5.76    5.64
   1  12 -26   -4.04    5.94
  -1 -12  26    0.89    3.68
   1  12 -27   -0.36    3.26
  -1 -12  27   -0.47    6.53
   1  11  26    3.62    6.00
  -1 -11 -26   -0.95    4.39
   1  11  25   -3.32   11.75
  -1 -11 -25    7.66    8.79
   1  11  24   13.30    6.05
  -1 -11 -24   12.23    7.36
   1  11  23   -0.06    8.13
  -1 -11 -23    3.74    6.59
   1  11  22    8.43    6.29
  -1 -11 -22    5.28    7.48
   1  11  21    8.84    9.79
  -1 -11 -21    4.10    6.53
   1  11  20   89.69    6.00
  -1 -11 -20   91.18    6.47
   1  11  19    1.96    4.39
  -1 -11 -19   -0.12    4.51
   1  11  18    1.13    4.21
  -1 -11 -18    3.32    4.63
   1  11  17   13.36    6.83
  -1 -11 -17    7.78    7.48
   1  11  16  139.32    9.38
  -1 -11 -16  132.73    6.53
   1  11  15    0.95    2.85
  -1 -11 -15    0.12    3.62
   1  11  14   53.84    3.50
  -1 -11 -14   54.79    4.04
   1  11  13    5.82    3.32
  -1 -11 -13    6.11    2.49
   1  11  12  352.65   10.51
  -1 -11 -12  337.69   10.57
   1  11  11  286.41    9.02
  -1 -11 -11  271.45    8.96
   1  11  10  235.54   10.86
  -1 -11 -10  229.60    8.19
   1  11   9   99.49    5.58
  -1 -11  -9   94.50    4.33
   1  11   8   33.54    3.26
  -1 -11  -8   35.91    2.49
   1  11   7   44.40    4.16
  -1 -11  -7   44.64    2.37
   1  11   6 1495.38   51.58
  -1 -11  -6 1502.38   38.11
   1  11   5  195.29    7.84
  -1 -11  -5  163.83    5.64
   1  11   4  242.66    9.97
  -1 -11  -4  243.43    9.68
   1  11   3   44.22    2.91
  -1 -11  -3   41.97    3.09
   1  11  -4  682.75   25.58
  -1 -11   4  703.88   17.69
   1  11  -5   40.30    2.85
  -1 -11   5   46.42    2.91
   1  11  -6    4.75    1.19
  -1 -11   6    4.51    1.96
   1  11  -7    3.32    1.19
  -1 -11   7    2.79    1.31
   1  11  -8  241.00    6.89
  -1 -11   8  252.16    7.12
   1  11  -9  243.61    7.30
  -1 -11   9  236.49    9.62
   1  11 -10  347.07    9.32
  -1 -11  10  343.93   10.03
   1  11 -11   58.41    3.38
  -1 -11  11   66.90    5.40
   1  11 -12    9.02    2.67
  -1 -11  12    9.62    3.62
   1  11 -13  193.57    7.00
  -1 -11  13  172.97   10.86
   1  11 -14  153.86    6.23
  -1 -11  14  160.33    9.85
   1  11 -15   -2.02    3.50
  -1 -11  15   10.86    5.16
   1  11 -16    2.08    3.92
  -1 -11  16   -1.54    6.05
   1  11 -17    1.37    3.21
  -1 -11  17    1.37    4.51
   1  11 -18   19.29    3.68
  -1 -11  18   23.57    4.16
   1  11 -19   18.94    4.04
  -1 -11  19    8.43    5.88
   1  11 -20   22.62    4.57
  -1 -11  20   14.19    5.34
   1  11 -21   12.52    6.59
  -1 -11  21   18.99    7.24
   1  11 -22    3.74    5.70
  -1 -11  22   16.56    8.90
   1  11 -23    9.91    6.11
  -1 -11  23    7.12    6.23
   1  11 -24   36.68    7.12
  -1 -11  24   42.92   10.33
   1  11 -25    0.24    9.56
  -1 -11  25    6.11    9.91
   1  11 -26    3.98    5.58
  -1 -11  26    2.20    5.16
   1  11 -27    1.96    4.21
  -1 -11  27    4.39    4.63
   1  10  26    8.84    6.71
  -1 -10 -26    6.71    6.95
   1  10  25    3.15    8.31
  -1 -10 -25    0.06    7.78
   1  10  24   26.77    7.06
  -1 -10 -24   28.25    8.84
   1  10  23    9.79    7.89
  -1 -10 -23   12.70    6.41
   1  10  22   30.57    6.29
  -1 -10 -22   41.49    7.42
   1  10  21   26.71    5.70
  -1 -10 -21   28.31    6.29
   1  10  20   29.86    6.47
  -1 -10 -20   28.91    5.10
   1  10  19   55.86    4.69
  -1 -10 -19   51.17    4.99
   1  10  18    1.60    6.77
  -1 -10 -18    5.70    4.45
   1  10  17   23.98    3.74
  -1 -10 -17   23.98    5.10
   1  10  16   28.67    4.51
  -1 -10 -16   22.20    3.92
   1  10  15   90.76    6.29
  -1 -10 -15   91.95    4.81
   1  10  14   11.81    2.49
  -1 -10 -14   16.44    2.85
   1  10  13  102.28    6.53
  -1 -10 -13  102.57    4.81
   1  10  12   50.57    3.21
  -1 -10 -12   55.86    3.38
   1  10  11    7.78    2.20
  -1 -10 -11    8.79    2.26
   1  10  10   54.02    3.03
  -1 -10 -10   55.62    3.03
   1  10   9  208.77    6.77
  -1 -10  -9  214.41    6.77
   1  10   8  113.26    5.58
  -1 -10  -8  104.89    3.92
   1  10   7  156.59    7.00
  -1 -10  -7  149.94    7.24
   1  10   6  531.09   13.59
  -1 -10  -6  533.46   14.78
   1  10   5  128.10    4.39
  -1 -10  -5  129.52    4.33
   1  10   4   25.94    2.14
  -1 -10  -4   29.32    2.02
   1  10   3 1377.73   47.13
  -1 -10  -3 1405.45   34.43
   1  10   2  446.74   16.38
  -1 -10  -2  461.93   18.99
   1  10  -4  983.88   34.13
  -1 -10   4  946.54   22.97
   1  10  -5   60.37    2.55
  -1 -10   5   48.08    2.91
   1  10  -6 1103.61   27.48
  -1 -10   6 1080.28   37.40
   1  10  -7  464.49   12.76
  -1 -10   7  467.63   16.50
   1  10  -8  183.12    5.40
  -1 -10   8  175.35    5.52
   1  10  -9   13.12    2.20
  -1 -10   9   11.63    2.67
   1  10 -10   16.26    2.43
  -1 -10  10   15.14    2.37
   1  10 -11  546.64   14.84
  -1 -10  11  550.38   15.61
   1  10 -12  281.36    8.61
  -1 -10  12  278.34   12.23
   1  10 -13   22.08    2.32
  -1 -10  13   19.17    2.26
   1  10 -14  248.54   11.99
  -1 -10  14  244.09    8.73
   1  10 -15  206.27    7.42
  -1 -10  15  201.11   12.76
   1  10 -16  104.65    5.28
  -1 -10  16  114.68    7.54
   1  10 -17   -0.24    3.21
  -1 -10  17    0.42    3.38
   1  10 -18   27.66    4.33
  -1 -10  18   27.54    4.39
   1  10 -19    4.39    3.62
  -1 -10  19    6.71    5.05
   1  10 -20   11.22    4.75
  -1 -10  20    7.00    4.93
   1  10 -21   13.89    4.57
  -1 -10  21   10.51    6.41
   1  10 -22    8.73    5.70
  -1 -10  22    9.68    5.94
   1  10 -23    1.13    5.82
  -1 -10  23   -1.01    7.78
   1  10 -24   14.90    7.12
  -1 -10  24   -4.10    6.83
   1  10 -25   29.62    7.42
  -1 -10  25   23.27   11.10
   1  10 -26   -4.39    7.78
  -1 -10  26   -1.66    7.95
   1  10 -27   -3.56    5.64
  -1 -10  27   -8.37   11.81
   1  10 -28   -0.12    3.50
   1   9  27    0.53    5.22
  -1  -9 -27    0.06    9.14
   1   9  26   -3.98    7.30
  -1  -9 -26    1.13   10.51
   1   9  25    7.72    8.13
  -1  -9 -25   14.54    7.42
   1   9  24   -4.69    5.82
  -1  -9 -24   -2.37    6.47
   1   9  23    9.02    7.84
  -1  -9 -23    5.22    8.67
   1   9  22   28.61    7.72
  -1  -9 -22   28.37    6.11
   1   9  21   48.56    5.10
  -1  -9 -21   53.07    5.58
   1   9  20   14.84    4.57
  -1  -9 -20   18.22    4.51
   1   9  19   19.94    7.30
  -1  -9 -19   17.39    5.46
   1   9  18   95.15    6.83
  -1  -9 -18  110.47    5.82
   1   9  17   73.49    6.00
  -1  -9 -17   71.17    4.93
   1   9  16    1.42    2.97
  -1  -9 -16    2.20    2.79
   1   9  15  196.95   10.45
  -1  -9 -15  195.23    7.48
   1   9  14  305.88   15.37
  -1  -9 -14  296.62    9.68
   1   9  13  461.10   13.47
  -1  -9 -13  456.65   13.71
   1   9  12   11.75    2.43
  -1  -9 -12    9.20    2.43
   1   9  11  582.67   15.37
  -1  -9 -11  590.39   16.09
   1   9  10   16.62    2.14
  -1  -9 -10   20.89    2.55
   1   9   9   17.15    3.44
  -1  -9  -9   15.31    2.32
   1   9   8  349.57   14.54
  -1  -9  -8  374.26   15.37
   1   9   7  953.43   23.68
  -1  -9  -7  970.17   24.04
   1   9   6    5.94    2.26
  -1  -9  -6    7.66    1.60
   1   9   5 1973.52   67.14
  -1  -9  -5 1921.46   45.65
   1   9   4 1198.23   38.76
  -1  -9  -4 1187.54   28.91
   1   9   3 1358.26   45.94
  -1  -9  -3 1381.53   32.29
   1   9   2  262.31   10.15
  -1  -9  -2  262.90   10.45
   1   9  -3  961.32   32.94
  -1  -9   3  919.36   30.99
   1   9  -4   92.78    3.03
  -1  -9   4   91.59    2.85
   1   9  -5  102.93    4.81
  -1  -9   5  107.26    3.74
   1   9  -6  180.63    4.93
  -1  -9   6  175.82    4.93
   1   9  -7  842.31   20.54
  -1  -9   7  907.36   23.74
   1   9  -8   36.21    3.03
  -1  -9   8   31.82    2.61
   1   9  -9  129.58    4.27
  -1  -9   9  123.11    6.41
   1   9 -10  424.54   11.58
  -1  -9  10  427.15   17.39
   1   9 -11   15.37    2.14
  -1  -9  11   15.85    2.61
   1   9 -12  365.18   10.92
  -1  -9  12  363.16   16.09
   1   9 -13    4.21    2.32
  -1  -9  13    4.04    2.73
   1   9 -14   14.01    4.27
  -1  -9  14    7.24    4.04
   1   9 -15  159.02    6.17
  -1  -9  15  153.74    8.67
   1   9 -16   69.09    3.98
  -1  -9  16   70.22    5.82
   1   9 -17   34.07    3.44
  -1  -9  17   33.30    3.56
   1   9 -18    2.32    2.91
  -1  -9  18    2.67    4.16
   1   9 -19   36.03    5.05
  -1  -9  19   35.20    5.16
   1   9 -20   -3.26    4.27
  -1  -9  20    0.65    4.99
   1   9 -21   -0.71    4.33
  -1  -9  21    0.47    4.16
   1   9 -22   24.34    6.59
  -1  -9  22   15.37    5.64
   1   9 -23   44.34    7.18
  -1  -9  23   40.84    7.06
   1   9 -24    7.36    6.17
  -1  -9  24    3.74    8.96
   1   9 -25   26.18    6.71
  -1  -9  25   26.00    6.83
   1   9 -26   15.02    8.25
  -1  -9  26    1.01   11.10
   1   9 -27   13.77    8.31
  -1  -9  27    2.85    7.72
   1   9 -28    3.98    4.16
  -1  -9  28    1.66    6.41
   1   8  27    8.43    7.54
  -1  -8 -27   -3.62   13.18
   1   8  26   -0.30    6.89
  -1  -8 -26   10.68    7.66
   1   8  25   36.39    8.84
  -1  -8 -25   43.33    7.54
   1   8  24    8.73    8.25
  -1  -8 -24    4.75    9.08
   1   8  23    8.73    5.16
  -1  -8 -23    6.65    5.58
   1   8  22   27.60    6.71
  -1  -8 -22   35.20    5.28
   1   8  21   68.80    7.12
  -1  -8 -21   71.65    6.35
   1   8  20   -1.25    7.60
  -1  -8 -20   -1.19    4.57
   1   8  19    2.55    4.75
  -1  -8 -19   -1.13    3.62
   1   8  18    3.38    3.44
  -1  -8 -18    4.10    3.86
   1   8  17   82.45    6.41
  -1  -8 -17   86.49    5.10
   1   8  16   56.98    4.10
  -1  -8 -16   58.82    4.39
   1   8  15   37.22    3.74
  -1  -8 -15   40.90    3.80
   1   8  14   15.79    3.56
  -1  -8 -14   18.76    3.09
   1   8  13   75.03    5.22
  -1  -8 -13   67.19    3.50
   1   8  12  125.19    7.54
  -1  -8 -12  116.46    4.81
   1   8  11   17.39    2.20
  -1  -8 -11   18.16    2.14
   1   8  10  377.47   14.42
  -1  -8 -10  368.86   11.40
   1   8   9  343.57   13.77
  -1  -8  -9  326.83    9.85
   1   8   8   38.64    2.79
  -1  -8  -8   34.78    2.14
   1   8   7  235.83   11.81
  -1  -8  -7  231.26    6.65
   1   8   6   34.61    2.55
  -1  -8  -6   42.80    2.02
   1   8   5  643.69   22.20
  -1  -8  -5  657.46   17.04
   1   8   4  458.91   15.73
  -1  -8  -4  462.82   11.75
   1   8   3  117.12    4.75
  -1  -8  -3  119.19    5.22
   1   8   2  265.99   10.33
  -1  -8  -2  283.08    7.72
  -1  -8  -1  600.00   20.89
   1   8  -3  435.99   11.04
  -1  -8   3  429.52   10.74
   1   8  -4  104.23    4.75
  -1  -8   4  104.59    4.27
   1   8  -5 1712.75   56.27
  -1  -8   5 1696.96   54.61
   1   8  -6    8.31    1.19
  -1  -8   6   10.80    1.13
   1   8  -7 1424.56   35.56
  -1  -8   7 1338.37   31.64
   1   8  -8    2.20    1.31
  -1  -8   8    3.68    1.96
   1   8  -9  790.25   22.02
  -1  -8   9  724.36   18.16
   1   8 -10  212.03    6.59
  -1  -8  10  209.60    6.53
   1   8 -11   11.16    1.78
  -1  -8  11   10.03    2.37
   1   8 -12    0.47    1.66
  -1  -8  12   -1.13    2.26
   1   8 -13 1086.45   28.20
  -1  -8  13 1126.76   40.72
   1   8 -14   63.63    3.74
  -1  -8  14   67.61    4.21
   1   8 -15   96.04    4.63
  -1  -8  15   91.06    4.63
   1   8 -16   59.12    4.04
  -1  -8  16   56.39    3.98
   1   8 -17   65.77    4.10
  -1  -8  17   61.20    5.34
   1   8 -18   42.44    3.98
  -1  -8  18   48.02    4.21
   1   8 -19   24.46    3.50
  -1  -8  19   25.82    5.22
   1   8 -20   18.22    4.33
  -1  -8  20   14.48    4.16
   1   8 -21    4.33    5.70
  -1  -8  21   -1.07    7.60
   1   8 -22   26.65    4.99
  -1  -8  22   19.29    4.75
   1   8 -23   24.46    5.46
  -1  -8  23   13.06    7.30
   1   8 -24    7.89    8.49
  -1  -8  24   -1.31    7.89
   1   8 -25    1.78    6.59
  -1  -8  25   -3.98    8.55
   1   8 -26   16.26    7.24
  -1  -8  26    1.48    6.83
   1   8 -27   16.21    8.61
  -1  -8  27   16.50    9.44
   1   8 -28    0.71    5.46
  -1  -8  28   -4.63    9.14
   1   7  27    5.40    6.41
  -1  -7 -27    2.02    8.37
   1   7  26    8.55    9.26
  -1  -7 -26   -1.42    7.18
   1   7  25    9.38    8.49
  -1  -7 -25   12.52    6.95
   1   7  24    8.73    6.59
  -1  -7 -24   12.94    7.30
   1   7  23   64.52    6.35
  -1  -7 -23   77.64    6.41
   1   7  22   12.82    6.53
  -1  -7 -22   16.50    4.87
   1   7  21    5.28    4.39
  -1  -7 -21   10.39    5.94
   1   7  20    2.14    3.92
  -1  -7 -20   -0.77    3.74
   1   7  19   52.18    5.94
  -1  -7 -19   53.72    4.63
   1   7  18   71.29    4.21
  -1  -7 -18   75.33    4.87
   1   7  17  190.13    8.01
  -1  -7 -17  199.98    9.97
   1   7  16   68.44    6.59
  -1  -7 -16   76.93    4.81
   1   7  15   74.38    3.86
  -1  -7 -15   74.38    4.21
   1   7  14  263.97    8.79
  -1  -7 -14  265.57    8.79
   1   7  13 1012.67   37.10
  -1  -7 -13 1010.47   26.59
   1   7  12  247.11    7.78
  -1  -7 -12  258.27    8.19
   1   7  11   20.12    2.32
  -1  -7 -11   20.78    2.20
   1   7  10  774.82   28.61
  -1  -7 -10  848.18   22.97
   1   7   9 2525.73   83.64
  -1  -7  -9 2582.66   60.67
   1   7   8  115.57    5.16
  -1  -7  -8  116.28    3.80
   1   7   7   96.81    3.50
  -1  -7  -7   94.14    3.32
   1   7   6  406.91   15.91
  -1  -7  -6  388.57   10.68
   1   7   5 3022.99   97.11
  -1  -7  -5 3089.23   70.34
   1   7   4 1325.67   42.50
  -1  -7  -4 1344.66   31.94
   1   7   3  686.37   23.15
  -1  -7  -3  643.28   17.10
   1   7   2   15.20    1.25
  -1  -7  -2   18.34    1.42
   1   7   1  356.51   11.87
  -1  -7  -1  362.03   13.24
   1   7  -2  474.28   16.44
  -1  -7   2  460.57   15.43
   1   7  -3    2.20    0.65
  -1  -7   3    3.21    0.71
   1   7  -4  412.13   15.08
  -1  -7   4  412.90   10.45
  -1  -7   5 1890.12   62.80
   1   7  -6  731.96   17.81
  -1  -7   6  681.03   23.86
   1   7  -7  114.09    3.56
  -1  -7   7  108.69    4.81
   1   7  -8   98.77    4.87
  -1  -7   8   95.51    3.50
   1   7  -9  197.19    7.72
  -1  -7   9  205.20    9.02
   1   7 -10   27.66    2.14
  -1  -7  10   27.42    3.09
   1   7 -11   17.45    1.90
  -1  -7  11   18.82    2.79
   1   7 -12    1.13    1.60
  -1  -7  12    3.15    2.32
   1   7 -13   73.61    4.33
  -1  -7  13   75.74    3.86
   1   7 -14   38.35    3.03
  -1  -7  14   36.80    3.03
   1   7 -15    6.41    2.43
  -1  -7  15    3.09    2.73
   1   7 -16   67.19    3.86
  -1  -7  16   65.65    4.04
   1   7 -17  342.62   11.28
  -1  -7  17  326.12   11.28
   1   7 -18   16.21    3.15
  -1  -7  18   15.02    3.92
   1   7 -19   -2.08    3.03
  -1  -7  19   -0.42    2.97
   1   7 -20   26.59    4.51
  -1  -7  20   28.08    7.54
   1   7 -21   92.48    6.17
  -1  -7  21   94.26    6.29
   1   7 -22   23.57    4.69
  -1  -7  22   25.94    6.29
   1   7 -23    1.96    5.40
  -1  -7  23    0.24    5.22
   1   7 -24   17.10    5.76
  -1  -7  24   14.90    7.48
   1   7 -25   29.20    7.60
  -1  -7  25   16.38    7.30
   1   7 -26   17.15    7.30
  -1  -7  26    8.25    6.77
   1   7 -27    4.69    7.36
  -1  -7  27   27.90    9.50
   1   7 -28    0.53    7.66
  -1  -7  28   -4.39   13.18
   1   6  27    0.83    8.90
  -1  -6 -27    6.65    7.84
   1   6  26   59.54    9.32
  -1  -6 -26   66.36    7.30
   1   6  25    0.83    5.70
  -1  -6 -25    5.16    7.00
   1   6  24   -2.67    5.76
  -1  -6 -24    8.37    8.73
   1   6  23    1.42    6.23
  -1  -6 -23    0.71    4.81
   1   6  22   45.53    4.99
  -1  -6 -22   40.48    5.22
   1   6  21    1.54    5.10
  -1  -6 -21    8.31    5.88
   1   6  20    4.51    5.05
  -1  -6 -20    6.11    3.74
   1   6  19    4.16    4.57
  -1  -6 -19    3.62    3.26
   1   6  18    7.12    4.27
  -1  -6 -18    5.28    3.68
   1   6  17   26.47    3.56
  -1  -6 -17   25.70    3.80
   1   6  16    0.30    2.61
  -1  -6 -16    0.71    2.61
   1   6  15    1.31    2.91
  -1  -6 -15    3.09    2.79
   1   6  14  135.70    4.99
  -1  -6 -14  127.86    5.05
   1   6  13   56.81    3.38
  -1  -6 -13   49.27    3.26
   1   6  12  650.87   23.57
  -1  -6 -12  681.09   25.17
   1   6  11   67.08    3.26
  -1  -6 -11   59.48    3.15
   1   6  10 1681.94   39.71
  -1  -6 -10 1718.27   40.96
   1   6   9    3.44    2.91
  -1  -6  -9    2.02    1.72
   1   6   8  450.00   16.32
  -1  -6  -8  466.03   17.04
   1   6   7   19.94    2.14
  -1  -6  -7   20.72    1.78
   1   6   6  564.80   20.06
  -1  -6  -6  562.25   14.19
   1   6   5   14.42    1.25
  -1  -6  -5   16.26    1.13
   1   6   4  183.12    6.65
  -1  -6  -4  194.05    5.40
   1   6   3  107.50    4.39
  -1  -6  -3  105.07    4.63
   1   6   2  374.62   13.53
  -1  -6  -2  393.97   13.95
   1   6   1 1446.52   49.03
  -1  -6  -1 1353.15   30.45
  -1  -6   0  297.86    7.42
  -1  -6   1  136.23    3.62
   1   6  -2  684.47   22.38
  -1  -6   2  666.25   15.97
   1   6  -3    6.71    0.83
  -1  -6   3    5.82    0.65
   1   6  -4 3749.90  118.96
  -1  -6   4 3758.68   83.76
   1   6  -5   27.01    1.90
  -1  -6   5   25.76    1.60
   1   6  -6  458.91   11.93
  -1  -6   6  441.57   11.81
   1   6  -7   49.56    3.32
  -1  -6   7   43.33    2.08
   1   6  -8 4011.91   90.64
  -1  -6   8 3953.68  132.25
   1   6  -9  186.45    7.66
  -1  -6   9  185.73    7.78
   1   6 -10  106.79    4.27
  -1  -6  10  115.57    7.18
   1   6 -11   52.47    4.10
  -1  -6  11   54.49    3.56
   1   6 -12  375.51   15.20
  -1  -6  12  364.52   14.78
   1   6 -13  205.92    6.47
  -1  -6  13  208.83   10.09
   1   6 -14  823.43   21.96
  -1  -6  14  849.13   30.81
   1   6 -15   13.12    2.32
  -1  -6  15   14.07    2.43
   1   6 -16   11.58    2.85
  -1  -6  16    6.77    2.91
   1   6 -17    4.21    2.73
  -1  -6  17    2.91    2.85
   1   6 -18  147.27    9.08
  -1  -6  18  151.66    6.41
   1   6 -19    8.84    3.38
  -1  -6  19    8.73    4.04
   1   6 -20    8.43    3.50
  -1  -6  20    9.38    3.44
   1   6 -21    4.63    4.21
  -1  -6  21    3.09    6.89
   1   6 -22   31.88    5.46
  -1  -6  22   36.09    4.87
   1   6 -23    4.33    4.69
  -1  -6  23    2.37    4.27
   1   6 -24   14.84    5.88
  -1  -6  24   15.67    5.76
   1   6 -25   -0.95    7.24
  -1  -6  25    2.08    6.65
   1   6 -26   -0.71    7.36
  -1  -6  26    4.99    9.38
   1   6 -27    2.85    6.89
  -1  -6  27   -0.89    6.35
   1   6 -28    4.33    7.72
  -1  -6  28    8.13    9.38
   1   5  27    1.60    7.89
  -1  -5 -27    1.96    9.02
   1   5  26   -1.54    6.47
  -1  -5 -26    0.42    6.71
   1   5  25   -5.10    7.89
  -1  -5 -25    5.76    8.31
   1   5  24    2.79    7.12
  -1  -5 -24    6.53    5.58
   1   5  23   23.51    4.75
  -1  -5 -23   24.57    5.22
   1   5  22   56.27    5.46
  -1  -5 -22   51.29    5.64
   1   5  21   19.65    4.27
  -1  -5 -21   23.09    4.99
   1   5  20   -1.01    4.45
  -1  -5 -20    1.96    3.68
   1   5  19    5.40    4.27
  -1  -5 -19    5.82    3.32
   1   5  18  325.94   11.16
  -1  -5 -18  343.75   11.34
   1   5  17   73.19    4.93
  -1  -5 -17   61.73    4.87
   1   5  16   73.31    5.52
  -1  -5 -16   65.77    4.33
   1   5  15  104.83    6.23
  -1  -5 -15  107.62    5.16
   1   5  14 1237.34   42.15
  -1  -5 -14 1244.47   31.76
   1   5  13  199.92    7.06
  -1  -5 -13  202.24    6.35
   1   5  12  733.86   20.60
  -1  -5 -12  679.54   17.45
   1   5  11  772.03   28.97
  -1  -5 -11  798.44   19.89
   1   5  10  649.81   17.21
  -1  -5 -10  644.64   16.80
   1   5   9    8.07    2.73
  -1  -5  -9    7.00    1.78
   1   5   8 1716.02   60.01
  -1  -5  -8 1718.51   41.97
   1   5   7  545.75   19.05
  -1  -5  -7  561.42   14.84
   1   5   6  540.94   13.89
  -1  -5  -6  534.71   14.54
   1   5   5    5.76    1.37
  -1  -5  -5    5.46    0.89
   1   5   4 5476.54  170.95
  -1  -5  -4 5079.25  159.50
   1   5   3    2.55    1.25
  -1  -5  -3    3.56    0.89
   1   5   2 1206.18   38.76
  -1  -5  -2 1282.40   41.49
   1   5   1    7.60    0.77
  -1  -5  -1    7.78    0.65
   1   5  -1 1918.25   59.95
  -1  -5   1 1898.96   61.85
   1   5  -2 2872.51   90.05
  -1  -5   2 2887.47   93.97
   1   5  -3  361.79   13.18
  -1  -5   3  369.33    9.20
   1   5  -4  697.41   23.86
  -1  -5   4  735.34   27.72
   1   5  -5    1.90    1.07
  -1  -5   5    4.87    1.37
   1   5  -6 1185.82   38.58
  -1  -5   6 1158.93   38.58
   1   5  -7   20.78    1.84
  -1  -5   7   27.01    1.78
   1   5  -8   71.88    2.97
  -1  -5   8   73.13    3.98
   1   5  -9    4.51    1.66
  -1  -5   9    2.97    1.60
   1   5 -10  114.50    4.33
  -1  -5  10  104.00    4.04
   1   5 -11  309.14    9.32
  -1  -5  11  292.46    9.20
   1   5 -12  181.82    6.89
  -1  -5  12  177.25    6.00
   1   5 -13  324.46   13.42
  -1  -5  13  318.22   12.29
   1   5 -14  119.25    6.53
  -1  -5  14  120.97    6.29
   1   5 -15    1.48    2.91
  -1  -5  15    2.73    2.61
   1   5 -16  171.84    6.65
  -1  -5  16  175.58    6.41
   1   5 -17  193.15    7.06
  -1  -5  17  190.48   10.51
   1   5 -18   50.34    3.92
  -1  -5  18   48.02    3.92
   1   5 -19   41.37    3.74
  -1  -5  19   45.17    4.93
   1   5 -20   51.76    4.75
  -1  -5  20   46.36    4.63
   1   5 -21   83.40    5.52
  -1  -5  21   72.00    6.95
   1   5 -22  108.21    9.91
  -1  -5  22  105.36    6.53
   1   5 -23    1.07    4.45
  -1  -5  23   -5.70    5.64
   1   5 -24    8.79    5.16
  -1  -5  24   10.80    4.75
   1   5 -25   -3.15    6.47
  -1  -5  25    0.47    7.60
   1   5 -26   77.23    7.66
  -1  -5  26   88.62   10.39
   1   5 -27    1.72    7.12
  -1  -5  27    0.12    6.53
   1   5 -28    3.26    6.65
  -1  -5  28   20.30    9.79
   1   4  27   14.60    6.23
  -1  -4 -27   25.52    7.60
   1   4  26    1.84    9.14
  -1  -4 -26   -0.12    6.71
   1   4  25    9.50   11.46
  -1  -4 -25   13.47    7.00
   1   4  24   16.74    4.93
  -1  -4 -24   10.74    5.16
   1   4  23    2.26    4.99
  -1  -4 -23    5.22    5.46
   1   4  22    3.21    3.74
  -1  -4 -22    0.36    4.16
   1   4  21  210.67   11.63
  -1  -4 -21  218.20    8.84
   1   4  20    9.20    4.51
  -1  -4 -20   13.06    3.68
   1   4  19    2.91    2.91
  -1  -4 -19    6.71    3.26
   1   4  18   37.93    4.21
  -1  -4 -18   33.54    4.04
   1   4  17  123.88    5.88
  -1  -4 -17  117.65    5.88
   1   4  16    5.64    3.50
  -1  -4 -16    6.05    2.61
   1   4  15   61.14    4.75
  -1  -4 -15   58.05    3.62
   1   4  14   37.46    2.73
  -1  -4 -14   29.74    2.85
   1   4  13  382.10   15.61
  -1  -4 -13  388.62   10.74
   1   4  12  115.87    4.75
  -1  -4 -12  107.97    4.45
   1   4  11   23.15    2.61
  -1  -4 -11   20.00    2.67
   1   4  10    7.78    1.54
  -1  -4 -10    9.97    1.84
   1   4   9  235.60    6.95
  -1  -4  -9  231.92    7.60
   1   4   8  388.74   10.33
  -1  -4  -8  394.62   11.52
   1   4   7   63.04    3.50
  -1  -4  -7   56.93    2.67
   1   4   6  188.41    5.58
  -1  -4  -6  188.17    5.40
   1   4   5  343.93    9.08
  -1  -4  -5  339.65   12.76
   1   4   4 2801.04   63.75
  -1  -4  -4 2824.90   91.95
   1   4   3 1446.23   46.95
  -1  -4  -3 1472.70   34.67
   1   4   2   27.84    1.60
  -1  -4  -2   30.27    1.13
   1   4   0   42.68    2.02
  -1  -4   0   43.63    1.42
   1   4  -1  340.25    8.01
  -1  -4   1  317.10    8.31
   1   4  -3  140.98    6.23
  -1  -4   3  133.86    3.56
   1   4  -4   98.60    5.22
  -1  -4   4   86.49    2.91
   1   4  -6 1164.87   38.52
  -1  -4   6 1138.57   37.28
   1   4  -7  480.39   16.62
  -1  -4   7  484.67   18.10
   1   4  -8   80.91    3.09
  -1  -4   8   86.31    4.81
   1   4  -9 2213.56   74.02
  -1  -4   9 2158.72   51.23
   1   4 -10   33.54    3.56
  -1  -4  10   31.22    2.08
   1   4 -11    2.26    2.91
  -1  -4  11    3.38    1.78
   1   4 -12   40.84    4.04
  -1  -4  12   47.37    2.73
   1   4 -13 2312.46   73.78
  -1  -4  13 2328.48   56.87
   1   4 -14   28.31    2.79
  -1  -4  14   29.80    3.50
   1   4 -15  174.75    6.71
  -1  -4  15  186.03    8.96
   1   4 -16   39.89    3.44
  -1  -4  16   39.53    3.26
   1   4 -17  135.10    5.46
  -1  -4  17  130.06    7.30
   1   4 -18    5.88    5.10
  -1  -4  18    8.61    3.15
   1   4 -19   28.31    3.50
  -1  -4  19   30.69    4.21
   1   4 -20   86.31    4.93
  -1  -4  20   90.05    4.99
   1   4 -21    1.72    4.16
  -1  -4  21    3.44    3.86
   1   4 -22   -2.91    4.63
  -1  -4  22    2.20    4.21
   1   4 -23   31.52    6.53
  -1  -4  23   37.52    6.05
   1   4 -24    8.31    4.99
  -1  -4  24    4.57    4.45
   1   4 -25   16.80    5.76
  -1  -4  25   17.75    6.83
   1   4 -26    0.24    9.08
  -1  -4  26  -13.00   12.23
   1   4 -27   19.29    7.12
  -1  -4  27   17.39    7.00
   1   4 -28    2.02    7.12
  -1  -4  28   -6.35   10.45
   1   3  28   -2.97   11.93
   1   3  27   -1.19    6.77
  -1  -3 -27   -1.25    7.00
   1   3  26    1.84    6.83
  -1  -3 -26    9.56    8.07
   1   3  25   -1.37    6.35
  -1  -3 -25    0.89    7.30
   1   3  24    0.30    5.34
  -1  -3 -24    1.60    5.10
   1   3  23   12.52    6.00
  -1  -3 -23   16.26    4.93
   1   3  22    3.92    5.64
  -1  -3 -22    4.87    4.33
   1   3  21   14.01    6.83
  -1  -3 -21   13.89    5.70
   1   3  20  191.79    7.84
  -1  -3 -20  189.47    7.95
   1   3  19   70.22    4.69
  -1  -3 -19   71.94    5.22
   1   3  18  126.08    5.52
  -1  -3 -18  122.10    5.88
   1   3  17  139.20    8.55
  -1  -3 -17  142.64    6.53
   1   3  16  233.64   10.21
  -1  -3 -16  241.53    7.84
   1   3  15  209.30    6.95
  -1  -3 -15  210.67    7.06
   1   3  14   15.26    3.21
  -1  -3 -14   15.02    2.73
   1   3  13  621.31   17.69
  -1  -3 -13  637.58   17.51
   1   3  12 1298.36   44.28
  -1  -3 -12 1331.43   31.94
   1   3  11  426.08   11.99
  -1  -3 -11  455.17   13.71
   1   3  10 1417.14   47.72
  -1  -3 -10 1387.34   33.95
   1   3   9  582.97   19.77
  -1  -3  -9  627.60   17.04
   1   3   8  125.96    5.94
  -1  -3  -8  122.04    4.57
   1   3   7  735.22   25.41
  -1  -3  -7  757.13   19.11
   1   3   6 6116.97  135.64
  -1  -3  -6 6289.29  139.55
  -1  -3  -5 4483.46  101.50
   1   3   4  168.94    6.59
  -1  -3  -4  175.76    5.10
   1   3   3 1887.15   42.62
  -1  -3  -3 1801.02   41.79
   1   3   2  443.77   10.74
  -1  -3  -2  454.63   11.52
   1   3   1  191.49    5.76
  -1  -3  -1  192.86    5.16
   1   3  -1   42.68    1.37
  -1  -3   1   39.41    1.42
   1   3  -2 3127.46  100.73
  -1  -3   2 3039.79  102.28
   1   3  -4  207.04    6.00
  -1  -3   4  195.41    5.46
   1   3  -5   95.63    4.45
  -1  -3   5   89.10    4.10
   1   3  -6 1187.30   27.96
  -1  -3   6 1126.52   37.99
   1   3  -7  317.69   11.34
  -1  -3   7  317.69   12.11
   1   3  -8    4.57    1.37
  -1  -3   8   10.45    2.32
   1   3  -9   16.80    2.85
  -1  -3   9   18.34    1.78
   1   3 -10  326.36    9.50
  -1  -3  10  352.18   10.39
   1   3 -11  196.89    7.00
  -1  -3  11  193.87    6.83
   1   3 -12 3179.99   74.85
  -1  -3  12 3292.00   76.22
   1   3 -13   26.65    3.15
  -1  -3  13   27.54    2.49
   1   3 -14   23.03    2.43
  -1  -3  14   27.01    3.21
   1   3 -15   15.20    2.61
  -1  -3  15   11.34    4.04
   1   3 -16   66.78    3.98
  -1  -3  16   71.59    3.98
   1   3 -17  146.56    6.11
  -1  -3  17  156.06    8.84
   1   3 -18   61.44    4.51
  -1  -3  18   62.56    4.21
   1   3 -19   64.29    6.35
  -1  -3  19   75.39    6.77
   1   3 -20   -0.89    3.21
  -1  -3  20   -1.01    3.03
   1   3 -21   53.78    4.93
  -1  -3  21   55.98    4.51
   1   3 -22   35.32    7.60
  -1  -3  22   33.66    4.51
   1   3 -23   49.27    5.05
  -1  -3  23   51.58    6.77
   1   3 -24   71.23    6.59
  -1  -3  24   67.79    6.47
   1   3 -25   28.97    5.64
  -1  -3  25   24.57    6.83
   1   3 -26   -0.83    7.60
  -1  -3  26    4.39    6.65
   1   3 -27   21.25    7.54
  -1  -3  27   12.82    6.77
   1   3 -28   20.24    7.54
  -1  -3  28   19.71   10.21
   1   2  28   -0.83   11.87
   1   2  27    6.89    6.89
  -1  -2 -27    8.96    7.00
   1   2  26    8.96    8.79
  -1  -2 -26   18.82    6.95
   1   2  25   18.70    8.67
  -1  -2 -25   19.35    6.35
   1   2  24   -0.06    6.23
  -1  -2 -24   -0.59    7.30
   1   2  23   62.51    5.70
  -1  -2 -23   53.90    5.52
   1   2  22   89.16    6.17
  -1  -2 -22   79.78    6.00
   1   2  21    4.63    4.27
  -1  -2 -21    1.78    4.21
   1   2  20   61.20    5.52
  -1  -2 -20   51.64    4.51
   1   2  19  295.19   14.36
  -1  -2 -19  313.36   10.86
   1   2  18    6.11    2.49
  -1  -2 -18   11.22    3.21
   1   2  17   10.09    4.93
  -1  -2 -17    3.38    3.68
   1   2  16    4.33    2.32
  -1  -2 -16    4.99    2.37
   1   2  15  374.97   11.34
  -1  -2 -15  401.33   12.23
   1   2  14    5.05    2.02
  -1  -2 -14    3.68    2.02
   1   2  13    4.99    2.26
  -1  -2 -13    3.86    2.37
   1   2  12  857.62   21.61
  -1  -2 -12  857.33   21.31
   1   2  11   15.02    3.56
  -1  -2 -11   11.34    3.44
   1   2  10  910.45   31.16
  -1  -2 -10  941.73   23.33
   1   2   9  832.16   27.72
  -1  -2  -9  845.28   31.52
   1   2   8    9.14    1.96
  -1  -2  -8   12.82    1.78
   1   2   7 1053.15   25.47
  -1  -2  -7 1057.43   25.88
   1   2   6  735.88   25.29
  -1  -2  -6  754.34   18.58
   1   2   5  306.65    8.19
  -1  -2  -5  321.55    8.73
   1   2   4   12.11    0.95
  -1  -2  -4   13.12    0.95
   1   2   2  131.96    3.68
  -1  -2  -2  137.12    5.70
   1   2   1  168.94    4.39
  -1  -2  -1  171.79    6.47
   1   2   0 1368.70   31.88
  -1  -2   0 1375.83   32.65
   1   2  -2  145.49    5.28
  -1  -2   2  146.56    4.33
   1   2  -3  387.02   13.53
  -1  -2   3  374.02    9.91
   1   2  -4 2508.70   79.07
  -1  -2   4 2421.26   76.34
   1   2  -5   22.02    1.60
  -1  -2   5   15.67    1.07
   1   2  -6    7.24    1.48
  -1  -2   6    5.76    0.95
   1   2  -7 2531.91   56.75
  -1  -2   7 2531.73   83.58
   1   2  -8  809.30   28.67
  -1  -2   8  789.06   19.83
   1   2  -9  217.08    6.53
  -1  -2   9  224.32    8.90
   1   2 -10   36.62    3.38
  -1  -2  10   38.05    2.43
   1   2 -11 3586.66   83.16
  -1  -2  11 3621.39   85.66
   1   2 -12   80.73    3.86
  -1  -2  12   76.57    3.74
   1   2 -13   22.08    3.15
  -1  -2  13   26.36    2.85
   1   2 -14  317.75   12.76
  -1  -2  14  301.07   11.40
   1   2 -15  541.89   20.12
  -1  -2  15  525.80   14.96
   1   2 -16   70.82    5.34
  -1  -2  16   43.93    3.03
   1   2 -17  120.02    5.52
  -1  -2  17  118.96    6.83
   1   2 -18  169.89    6.77
  -1  -2  18  176.12    7.24
   1   2 -19  142.64    6.05
  -1  -2  19  129.11    7.54
   1   2 -20    5.05    3.44
  -1  -2  20    5.94    3.56
   1   2 -21  144.30    6.29
  -1  -2  21  158.49   10.15
   1   2 -22   57.46    8.31
  -1  -2  22   50.28    4.99
   1   2 -23   -1.48    4.21
  -1  -2  23    1.13    4.87
   1   2 -24    1.42    5.05
  -1  -2  24    3.21    4.57
   1   2 -25   31.04    6.35
  -1  -2  25   39.24    9.91
   1   2 -26   -0.42    6.05
  -1  -2  26   -3.98    7.00
   1   2 -27    4.21    7.84
  -1  -2  27    3.09    7.60
   1   2 -28   -0.77    7.66
  -1  -2  28    0.77    9.38
   1   2 -29    1.84    8.73
   1   1  28    3.62    4.45
  -1  -1 -28   -0.18    6.47
   1   1  27    1.25    7.42
  -1  -1 -27    0.89    9.44
   1   1  26    1.60    6.11
  -1  -1 -26    9.26    6.53
   1   1  25   15.79    6.59
  -1  -1 -25   15.26    6.77
   1   1  24    2.32    9.79
  -1  -1 -24    5.16    5.40
   1   1  23    9.56    5.82
  -1  -1 -23   16.15    4.75
   1   1  22    6.53    5.16
  -1  -1 -22    2.02    3.74
   1   1  21   58.77    4.63
  -1  -1 -21   61.02    4.75
   1   1  20   74.02    5.22
  -1  -1 -20   71.41    5.58
   1   1  19   67.91    4.39
  -1  -1 -19   69.45    4.57
   1   1  18    6.00    2.97
  -1  -1 -18    7.78    3.44
   1   1  17    2.49    2.43
  -1  -1 -17    2.85    2.55
   1   1  16  183.30    7.18
  -1  -1 -16  184.84    7.12
   1   1  15  101.74    4.39
  -1  -1 -15  104.35    4.57
   1   1  14    3.09    2.26
  -1  -1 -14    4.93    1.96
   1   1  13   43.81    2.91
  -1  -1 -13   38.88    2.73
   1   1  12  113.55    4.75
  -1  -1 -12  102.10    4.10
   1   1  11 1535.86   37.04
  -1  -1 -11 1520.78   35.79
   1   1  10  568.36   20.30
  -1  -1 -10  589.50   15.55
   1   1   9   30.27    2.20
  -1  -1  -9   31.40    2.08
   1   1   8  998.96   23.45
  -1  -1  -8  990.41   24.99
   1   1   7 2324.80   53.19
  -1  -1  -7 2294.06   54.43
   1   1   6 1035.94   24.81
  -1  -1  -6 1034.22   25.47
   1   1   5  332.95   12.35
  -1  -1  -5  343.57    9.14
   1   1   4 4783.76  107.50
  -1  -1  -4 4877.72  110.76
   1   1   3  926.00   22.44
  -1  -1  -3  913.42   22.85
   1   1   2 4823.94  160.27
   1   1   1 2819.03   63.45
  -1  -1  -1 2859.21   66.24
   1   1   0  892.76   21.07
  -1  -1   0  862.01   20.60
   1   1  -1  345.53    9.08
  -1  -1   1  328.49    9.08
   1   1  -2 2245.50   49.98
  -1  -1   2 2189.58   50.28
   1   1  -4 1775.08   40.19
  -1  -1   4 1744.03   41.14
   1   1  -5 5330.22  169.77
  -1  -1   5 4841.52  151.90
   1   1  -6  373.61    9.44
  -1  -1   6  382.27   15.43
   1   1  -7  769.41   18.46
  -1  -1   7  743.77   27.07
   1   1  -8  187.63    7.89
  -1  -1   8  182.23    7.72
   1   1  -9  612.35   15.61
  -1  -1   9  614.13   15.73
   1   1 -10  303.86   12.82
  -1  -1  10  293.12   11.34
   1   1 -11  130.65    5.05
  -1  -1  11  132.85    6.71
   1   1 -12  148.64    7.36
  -1  -1  12  148.22    6.83
   1   1 -13  307.48   11.75
  -1  -1  13  317.39   12.76
   1   1 -14  237.32   10.21
  -1  -1  14  249.49    7.66
   1   1 -15  233.22    7.48
  -1  -1  15  239.99    7.84
   1   1 -16    7.60    3.03
  -1  -1  16    2.32    2.67
   1   1 -17    5.05    2.91
  -1  -1  17    0.18    2.61
   1   1 -18  134.27    9.08
  -1  -1  18  125.60    5.94
   1   1 -19  233.10    8.90
  -1  -1  19  234.94    9.14
   1   1 -20  100.73    5.28
  -1  -1  20  100.32    5.28
   1   1 -21   20.30    4.81
  -1  -1  21   14.07    4.39
   1   1 -22   21.19    4.75
  -1  -1  22   21.43    4.16
   1   1 -23   43.87    5.40
  -1  -1  23   38.17    4.87
   1   1 -24   44.58    5.64
  -1  -1  24   45.59    4.99
   1   1 -25   -0.18    9.08
  -1  -1  25    7.36    5.34
   1   1 -26    0.18    6.71
  -1  -1  26    1.48    7.00
   1   1 -27   13.53    7.06
  -1  -1  27    3.98    6.35
   1   1 -28   30.81    7.72
  -1  -1  28   28.20    9.85
   1   1 -29    3.86   10.09
  -1  -1  29    2.26    7.18
   1   0  28   10.68    6.47
  -1   0 -28   37.81    6.77
   1   0  27    0.30   14.54
  -1   0 -27    3.74    8.25
   1   0  26   -0.36    6.71
  -1   0 -26   -0.65    6.95
   1   0  25    3.86    6.83
  -1   0 -25    1.84    7.42
   1   0  24   81.92    7.06
  -1   0 -24   84.41   13.65
   1   0  23   -5.34    8.96
  -1   0 -23   -2.02    7.12
   1   0  22    5.05    6.23
  -1   0 -22    1.90    7.00
  -1   0 -21    4.69    6.89
  -1   0 -11   -0.24    3.38
  -1   0 -10   76.28   10.51
  -1   0  -9   -4.04    1.90
  -1   0  -7   -2.73    1.84
  -1   0  -6  597.75   20.24
  -1   0  -5    2.08    1.31
   1   0   3   -0.18    1.19
  -1   0  -3    0.95    1.07
   1   0   2 2566.40   82.81
  -1   0  -2 2221.58   72.24
   1   0   1    3.50    1.60
  -1   0  -1    2.14    1.37
   1   0   0  493.45   11.99
  -1   0   0  437.06   16.74
   1   0  -1    2.43    0.89
  -1   0   1    1.31    1.01
   1   0  -3    2.14    0.83
  -1   0   3    1.78    1.01
   1   0  -4 1413.11   47.67
  -1   0   4 1386.28   45.35
   1   0  -5    0.89    0.95
  -1   0   5    0.59    1.42
   1   0  -6  945.71   33.06
  -1   0   6  871.10   31.40
   1   0  -7    0.00    1.13
  -1   0   7   -1.54    1.90
   1   0  -8    2.91    2.32
  -1   0   8    3.98    1.54
   1   0  -9   -0.89    1.54
  -1   0   9    1.48    2.14
   1   0 -10 8209.74  182.59
  -1   0  10 8222.44  259.40
   1   0 -11   -0.06    2.14
  -1   0  11    0.53    1.42
   1   0 -12  217.91    9.97
  -1   0  12  208.89    7.18
   1   0 -13    1.60    2.02
  -1   0  13    2.26    2.02
   1   0 -14   49.92    2.97
  -1   0  14   53.30    3.09
   1   0 -15   -0.47    2.43
  -1   0  15   -0.47    3.26
   1   0 -16  982.10   26.89
  -1   0  16 1051.19   37.04
   1   0 -17   -1.84    3.62
  -1   0  17    3.98    3.38
   1   0 -18   15.67    3.15
  -1   0  18   11.93    3.62
   1   0 -19    1.01    3.44
  -1   0  19    1.72    3.32
   1   0 -20  665.30   19.65
  -1   0  20  664.88   24.93
   1   0 -21   -6.23    5.22
  -1   0  21    2.91    4.21
   1   0 -22   -1.13    3.68
  -1   0  22    0.42    4.33
   1   0 -23   -0.77    4.51
  -1   0  23    2.14    3.68
   1   0 -24   21.19    5.10
  -1   0  24   18.40    6.71
   1   0 -25    4.16    6.47
  -1   0  25    2.20    5.10
   1   0 -26    1.84    6.83
  -1   0  26    0.06    6.77
   1   0 -27    2.97    6.89
  -1   0  27   -0.77    6.53
   1   0 -28    0.24    9.14
  -1   0  28    1.07    8.73
   1   0 -29    2.26   10.03
   1  -1  28   -0.95    5.22
  -1   1 -28   -0.42    7.30
   1  -1  27    5.70    9.44
  -1   1 -27    1.31    6.47
   1  -1  26    3.56    8.01
  -1   1 -26   -2.73    8.73
   1  -1  25   10.86    7.36
  -1   1 -25   10.03    5.64
   1  -1  24    6.11    4.99
  -1   1 -24    4.99    4.93
   1  -1  23    8.19    6.17
  -1   1 -23    6.41    6.47
   1  -1  22    0.47    3.86
  -1   1 -22    6.35    3.92
   1  -1  21   60.01    5.22
  -1   1 -21   59.83    5.28
   1  -1  20   69.33    4.69
  -1   1 -20   75.74    4.81
   1  -1  19   66.54    5.28
  -1   1 -19   70.87    5.28
   1  -1  18    7.48    2.85
  -1   1 -18    4.69    2.73
   1  -1  17    4.45    3.80
  -1   1 -17    1.01    2.49
   1  -1  16  193.33    9.44
  -1   1 -16  177.19    6.71
   1  -1  15  100.55    5.52
  -1   1 -15   94.26    4.69
   1  -1  14    2.55    2.02
  -1   1 -14    6.00    2.08
   1  -1  13   44.04    3.50
  -1   1 -13   41.97    3.26
   1  -1  12  107.68    4.51
  -1   1 -12  104.12    4.51
   1  -1  11 1529.63   52.71
  -1   1 -11 1520.55   36.74
   1  -1  10  618.34   16.92
  -1   1 -10  605.58   15.37
   1  -1   9   27.60    2.08
  -1   1  -9   29.38    2.02
   1  -1   8  991.42   25.05
  -1   1  -8  979.13   23.86
   1  -1   7 2299.69   53.01
  -1   1  -7 2336.50   54.14
   1  -1   6 1067.63   26.95
  -1   1  -6 1026.38   24.69
   1  -1   5  330.93   13.00
  -1   1  -5  324.34    8.55
   1  -1   4 4706.35  104.47
  -1   1  -4 4748.38  108.63
   1  -1   3  935.26   22.79
  -1   1  -3  935.86   21.84
   1  -1   1 2834.64   64.94
  -1   1  -1 2911.81   65.89
   1  -1   0  838.75   19.47
   1  -1  -1  331.88    8.37
  -1   1   1  316.68    8.31
   1  -1  -2 2156.76   68.74
  -1   1   2 2188.16   49.62
   1  -1  -4 1651.61   56.87
  -1   1   4 1629.17   52.65
   1  -1  -5 5322.98  120.14
  -1   1   5 5228.36  160.27
   1  -1  -6  327.66   13.47
  -1   1   6  336.09   12.41
   1  -1  -7  733.15   26.24
  -1   1   7  762.11   18.99
  -1   1   8  177.84    5.46
  -1   1   9  576.91   20.84
   1  -1 -10  289.08   11.28
  -1   1  10  288.84    8.43
   1  -1 -11    8.25    3.74
  -1   1  11  120.62    5.58
  -1   1  12  155.52    7.18
   1  -1 -13   -8.07    3.09
  -1   1  13  305.76   12.35
   1  -1 -14  -10.92    4.39
  -1   1  14  233.52   10.68
   1  -1 -15  -18.05    4.75
  -1   1  15  227.70    7.42
   1  -1 -16   -0.30    2.67
  -1   1  16    3.74    2.43
   1  -1 -17   -4.81    3.68
  -1   1  17    2.91    3.32
  -1   1  18  129.40    5.76
   1  -1 -19  168.88   13.83
  -1   1  19  218.15    8.37
   1  -1 -20   97.94    6.47
  -1   1  20   98.42    5.46
   1  -1 -21   20.54    4.16
  -1   1  21   19.83    4.16
   1  -1 -22   26.00    4.51
  -1   1  22   22.26    4.04
   1  -1 -23   42.86    5.52
  -1   1  23   38.41    4.63
   1  -1 -24   51.05   10.21
  -1   1  24   36.74    9.50
   1  -1 -25    6.29    7.42
  -1   1  25    7.24    7.30
   1  -1 -26    1.90    9.38
  -1   1  26   17.33   11.93
   1  -1 -27   10.57   10.68
  -1   1  27   12.52   10.68
   1  -2  28   -2.08    7.18
  -1   2 -28   -0.36    7.18
   1  -2  27   12.82    7.12
  -1   2 -27    4.39    7.18
   1  -2  26   16.86   12.76
  -1   2 -26   26.65    8.31
   1  -2  25   16.09    8.07
  -1   2 -25   15.97    5.58
   1  -2  24    0.06    6.11
  -1   2 -24   -0.83    4.99
   1  -2  23   46.54    7.66
  -1   2 -23   53.90    5.34
   1  -2  22   88.15    6.29
  -1   2 -22   80.13    6.00
   1  -2  21   -1.31    4.27
  -1   2 -21   -1.54    4.33
   1  -2  20   52.30    4.51
  -1   2 -20   50.63    4.33
   1  -2  19  320.06   10.80
  -1   2 -19  321.01   10.98
   1  -2  18    4.57    3.26
  -1   2 -18    6.41    3.26
   1  -2  17    9.14    3.56
  -1   2 -17    8.55    3.74
   1  -2  16    2.85    2.26
  -1   2 -16    2.02    2.37
   1  -2  15  411.30   13.65
  -1   2 -15  399.49   11.99
   1  -2  14    6.23    2.26
  -1   2 -14    4.21    2.02
   1  -2  13    4.27    2.91
  -1   2 -13    3.32    2.08
   1  -2  12  879.58   31.28
  -1   2 -12  855.07   21.37
   1  -2  11   12.88    2.02
  -1   2 -11   13.47    1.90
   1  -2  10  954.08   23.15
  -1   2 -10  961.98   24.40
   1  -2   9  848.18   20.89
  -1   2  -9  816.01   20.30
   1  -2   8   11.75    2.61
  -1   2  -8   12.58    1.60
   1  -2   7 1057.60   37.87
  -1   2  -7 1068.58   25.70
   1  -2   6  770.96   20.42
  -1   2  -6  740.27   18.76
   1  -2   5  321.19    8.49
  -1   2  -5  311.40    7.89
   1  -2   4   12.29    1.13
  -1   2  -4   14.84    1.13
   1  -2   2  132.61    4.04
  -1   2  -2  136.05    3.98
   1  -2   1  171.37    5.10
  -1   2  -1  173.15    4.93
   1  -2   0 1422.48   34.73
  -1   2   0 1411.86   32.47
   1  -2  -2  143.65    4.33
  -1   2   2  146.56    4.21
   1  -2  -3  368.26    9.50
  -1   2   3  376.34    9.26
   1  -2  -4 2372.23   76.69
  -1   2   4 2357.93   53.72
   1  -2  -5   24.75    2.08
  -1   2   5   14.66    1.96
   1  -2  -6    6.35    1.19
  -1   2   6    5.05    1.01
   1  -2  -7 2501.75   81.14
  -1   2   7 2494.33   57.76
   1  -2  -8  774.40   20.06
  -1   2   8  785.86   20.18
   1  -2  -9  199.98    6.23
  -1   2   9  204.31    6.05
   1  -2 -10   35.14    3.21
  -1   2  10   33.06    2.08
   1  -2 -11 3669.23  121.51
  -1   2  11 3471.56  113.26
   1  -2 -12   83.40    5.34
  -1   2  12   72.48    4.16
   1  -2 -13   23.33    2.26
  -1   2  13   23.92    3.09
   1  -2 -14  316.03   10.57
  -1   2  14  312.41   12.64
   1  -2 -15  511.80   15.61
  -1   2  15  512.21   14.78
   1  -2 -16   44.70    5.10
  -1   2  16   43.33    2.91
   1  -2 -17  124.65    8.13
  -1   2  17  109.46    4.99
   1  -2 -18  178.91   10.51
  -1   2  18  162.76    8.37
   1  -2 -19  143.83    9.08
  -1   2  19  138.78    6.35
   1  -2 -20    4.57    4.87
  -1   2  20    2.20    3.32
   1  -2 -21  157.12    7.36
  -1   2  21  156.06    6.71
   1  -2 -22   49.92    5.64
  -1   2  22   46.78    4.75
   1  -2 -23    2.32    4.39
  -1   2  23    0.42    4.75
   1  -2 -24    2.67    6.71
  -1   2  24   -0.59    5.88
   1  -2 -25   23.98    5.94
  -1   2  25   26.18    4.99
   1  -2 -26    8.31    9.20
  -1   2  26    3.32    5.22
   1  -2 -27    8.90    8.31
  -1   2  27    5.94    7.00
   1  -2 -28    1.01    7.12
  -1   2  28   -0.36    5.82
   1  -3  27   -0.53    6.71
  -1   3 -27    8.67    7.42
   1  -3  26    2.97    7.36
  -1   3 -26    2.91    8.37
   1  -3  25   -2.79   10.74
  -1   3 -25   -3.32    5.88
   1  -3  24    2.14    6.95
  -1   3 -24    0.83    4.81
   1  -3  23    9.73    6.17
  -1   3 -23   15.61    4.57
   1  -3  22    6.11    5.52
  -1   3 -22    4.33    3.98
   1  -3  21   16.32    7.12
  -1   3 -21   12.76    4.45
   1  -3  20  181.22    7.42
  -1   3 -20  185.50    8.01
   1  -3  19   83.22    5.52
  -1   3 -19   81.08    5.34
   1  -3  18  125.07    5.70
  -1   3 -18  128.81    5.88
   1  -3  17  146.74    6.35
  -1   3 -17  135.87    5.82
   1  -3  16  245.45    9.08
  -1   3 -16  238.27    8.25
   1  -3  15  207.70    8.13
  -1   3 -15  216.66    7.60
   1  -3  14   14.07    4.04
  -1   3 -14   14.36    2.97
   1  -3  13  631.23   25.35
  -1   3 -13  633.78   16.62
   1  -3  12 1268.86   42.80
  -1   3 -12 1300.74   31.99
   1  -3  11  422.40   12.23
  -1   3 -11  426.14   11.34
   1  -3  10 1482.32   52.24
  -1   3 -10 1448.96   34.84
   1  -3   9  624.46   16.86
  -1   3  -9  608.55   14.84
   1  -3   8  121.09    4.16
  -1   3  -8  125.19    4.21
   1  -3   7  784.97   20.48
  -1   3  -7  768.94   18.99
   1  -3   6 6189.21  138.96
  -1   3  -6 6223.04  138.43
   1  -3   5 4408.55   99.90
  -1   3  -5 4492.84  142.11
   1  -3   4  175.82    4.99
  -1   3  -4  178.91    4.93
   1  -3   3 1896.76   45.77
  -1   3  -3 1848.68   43.39
   1  -3   2  440.92   15.85
  -1   3  -2  432.97   10.92
   1  -3   1  197.49    5.64
  -1   3  -1  191.26    5.40
   1  -3   0 3073.86   69.51
  -1   3   0 3117.25   69.21
   1  -3  -1   45.35    1.90
  -1   3   1   43.39    1.72
   1  -3  -2 2927.06   67.31
  -1   3   2 2923.38   65.65
   1  -3  -3 4522.22  102.45
  -1   3   3 4437.64   97.94
   1  -3  -4  195.65    5.40
  -1   3   4  189.12    4.87
   1  -3  -5   93.19    3.26
  -1   3   5   87.14    2.79
   1  -3  -6 1122.36   37.34
  -1   3   6 1123.61   26.59
   1  -3  -7  313.06   11.63
  -1   3   7  311.99    8.49
   1  -3  -8    3.09    1.90
  -1   3   8    5.16    1.72
   1  -3  -9   15.20    2.43
  -1   3   9   13.83    2.02
   1  -3 -10  332.41   14.90
  -1   3  10  307.96    8.73
   1  -3 -11  197.43    6.95
  -1   3  11  181.94    9.20
   1  -3 -12 3034.62  105.54
  -1   3  12 3024.83   70.70
   1  -3 -13   35.02    4.16
  -1   3  13   26.41    2.32
   1  -3 -14   23.74    2.85
  -1   3  14   20.84    2.49
   1  -3 -15   12.70    2.49
  -1   3  15   16.03    2.37
   1  -3 -16   65.06    4.27
  -1   3  16   59.00    5.46
   1  -3 -17  139.26    6.65
  -1   3  17  151.54    7.95
   1  -3 -18   61.85    7.12
  -1   3  18   54.49    4.39
   1  -3 -19   67.08    4.63
  -1   3  19   66.72    5.76
   1  -3 -20   -1.31    3.80
  -1   3  20   -0.59    3.44
   1  -3 -21   45.29    4.87
  -1   3  21   46.83    3.92
   1  -3 -22   39.89    5.40
  -1   3  22   35.14    7.06
   1  -3 -23   46.42    5.88
  -1   3  23   50.16    5.10
   1  -3 -24   67.25    7.12
  -1   3  24   68.62    6.11
   1  -3 -25   35.56    6.29
  -1   3  25   21.67    4.93
   1  -3 -26    1.96    8.07
  -1   3  26   -1.48    7.00
   1  -3 -27   18.99    7.36
  -1   3  27   18.88    8.96
   1  -3 -28   11.28    6.77
  -1   3  28    9.20    6.41
   1  -4  27   21.07    7.24
  -1   4 -27   16.38    9.44
   1  -4  26    0.53    7.89
  -1   4 -26    2.79    8.37
   1  -4  25   18.16    8.96
  -1   4 -25    8.25    6.00
   1  -4  24   10.63    9.62
  -1   4 -24   17.39    5.76
   1  -4  23    5.34    6.00
  -1   4 -23   -2.02    4.33
   1  -4  22   -3.03    5.10
  -1   4 -22   -3.98    3.86
   1  -4  21  208.59   12.05
  -1   4 -21  207.64    8.55
   1  -4  20   12.05    3.38
  -1   4 -20   14.19    3.56
   1  -4  19    6.35    4.33
  -1   4 -19    5.34    4.39
   1  -4  18   35.97    3.50
  -1   4 -18   35.56    3.50
   1  -4  17  126.91    5.94
  -1   4 -17  128.81    5.88
   1  -4  16    4.10    2.55
  -1   4 -16    6.41    2.37
   1  -4  15   55.62    3.68
  -1   4 -15   55.26    3.38
   1  -4  14   29.32    3.68
  -1   4 -14   27.72    2.67
   1  -4  13  389.04   15.79
  -1   4 -13  382.69   10.98
   1  -4  12  103.40    4.16
  -1   4 -12  106.67    4.33
   1  -4  11   21.90    2.14
  -1   4 -11   28.49    2.20
   1  -4  10    8.84    2.37
  -1   4 -10    5.52    1.66
   1  -4   9  232.93    6.95
  -1   4  -9  228.71    6.83
   1  -4   8  411.00   11.28
  -1   4  -8  396.94   10.27
   1  -4   7   59.24    2.73
  -1   4  -7   59.83    2.55
   1  -4   6  190.01    5.58
  -1   4  -6  195.83    6.05
   1  -4   5  331.34    8.90
  -1   4  -5  348.62   10.51
   1  -4   4 2757.18   62.92
  -1   4  -4 2814.46   63.51
   1  -4   3 1509.09   37.63
  -1   4  -3 1517.87   35.08
   1  -4   2   27.72    1.54
  -1   4  -2   33.42    1.37
   1  -4   0   44.70    2.67
  -1   4   0   51.23    2.02
   1  -4  -1  354.02    8.96
  -1   4   1  355.09    8.79
   1  -4  -2 4967.71  110.94
  -1   4   2 4962.67  109.04
   1  -4  -3  129.34    3.80
  -1   4   3  131.42    3.56
   1  -4  -4   91.35    4.10
  -1   4   4   81.26    3.50
   1  -4  -5 6827.26  153.32
  -1   4   5 6306.44  138.90
   1  -4  -6 1096.72   39.18
  -1   4   6 1061.70   34.49
   1  -4  -7  483.18   17.93
  -1   4   7  486.98   12.70
   1  -4  -8   84.11    4.63
  -1   4   8   86.37    3.03
   1  -4  -9 2128.15   73.01
  -1   4   9 2071.22   66.90
   1  -4 -10   32.47    3.38
  -1   4  10   28.79    2.08
   1  -4 -11    3.62    2.02
  -1   4  11    4.04    1.78
   1  -4 -12   41.55    4.27
  -1   4  12   43.51    2.85
   1  -4 -13 2299.93   79.90
  -1   4  13 2251.44   53.25
   1  -4 -14   32.47    3.62
  -1   4  14   31.34    2.73
   1  -4 -15  180.21    6.71
  -1   4  15  177.72    6.35
   1  -4 -16   40.60    3.74
  -1   4  16   40.96    3.74
   1  -4 -17  128.45    5.88
  -1   4  17  133.91    7.18
   1  -4 -18    9.14    3.32
  -1   4  18    3.92    2.97
   1  -4 -19   30.33    3.62
  -1   4  19   31.99    3.15
   1  -4 -20   84.76    5.52
  -1   4  20   86.96    7.42
   1  -4 -21    3.44    4.45
  -1   4  21    0.18    3.74
   1  -4 -22    1.31    4.87
  -1   4  22    2.55    5.16
   1  -4 -23   30.57    4.87
  -1   4  23   36.03    4.45
   1  -4 -24    8.96    5.88
  -1   4  24    7.36    4.57
   1  -4 -25   19.83    7.06
  -1   4  25   11.63    6.89
   1  -4 -26   -5.94    6.41
  -1   4  26    1.25    6.17
   1  -4 -27   19.05    7.00
  -1   4  27    5.82    6.29
   1  -4 -28    3.86    6.65
  -1   4  28   -5.64    6.11
   1  -5  27    4.57    7.36
  -1   5 -27    5.40    7.00
   1  -5  26  -17.39   13.53
  -1   5 -26   -0.83    8.07
   1  -5  25   -3.62    8.67
  -1   5 -25   -4.81    5.82
   1  -5  24   -6.41    7.42
  -1   5 -24    6.53    5.40
   1  -5  23   21.55    6.95
  -1   5 -23   18.16    5.10
   1  -5  22   55.68    8.79
  -1   5 -22   52.71    5.58
   1  -5  21   22.97    4.99
  -1   5 -21   20.95    4.39
   1  -5  20    3.56    3.38
  -1   5 -20    1.66    3.38
   1  -5  19    2.85    3.56
  -1   5 -19    5.94    3.80
   1  -5  18  327.07   11.81
  -1   5 -18  333.30   10.92
   1  -5  17   70.58    4.99
  -1   5 -17   80.25    5.05
   1  -5  16   63.81    4.63
  -1   5 -16   64.64    4.21
   1  -5  15  106.43    5.46
  -1   5 -15  110.35    4.99
   1  -5  14 1247.37   42.56
  -1   5 -14 1204.28   41.97
   1  -5  13  195.05    9.20
  -1   5 -13  212.45    7.12
   1  -5  12  748.34   30.10
  -1   5 -12  685.24   17.93
   1  -5  11  796.90   19.65
  -1   5 -11  807.11   20.12
   1  -5  10  658.95   24.40
  -1   5 -10  645.35   17.10
   1  -5   9    8.19    1.78
  -1   5  -9    5.16    1.48
  -1   5  -8 1726.40   42.98
   1  -5   7  543.26   13.83
  -1   5  -7  547.53   19.53
   1  -5   6  535.78   13.47
  -1   5  -6  542.78   16.15
   1  -5   5    7.78    2.43
  -1   5  -5    3.74    1.84
   1  -5   4 5499.16  122.99
  -1   5  -4 5594.07  127.50
   1  -5   3    2.67    1.19
  -1   5  -3    2.43    0.89
   1  -5   2 1260.97   29.32
  -1   5  -2 1317.36   32.11
   1  -5   1    9.38    1.13
  -1   5  -1    8.31    1.01
   1  -5   0 6878.78  213.93
   1  -5  -1 1953.16   44.76
  -1   5   1 2018.93   46.12
   1  -5  -2 2920.59   65.77
  -1   5   2 2925.16   66.72
   1  -5  -3  379.90    9.97
  -1   5   3  369.99    9.62
   1  -5  -4  743.71   19.17
  -1   5   4  728.99   17.87
   1  -5  -5    1.19    2.02
  -1   5   5    4.81    1.84
   1  -5  -6 1146.94   28.31
  -1   5   6 1174.78   28.61
   1  -5  -7   19.77    2.91
  -1   5   7   28.97    2.02
   1  -5  -8   70.82    4.39
  -1   5   8   76.75    2.85
   1  -5  -9    4.57    2.20
  -1   5   9    0.95    1.90
   1  -5 -10  107.92    5.58
  -1   5  10  113.85    5.76
   1  -5 -11  310.57    9.44
  -1   5  11  297.21    9.02
   1  -5 -12  175.53    7.89
  -1   5  12  168.88    7.72
   1  -5 -13  301.54   12.58
  -1   5  13  331.28    9.32
   1  -5 -14  123.94    5.10
  -1   5  14  114.68    4.69
   1  -5 -15    1.78    2.32
  -1   5  15    3.21    1.96
   1  -5 -16  162.23    6.29
  -1   5  16  170.36    6.41
   1  -5 -17  207.28    7.36
  -1   5  17  197.31   10.27
   1  -5 -18   46.89    5.94
  -1   5  18   48.20    5.46
   1  -5 -19   39.89    4.27
  -1   5  19   41.14    3.92
   1  -5 -20   51.46    5.46
  -1   5  20   46.78    4.99
   1  -5 -21   70.87    5.16
  -1   5  21   71.77    6.29
   1  -5 -22  106.61    6.83
  -1   5  22  109.70    6.65
   1  -5 -23    0.65    4.75
  -1   5  23    1.13    5.22
   1  -5 -24   10.39    7.30
  -1   5  24    7.54    5.94
   1  -5 -25   -0.47    5.70
  -1   5  25    6.23    5.94
   1  -5 -26   67.85    7.36
  -1   5  26   74.26    6.35
   1  -5 -27    0.59    7.12
  -1   5  27   -3.03    6.41
   1  -5 -28    4.81    8.13
  -1   5  28   -3.62    8.19
   1  -6  27   12.35    7.78
  -1   6 -27    9.91    7.12
   1  -6  26   54.02   11.63
  -1   6 -26   59.60    7.24
   1  -6  25    5.94   13.53
  -1   6 -25    7.24    6.53
   1  -6  24    2.91    8.19
  -1   6 -24    3.32    5.64
   1  -6  23   -5.46    5.40
  -1   6 -23    1.72    4.57
   1  -6  22   47.67    5.05
  -1   6 -22   43.27    5.05
   1  -6  21    4.39    4.81
  -1   6 -21    7.78    5.40
   1  -6  20    8.73    4.27
  -1   6 -20    7.66    3.92
   1  -6  19   -1.19    3.80
  -1   6 -19   -0.42    3.62
   1  -6  18    6.53    3.15
  -1   6 -18    2.91    2.97
   1  -6  17   23.21    3.62
  -1   6 -17   22.38    3.68
   1  -6  16    1.60    2.55
  -1   6 -16    1.07    2.26
   1  -6  15    4.21    2.67
  -1   6 -15    3.03    2.67
   1  -6  14  149.94    7.42
  -1   6 -14  128.04    5.10
   1  -6  13   51.94    3.21
  -1   6 -13   52.00    3.21
   1  -6  12  693.32   26.53
  -1   6 -12  677.59   17.51
   1  -6  11   69.21    3.32
  -1   6 -11   59.36    3.98
   1  -6  10 1737.44   41.97
  -1   6 -10 1694.53   43.69
   1  -6   9    0.65    1.78
  -1   6  -9    0.71    1.78
   1  -6   8  479.74   12.29
  -1   6  -8  482.53   13.42
   1  -6   7   18.58    2.02
  -1   6  -7   17.39    2.02
   1  -6   6  548.66   13.59
  -1   6  -6  556.37   13.95
   1  -6   5   14.60    1.31
  -1   6  -5   16.03    1.31
   1  -6   4  187.99    5.46
  -1   6  -4  198.44    5.46
   1  -6   3  109.93    3.62
  -1   6  -3  108.69    3.21
   1  -6   2  391.12   14.72
  -1   6  -2  402.22   10.21
   1  -6   1 1363.54   46.54
  -1   6  -1 1415.18   32.35
   1  -6   0  319.29   11.22
  -1   6   0  328.85    8.37
   1  -6  -1  149.94    4.81
  -1   6   1  147.80    4.27
   1  -6  -2  717.59   17.69
  -1   6   2  713.08   17.04
   1  -6  -3    6.23    0.95
  -1   6   3    5.88    0.95
   1  -6  -4 3806.94  124.48
  -1   6   4 3761.59   83.87
   1  -6  -5   24.99    2.97
  -1   6   5   26.89    1.60
   1  -6  -6  441.99   11.69
  -1   6   6  447.51   11.34
   1  -6  -7   42.98    3.62
  -1   6   7   42.26    2.14
   1  -6  -8 4008.77   90.34
  -1   6   8 3933.38   89.04
   1  -6  -9  167.27    5.05
  -1   6   9  177.54    5.82
   1  -6 -10  106.49    6.41
  -1   6  10  104.77    3.86
   1  -6 -11   54.91    4.27
  -1   6  11   54.73    4.33
   1  -6 -12  397.77   15.02
  -1   6  12  364.41    9.97
   1  -6 -13  200.16    8.90
  -1   6  13  196.24    9.91
   1  -6 -14  839.28   22.14
  -1   6  14  821.23   20.54
   1  -6 -15   13.47    2.79
  -1   6  15   15.43    2.67
   1  -6 -16   13.06    4.33
  -1   6  16   11.10    3.21
   1  -6 -17    0.53    2.85
  -1   6  17    3.44    2.85
   1  -6 -18  134.09    8.73
  -1   6  18  147.27    8.61
   1  -6 -19    8.13    3.38
  -1   6  19   10.63    2.97
   1  -6 -20    4.93    4.75
  -1   6  20    4.16    3.44
   1  -6 -21    3.98    3.74
  -1   6  21    4.99    4.39
   1  -6 -22   42.74    6.71
  -1   6  22   41.73    7.66
   1  -6 -23    4.39    5.94
  -1   6  23   -1.84    4.39
   1  -6 -24   13.42    6.11
  -1   6  24   10.09    5.94
   1  -6 -25    0.89    6.05
  -1   6  25   -1.01    5.52
   1  -6 -26   10.80    9.38
  -1   6  26   -4.87    6.00
   1  -6 -27    3.50    8.90
  -1   6  27   -5.76    7.48
   1  -6 -28    3.09    7.18
  -1   6  28    2.14    7.24
   1  -7  27   13.24   17.45
  -1   7 -27    3.15    8.25
   1  -7  26    1.01   11.22
  -1   7 -26    4.27    6.83
   1  -7  25    0.59    8.55
  -1   7 -25   12.58    6.95
   1  -7  24    6.83    6.23
  -1   7 -24    4.63    5.70
   1  -7  23   79.72    8.55
  -1   7 -23   77.17    8.07
   1  -7  22    8.84    4.63
  -1   7 -22   10.98    4.51
   1  -7  21    3.26    4.99
  -1   7 -21   10.63    5.10
   1  -7  20    2.37    3.62
  -1   7 -20    0.30    3.56
   1  -7  19   59.95    6.53
  -1   7 -19   59.54    5.16
   1  -7  18   75.15    4.75
  -1   7 -18   76.40    4.81
   1  -7  17  176.30   10.68
  -1   7 -17  176.71    8.19
   1  -7  16   62.86    4.63
  -1   7 -16   68.56    4.16
   1  -7  15   77.05    6.59
  -1   7 -15   75.86    4.93
   1  -7  14  273.41    8.84
  -1   7 -14  273.82    9.44
   1  -7  13 1016.82   26.53
  -1   7 -13 1011.07   27.54
   1  -7  12  259.16   10.74
  -1   7 -12  257.26    8.67
   1  -7  11   18.82    3.15
  -1   7 -11   15.37    1.84
   1  -7  10  848.36   23.15
  -1   7 -10  894.07   23.62
   1  -7   9 2529.83   82.51
   1  -7   8  122.58    6.17
  -1   7  -8  109.46    3.92
   1  -7   7  102.63    6.05
  -1   7  -7   95.87    3.32
   1  -7   6  403.23   10.80
  -1   7  -6  407.09   14.66
   1  -7   5 3088.40   69.98
  -1   7  -5 3065.55   68.92
   1  -7   4 1358.08   31.58
  -1   7  -4 1389.01   32.89
   1  -7   3  701.45   17.04
  -1   7  -3  701.45   17.04
   1  -7   2   15.73    1.90
  -1   7  -2   19.53    1.25
   1  -7   1  371.77   13.47
  -1   7  -1  377.05    9.85
   1  -7   0 1100.16   39.47
  -1   7   0 1085.38   26.24
   1  -7  -1 2655.55   60.72
  -1   7   1 2648.73   61.38
   1  -7  -2  512.27   12.82
  -1   7   2  495.00   16.68
   1  -7  -3    3.03    2.20
  -1   7   3    4.87    1.31
   1  -7  -4  437.60   11.58
  -1   7   4  418.13   14.36
   1  -7  -5 1930.06   45.17
  -1   7   5 1890.59   43.75
   1  -7  -6  680.85   23.92
  -1   7   6  684.00   16.62
   1  -7  -7  107.56    5.10
  -1   7   7  114.92    3.80
   1  -7  -8  100.85    3.98
  -1   7   8   97.82    3.62
   1  -7  -9  211.85    9.97
  -1   7   9  197.49    6.00
   1  -7 -10   31.34    4.27
  -1   7  10   30.10    2.79
   1  -7 -11   19.53    3.09
  -1   7  11   21.07    2.02
   1  -7 -12    0.71    2.49
  -1   7  12   -1.48    2.43
   1  -7 -13   79.13    4.39
  -1   7  13   77.52    4.81
   1  -7 -14   36.86    4.21
  -1   7  14   34.13    4.93
   1  -7 -15    4.51    3.68
  -1   7  15    3.80    3.15
   1  -7 -16   73.43    6.05
  -1   7  16   61.44    5.05
   1  -7 -17  327.84   15.02
  -1   7  17  326.65   15.37
   1  -7 -18   12.58    4.81
  -1   7  18   13.65    3.86
   1  -7 -19   -8.25    6.77
  -1   7  19   -0.18    3.62
   1  -7 -20   22.02    4.81
  -1   7  20   19.53    3.98
   1  -7 -21   98.95    6.41
  -1   7  21   94.86    6.00
   1  -7 -22   26.36    6.71
  -1   7  22   27.78    4.99
   1  -7 -23    0.89    5.28
  -1   7  23   -2.20    4.16
   1  -7 -24   15.55    6.41
  -1   7  24   14.07    6.11
   1  -7 -25   19.94    7.54
  -1   7  25   27.07    7.60
   1  -7 -26    1.84    7.54
  -1   7  26    8.01    8.61
   1  -7 -27    2.55    7.72
  -1   7  27   21.73    7.42
   1  -7 -28    2.73    5.76
  -1   7  28    7.89    5.88
   1  -8  27    5.22    7.89
  -1   8 -27   -0.95    5.16
   1  -8  26   13.83    9.50
  -1   8 -26    7.48    8.49
   1  -8  25   39.36    9.02
  -1   8 -25   32.71    9.73
   1  -8  24    8.84    6.35
  -1   8 -24    8.73    5.88
   1  -8  23    9.26    8.49
  -1   8 -23   10.39    7.12
   1  -8  22   29.20    7.95
  -1   8 -22   34.13    5.16
   1  -8  21   74.08   10.09
  -1   8 -21   70.10    5.88
   1  -8  20    4.45    7.84
  -1   8 -20    9.20    4.16
   1  -8  19    2.26    4.81
  -1   8 -19    0.00    4.10
   1  -8  18    2.91    4.57
  -1   8 -18    5.52    2.91
   1  -8  17   86.43    6.95
  -1   8 -17   92.30    5.16
   1  -8  16   57.22    4.57
  -1   8 -16   61.67    3.86
   1  -8  15   46.95    5.05
  -1   8 -15   38.11    3.26
   1  -8  14   14.07    3.68
  -1   8 -14   14.72    3.26
   1  -8  13   79.13    6.89
  -1   8 -13   65.47    4.39
   1  -8  12  126.38    7.00
  -1   8 -12  141.51    5.52
   1  -8  11   16.03    2.61
  -1   8 -11   20.89    2.73
   1  -8  10  371.05   16.56
  -1   8 -10  372.66   10.74
   1  -8   9  346.42    9.32
  -1   8  -9  344.28    9.44
   1  -8   8   38.94    3.26
  -1   8  -8   32.47    2.55
   1  -8   7  226.93    8.96
  -1   8  -7  235.24    9.38
   1  -8   6   41.02    2.02
  -1   8  -6   36.86    1.90
   1  -8   5  665.54   16.32
  -1   8  -5  672.30   22.73
   1  -8   4  473.86   12.11
  -1   8  -4  470.18   11.87
   1  -8   3  120.32    6.11
  -1   8  -3  118.36    3.56
   1  -8   2  274.71    9.38
  -1   8  -2  289.02    7.18
   1  -8   1  610.45   22.68
  -1   8  -1  612.29   15.97
   1  -8   0 1329.71   32.59
  -1   8   0 1377.79   32.83
   1  -8  -1   59.30    2.43
  -1   8   1   61.67    2.32
   1  -8  -2 4219.73   93.97
  -1   8   2 4091.81  126.67
   1  -8  -3  464.66   17.10
  -1   8   3  445.55   11.99
   1  -8  -4  113.44    5.22
  -1   8   4  109.34    3.56
   1  -8  -5 1695.89   56.63
  -1   8   5 1687.05   55.03
   1  -8  -6    6.71    1.84
  -1   8   6   11.10    1.84
   1  -8  -7 1423.20   46.24
  -1   8   7 1397.20   32.77
   1  -8  -8    3.80    2.37
  -1   8   8    5.22    1.90
   1  -8  -9  734.39   19.71
  -1   8   9  736.59   19.35
   1  -8 -10  209.78    7.00
  -1   8  10  217.55    9.14
   1  -8 -11   15.43    3.21
  -1   8  11   15.02    2.67
   1  -8 -12    1.31    4.39
  -1   8  12    3.32    3.44
   1  -8 -13 1131.39   28.37
  -1   8  13 1104.02   27.42
   1  -8 -14   62.09    4.93
  -1   8  14   59.18    3.38
   1  -8 -15   95.33    5.10
  -1   8  15   98.48    4.81
   1  -8 -16   60.01    4.04
  -1   8  16   56.45    3.62
   1  -8 -17   59.24    4.69
  -1   8  17   69.98    4.33
   1  -8 -18   42.26    4.39
  -1   8  18   47.72    3.80
   1  -8 -19   25.76    4.69
  -1   8  19   23.57    3.21
   1  -8 -20   15.55    4.16
  -1   8  20   16.62    3.50
   1  -8 -21   -1.66    6.11
  -1   8  21    2.43    3.68
   1  -8 -22   18.16    5.05
  -1   8  22   18.58    5.88
   1  -8 -23   17.93    6.41
  -1   8  23   18.10    6.23
   1  -8 -24    7.54   11.75
  -1   8  24    1.84    5.70
   1  -8 -25    2.14    6.89
  -1   8  25    2.91    5.94
   1  -8 -26    9.44    7.66
  -1   8  26    3.62    7.06
   1  -8 -27   10.98    7.30
  -1   8  27   15.73    9.14
   1  -8 -28   -1.90   10.33
  -1   8  28  -14.31   12.64
   1  -9  27   -0.24    6.35
  -1   9 -27   -1.13    8.67
   1  -9  26   -6.59    9.14
  -1   9 -26   -3.50    6.35
   1  -9  25   28.37   12.58
  -1   9 -25    3.26    7.48
   1  -9  24  -10.03   14.19
  -1   9 -24    2.85    6.11
   1  -9  23    6.41   13.18
  -1   9 -23    2.43    5.76
   1  -9  22   24.81    6.65
  -1   9 -22   31.82    5.70
   1  -9  21   44.88    5.46
  -1   9 -21   51.82    5.46
   1  -9  20   21.49    5.22
  -1   9 -20   30.99    5.58
   1  -9  19   19.23    4.27
  -1   9 -19   21.67    3.98
   1  -9  18  100.26    6.17
  -1   9 -18  126.08    6.59
   1  -9  17   79.54    4.87
  -1   9 -17   81.98    4.75
   1  -9  16    3.98    4.21
  -1   9 -16    0.83    3.32
   1  -9  15  190.72    7.72
   1  -9  14  303.03   10.51
  -1   9 -14  323.63   12.58
   1  -9  13  441.51   19.11
  -1   9 -13  452.38   15.43
   1  -9  12   15.37    3.32
  -1   9 -12    8.43    2.91
   1  -9  11  594.19   21.78
  -1   9 -11  596.32   15.61
   1  -9  10   16.68    4.63
  -1   9 -10   17.81    2.14
   1  -9   9   16.09    2.37
  -1   9  -9   18.05    2.37
   1  -9   8  367.91   13.95
  -1   9  -8  376.81   10.09
   1  -9   7 1003.47   25.94
  -1   9  -7  945.89   23.74
   1  -9   6    7.89    2.08
  -1   9  -6    6.71    1.78
   1  -9   5 1894.81   44.93
  -1   9  -5 1904.66   44.40
   1  -9   4 1186.71   27.48
  -1   9  -4 1213.90   28.14
   1  -9   3 1380.87   32.11
  -1   9  -3 1398.38   33.00
   1  -9   2  261.95   10.80
  -1   9  -2  274.66    7.48
   1  -9   1  264.86   10.03
  -1   9  -1  275.43    8.07
   1  -9   0 1800.84   41.61
  -1   9   0 1725.93   39.36
   1  -9  -1    2.91    1.48
  -1   9   1    2.02    1.19
   1  -9  -2    4.04    1.72
  -1   9   2    4.21    1.19
   1  -9  -3 1012.07   34.73
  -1   9   3  988.51   23.62
   1  -9  -4   96.10    6.65
  -1   9   4  101.92    3.32
   1  -9  -5  110.53    5.34
  -1   9   5  109.46    3.56
   1  -9  -6  181.16    8.01
  -1   9   6  185.26    5.52
   1  -9  -7  869.97   33.30
  -1   9   7  861.24   21.25
   1  -9  -8   32.05    3.32
  -1   9   8   36.15    2.26
   1  -9  -9  134.92    7.42
  -1   9   9  123.53    4.33
   1  -9 -10  414.92   16.50
  -1   9  10  413.91   15.79
   1  -9 -11   18.64    2.73
  -1   9  11   15.26    2.32
   1  -9 -12  348.50   14.13
  -1   9  12  352.06   13.71
   1  -9 -13    4.87    3.74
  -1   9  13    6.17    2.43
   1  -9 -14    8.96    2.67
  -1   9  14   11.87    3.09
   1  -9 -15  149.35    9.56
  -1   9  15  158.79    6.47
   1  -9 -16   76.81    8.25
  -1   9  16   70.10    4.27
   1  -9 -17   27.72    7.30
  -1   9  17   28.43    5.82
   1  -9 -18    3.92    3.86
  -1   9  18    0.12    3.86
   1  -9 -19   29.86    8.61
  -1   9  19   31.22    4.69
   1  -9 -20   -0.42    4.81
  -1   9  20   -0.71    3.86
   1  -9 -21    6.47    5.34
  -1   9  21    1.37    5.46
   1  -9 -22   18.10    5.22
  -1   9  22   19.53    4.63
   1  -9 -23   29.50    7.12
  -1   9  23   34.67    6.00
   1  -9 -24   -2.55    6.05
  -1   9  24   -4.87    5.40
   1  -9 -25   18.40    7.06
  -1   9  25   21.49    8.73
   1  -9 -26    4.51    8.79
  -1   9  26    1.90    7.54
   1  -9 -27    4.51    7.60
  -1   9  27   18.82    7.54
  -1  10 -27   -1.31    3.56
   1 -10  26    9.14   10.98
  -1  10 -26    9.38    6.65
   1 -10  25    8.07    7.66
  -1  10 -25    0.36    7.54
   1 -10  24   28.37    8.84
  -1  10 -24   29.38    8.73
   1 -10  23   12.88    6.71
  -1  10 -23   12.88    6.00
   1 -10  22   29.03    9.62
  -1  10 -22   40.66    7.12
   1 -10  21   20.24    8.07
  -1  10 -21   23.80    4.87
   1 -10  20   23.86    7.30
  -1  10 -20   30.87    6.11
   1 -10  19   51.52    9.50
  -1  10 -19   50.40    5.58
   1 -10  18    3.50    8.43
  -1  10 -18    7.48    3.68
   1 -10  17   19.29    5.05
  -1  10 -17   18.46    3.92
   1 -10  16   30.51    5.76
  -1  10 -16   29.56    4.27
   1 -10  15   86.55    5.28
  -1  10 -15   89.81    4.81
   1 -10  14   20.42    4.16
  -1  10 -14   18.34    2.67
   1 -10  13  103.46    5.05
  -1  10 -13  101.09    6.17
   1 -10  12   42.74    5.94
  -1  10 -12   51.70    4.45
   1 -10  11    7.30    3.21
  -1  10 -11    8.49    2.02
   1 -10  10   51.46    5.88
  -1  10 -10   56.69    4.27
   1 -10   9  203.31   10.80
  -1  10  -9  208.83    7.24
   1 -10   8  113.32    6.35
  -1  10  -8  105.54    3.98
   1 -10   7  159.20    5.40
  -1  10  -7  150.59    4.75
   1 -10   6  549.43   14.48
  -1  10  -6  547.23   13.89
   1 -10   5  127.50    3.98
  -1  10  -5  124.54    4.16
   1 -10   4   28.25    2.08
  -1  10  -4   29.20    2.43
   1 -10   3 1417.32   33.89
  -1  10  -3 1455.01   34.67
   1 -10   2  491.20   17.04
  -1  10  -2  503.96   12.47
   1 -10   1  365.00    9.97
  -1  10  -1  367.49   10.27
   1 -10   0   65.12    2.67
  -1  10   0   61.50    2.43
   1 -10  -1  440.92   17.33
  -1  10   1  443.06   11.87
   1 -10  -2   11.99    2.14
  -1  10   2    9.85    1.07
   1 -10  -3  103.23    5.82
  -1  10   3   95.51    3.98
   1 -10  -4 1008.63   37.99
  -1  10   4  986.43   23.92
   1 -10  -5   59.89    3.03
  -1  10   5   55.26    4.04
   1 -10  -6 1063.12   40.01
  -1  10   6 1070.37   26.06
   1 -10  -7  450.00   17.93
  -1  10   7  459.56   12.17
   1 -10  -8  177.19    8.01
  -1  10   8  182.83    6.29
   1 -10  -9    9.38    2.37
  -1  10   9   10.39    1.84
   1 -10 -10   15.43    4.33
  -1  10  10   15.91    2.73
   1 -10 -11  565.40   22.08
  -1  10  11  567.77   14.48
   1 -10 -12  268.30    9.79
  -1  10  12  284.03   11.16
   1 -10 -13   23.86    4.45
  -1  10  13   20.48    2.43
   1 -10 -14  243.61    9.08
  -1  10  14  255.96    8.73
   1 -10 -15  193.33    7.84
  -1  10  15  194.70    9.02
   1 -10 -16   97.76    5.88
  -1  10  16  113.32    7.95
   1 -10 -17   -3.15    3.32
  -1  10  17    0.42    2.67
   1 -10 -18   28.08    4.69
  -1  10  18   25.70    3.86
   1 -10 -19    8.73    3.98
  -1  10  19    5.76    3.32
   1 -10 -20    5.16    4.45
  -1  10  20    7.66    3.92
   1 -10 -21   12.17    4.93
  -1  10  21   10.86    3.98
   1 -10 -22   11.87    5.58
  -1  10  22    9.97    6.17
   1 -10 -23    8.37   12.58
  -1  10  23   10.03    9.50
   1 -10 -24   -2.79    8.01
  -1  10  24   -2.61    6.83
   1 -10 -25   29.09    8.61
  -1  10  25   24.69   11.28
   1 -10 -26    0.83    7.54
  -1  10  26    9.32    7.24
   1 -10 -27    2.79    7.84
  -1  10  27    0.06    6.65
   1 -11  26    2.14    9.56
  -1  11 -26    2.85    7.36
   1 -11  25   -2.32   11.87
  -1  11 -25   -0.06    5.76
   1 -11  24   -6.59   11.22
  -1  11 -24   10.80    7.42
   1 -11  23    3.92    9.97
  -1  11 -23   -8.55    6.47
   1 -11  22   -5.46    7.18
  -1  11 -22    6.77    6.11
   1 -11  21    1.48    8.01
  -1  11 -21    5.88    7.00
   1 -11  20   96.28    7.24
  -1  11 -20   91.12    6.77
   1 -11  19    5.64    6.59
  -1  11 -19    6.41    5.76
   1 -11  18   -1.37    6.29
  -1  11 -18    1.01    4.27
   1 -11  17   18.10    8.25
  -1  11 -17   13.83    3.74
   1 -11  16  139.43    7.42
  -1  11 -16  133.02    6.05
   1 -11  15    1.48    4.93
  -1  11 -15    7.18    3.32
   1 -11  14   57.88    4.75
  -1  11 -14   57.04    3.80
   1 -11  13    6.11    4.16
  -1  11 -13    8.43    3.09
   1 -11  12  353.19   10.92
  -1  11 -12  327.19   14.84
   1 -11  11  262.72   11.93
  -1  11 -11  272.87   12.94
   1 -11  10  248.18   11.58
  -1  11 -10  242.24   10.21
   1 -11   9  100.91    4.75
  -1  11  -9   91.47    5.46
   1 -11   8   37.16    4.04
  -1  11  -8   37.52    3.32
   1 -11   7   43.99    3.62
  -1  11  -7   50.22    2.43
   1 -11   6 1550.70   53.42
  -1  11  -6 1555.80   36.86
   1 -11   5  182.00    8.90
  -1  11  -5  192.74    6.29
   1 -11   4  258.75    7.89
  -1  11  -4  252.04    7.60
  -1  11  -3   48.97    2.32
   1 -11   2 2973.48   67.79
  -1  11  -2 2993.37   70.58
   1 -11   1   19.35    1.54
  -1  11  -1   16.03    1.25
   1 -11   0  621.67   16.09
  -1  11   0  636.98   16.50
   1 -11  -1    7.12    2.14
  -1  11   1    9.68    1.01
  -1  11   2 1556.34   35.79
   1 -11  -3  290.15   11.93
  -1  11   3  282.49   11.10
   1 -11  -4  746.62   27.90
  -1  11   4  760.75   19.11
   1 -11  -5   49.74    2.49
  -1  11   5   50.46    2.43
   1 -11  -6    5.28    3.03
  -1  11   6    5.05    1.72
   1 -11  -7    2.91    2.79
  -1  11   7    2.79    1.84
   1 -11  -8  254.95    9.02
  -1  11   8  257.92    7.36
   1 -11  -9  242.48   11.46
  -1  11   9  232.93   10.45
   1 -11 -10  370.34   20.06
  -1  11  10  356.16   10.51
   1 -11 -11   61.67    3.80
  -1  11  11   58.77    3.50
   1 -11 -12   11.04    4.21
  -1  11  12   10.80    2.26
   1 -11 -13  185.62    7.78
  -1  11  13  181.52    6.89
   1 -11 -14  138.13   10.27
  -1  11  14  158.96    7.84
   1 -11 -15    2.43    3.86
  -1  11  15    3.62    2.67
   1 -11 -16    1.78    4.87
  -1  11  16    1.66    2.67
   1 -11 -17    0.18    5.52
  -1  11  17   -0.53    2.85
   1 -11 -18   22.73    4.27
  -1  11  18   24.63    3.74
   1 -11 -19   16.68    4.87
  -1  11  19   19.47    5.34
   1 -11 -20   17.04    7.42
  -1  11  20   20.66    5.05
   1 -11 -21    6.11    5.40
  -1  11  21    7.06    4.21
   1 -11 -22   10.27    7.12
  -1  11  22    8.96    6.00
   1 -11 -23    0.71    6.53
  -1  11  23    6.71    5.34
   1 -11 -24   45.17   11.04
  -1  11  24   43.93    6.71
   1 -11 -25   -0.65    7.66
  -1  11  25    0.18    7.60
   1 -11 -26   -1.01    8.13
  -1  11  26   -0.18    8.55
   1 -11 -27   -1.07    4.51
  -1  11  27   -0.24    7.95
   1 -12  26   -0.36    4.99
  -1  12 -26    0.12    5.10
   1 -12  25   -6.47   11.16
  -1  12 -25   -1.13    9.14
   1 -12  24   30.81   16.32
  -1  12 -24   28.20    7.66
   1 -12  23    8.13   10.03
  -1  12 -23   17.69    8.73
   1 -12  22    5.16    9.56
  -1  12 -22    1.60    5.76
   1 -12  21   10.63    9.73
  -1  12 -21    5.34    5.40
   1 -12  20   10.80    6.83
  -1  12 -20    8.25    6.05
   1 -12  19   47.37    5.64
  -1  12 -19   44.58    5.22
   1 -12  18   17.75    7.54
  -1  12 -18   23.33    5.10
   1 -12  17    5.58    6.05
  -1  12 -17    3.86    4.69
   1 -12  16   12.82    8.13
  -1  12 -16    1.66    4.51
   1 -12  15   22.50    4.93
  -1  12 -15   23.15    4.16
   1 -12  14   68.86    6.47
  -1  12 -14   64.82    4.21
   1 -12  13    7.89    3.56
  -1  12 -13    7.48    2.97
   1 -12  12  114.68    8.37
  -1  12 -12  124.06    7.24
   1 -12  11  188.17    7.48
  -1  12 -11  192.80    7.42
   1 -12  10   26.65    4.51
  -1  12 -10   27.84    3.09
   1 -12   9   40.25    4.63
  -1  12  -9   40.01    2.55
   1 -12   8   65.41    4.93
  -1  12  -8   69.81    3.68
   1 -12   7   69.15    6.11
  -1  12  -7   84.59    4.93
   1 -12   6    7.30    3.74
  -1  12  -6    9.08    1.78
   1 -12   5   -0.18    2.20
  -1  12  -5    2.32    1.25
   1 -12   4  163.06    7.42
  -1  12  -4  155.28    5.10
   1 -12   3   68.09    3.03
  -1  12  -3   70.22    3.03
   1 -12   2  429.11   11.99
  -1  12  -2  415.57   12.05
   1 -12   1    6.53    1.19
  -1  12  -1    6.17    1.07
  -1  12   0   15.14    1.19
  -1  12   1  298.58    8.13
   1 -12  -2 1275.87   47.19
  -1  12   2 1281.45   30.81
   1 -12  -3   93.91    6.17
  -1  12   3   98.00    3.56
   1 -12  -4   35.38    3.80
  -1  12   4   35.44    2.37
   1 -12  -5  273.35   12.88
  -1  12   5  273.82    7.89
   1 -12  -6  768.11   32.53
  -1  12   6  740.39   19.47
   1 -12  -7  212.74    7.84
  -1  12   7  227.70    7.12
   1 -12  -8    3.32    3.21
  -1  12   8    2.85    1.66
   1 -12  -9  137.18    8.43
  -1  12   9  129.70    5.05
   1 -12 -10  298.28   10.80
  -1  12  10  296.38    9.38
   1 -12 -11  598.04   25.23
  -1  12  11  585.76   16.26
   1 -12 -12  102.57    5.46
  -1  12  12   92.18    5.70
   1 -12 -13   45.53    6.17
  -1  12  13   48.44    3.74
   1 -12 -14    7.00    4.69
  -1  12  14    7.66    4.10
   1 -12 -15  106.79    8.67
  -1  12  15  104.89    5.22
   1 -12 -16  111.77    8.90
  -1  12  16  116.76    5.40
   1 -12 -17    9.14    6.35
  -1  12  17    1.54    4.45
   1 -12 -18    1.42    5.40
  -1  12  18    1.84    4.04
   1 -12 -19    8.84    6.89
  -1  12  19    5.82    5.64
   1 -12 -20   73.43    7.42
  -1  12  20   74.91    6.35
   1 -12 -21    4.99    8.49
  -1  12  21    5.58    5.70
   1 -12 -22    7.78    7.95
  -1  12  22    1.37    5.82
   1 -12 -23   -4.16    6.65
  -1  12  23   -0.89    6.77
   1 -12 -24    9.97   10.86
  -1  12  24   22.68    7.60
   1 -12 -25    0.24    6.59
  -1  12  25   -5.58    7.18
   1 -12 -26   -5.10    7.30
  -1  12  26    1.54    8.61
  -1  12  27    1.19    5.70
   1 -13  26    0.18    4.21
   1 -13  25   24.52    6.47
  -1  13 -25    0.12    6.23
   1 -13  24    3.80    9.50
  -1  13 -24    4.10    6.29
   1 -13  23   -6.59   10.98
  -1  13 -23   -0.42    6.53
   1 -13  22    2.32   10.92
  -1  13 -22   -2.91    7.89
   1 -13  21   44.93    8.73
  -1  13 -21   37.22    6.00
   1 -13  20   10.45   10.57
  -1  13 -20    9.20    5.58
   1 -13  19   19.47    7.12
  -1  13 -19   19.94    6.00
   1 -13  18   14.96    5.40
  -1  13 -18   16.92    4.57
   1 -13  17    9.91    6.89
  -1  13 -17   13.59    4.87
   1 -13  16    4.21    8.55
  -1  13 -16    0.30    3.92
   1 -13  15  124.95   11.46
  -1  13 -15  140.03    8.49
   1 -13  14    6.00    4.16
  -1  13 -14    2.67    2.91
   1 -13  13   -1.60    6.71
  -1  13 -13   -0.30    2.79
   1 -13  12   34.25    4.16
  -1  13 -12   23.68    3.38
   1 -13  11  326.65   16.80
  -1  13 -11  327.72   14.48
   1 -13  10  142.64    6.35
  -1  13 -10  122.16    5.64
   1 -13   9   43.93    5.76
  -1  13  -9   35.32    2.97
   1 -13   8  122.75    5.46
  -1  13  -8  132.55    5.05
   1 -13   7  507.64   22.79
  -1  13  -7  510.79   14.54
   1 -13   6  153.68    8.61
  -1  13  -6  152.32    7.06
  -1  13  -5   22.20    2.08
  -1  13  -4   51.29    2.55
   1 -13   3   52.59    4.04
  -1  13  -3   61.38    2.91
   1 -13   2   38.88    3.32
  -1  13  -2   37.87    2.02
   1 -13   1  505.38   13.95
  -1  13  -1  505.74   13.36
   1 -13   0   45.05    3.32
  -1  13   0   37.93    1.78
  -1  13   1   24.04    1.37
  -1  13   2   72.60    2.79
   1 -13  -3  341.26   15.26
  -1  13   3  343.04   10.15
   1 -13  -4    2.97    3.32
  -1  13   4    6.11    1.60
   1 -13  -5  156.47    9.32
  -1  13   5  176.00    5.94
   1 -13  -6   -0.30    4.57
  -1  13   6    1.25    2.14
   1 -13  -7  163.00    9.73
  -1  13   7  177.90    6.35
   1 -13  -8    3.03    5.34
  -1  13   8    1.25    1.96
   1 -13  -9   12.23    4.04
  -1  13   9   20.12    2.55
   1 -13 -10   29.32    5.05
  -1  13  10   26.24    2.49
   1 -13 -11    0.47    4.27
  -1  13  11   -0.36    2.55
   1 -13 -12   17.63    6.11
  -1  13  12   19.29    3.56
   1 -13 -13   13.36    3.86
  -1  13  13   12.88    3.38
   1 -13 -14    1.84    7.48
  -1  13  14    0.30    3.50
   1 -13 -15   22.50    4.63
  -1  13  15   23.27    3.38
   1 -13 -16   -1.07    6.23
  -1  13  16    3.86    3.74
   1 -13 -17    4.51    5.10
  -1  13  17    9.38    4.16
   1 -13 -18   11.81    7.06
  -1  13  18    1.60    7.60
   1 -13 -19   80.43    6.41
  -1  13  19   78.18    5.64
   1 -13 -20   -2.08    6.83
  -1  13  20   -2.73    4.57
   1 -13 -21   -0.30    6.35
  -1  13  21    0.36    5.22
   1 -13 -22    2.97    6.95
  -1  13  22    0.06    5.88
   1 -13 -23   14.60    9.14
  -1  13  23   16.21    7.36
   1 -13 -24    0.36    9.62
  -1  13  24    0.12    8.07
   1 -13 -25   -0.53    8.55
  -1  13  25   -0.36    6.59
  -1  13  26    2.26    3.98
   1 -14  25   -0.77    5.10
  -1  14 -25    0.83    6.17
   1 -14  24   -0.65    6.53
  -1  14 -24   -0.12    3.74
   1 -14  23   13.42   10.03
  -1  14 -23    9.08   10.86
   1 -14  22   -1.25   11.28
  -1  14 -22   -2.55    8.84
   1 -14  21   19.71   10.63
  -1  14 -21   13.95    9.26
   1 -14  20   -2.02    8.31
  -1  14 -20    1.25    7.48
   1 -14  19   56.75   10.63
  -1  14 -19   43.51    5.70
   1 -14  18    1.72    8.31
  -1  14 -18    6.83    5.94
   1 -14  17   10.51    8.49
  -1  14 -17    7.12    4.27
   1 -14  16   18.52   10.21
  -1  14 -16    8.43    4.21
   1 -14  15   37.63    5.52
  -1  14 -15   45.65    7.24
   1 -14  14   -0.12    6.00
  -1  14 -14    0.47    3.21
   1 -14  13   15.31    8.31
  -1  14 -13    8.79    4.93
   1 -14  12   24.52    4.33
  -1  14 -12   23.21    3.32
   1 -14  11    3.44    4.81
  -1  14 -11    0.89    2.97
   1 -14  10  121.86    5.70
  -1  14 -10  127.92    5.34
   1 -14   9   20.30    4.63
  -1  14  -9   22.50    2.73
   1 -14   8   19.11    3.50
  -1  14  -8   13.65    3.56
   1 -14   7   39.06    5.94
  -1  14  -7   33.78    2.85
   1 -14   6   58.05    5.10
  -1  14  -6   63.93    3.44
   1 -14   5    1.96    3.74
  -1  14  -5    1.60    1.96
  -1  14  -4   39.41    2.55
   1 -14   3  246.99   11.69
  -1  14  -3  253.76    8.43
   1 -14   2    3.80    1.54
  -1  14  -2    4.45    1.01
  -1  14  -1  123.82    4.51
   1 -14   0   40.54    2.97
  -1  14   0   42.68    1.90
   1 -14  -1 1091.68   39.95
  -1  14   1  492.03   13.47
  -1  14   2  336.09    9.97
  -1  14   3  294.90    8.43
   1 -14  -4   -3.15    3.15
  -1  14   4   -0.12    2.02
   1 -14  -5  150.42    9.14
  -1  14   5  160.09    5.64
   1 -14  -6  413.61   17.93
  -1  14   6  438.07   12.58
   1 -14  -7  276.67   14.13
  -1  14   7  259.40    8.31
   1 -14  -8   -0.83    3.68
  -1  14   8    1.07    1.78
   1 -14  -9  173.57    6.89
  -1  14   9  183.42    7.24
   1 -14 -10   27.66    6.29
  -1  14  10   20.95    2.85
   1 -14 -11  247.23   12.41
  -1  14  11  292.28    9.85
   1 -14 -12   14.78    8.61
  -1  14  12   17.81    3.98
   1 -14 -13   19.35    6.53
  -1  14  13   19.35    3.21
   1 -14 -14   36.57    5.70
  -1  14  14   41.61    4.81
   1 -14 -15  112.19    6.41
  -1  14  15  111.30    5.76
   1 -14 -16   -3.68    5.34
  -1  14  16    0.42    4.10
   1 -14 -17   54.61   12.05
  -1  14  17   40.07    6.29
   1 -14 -18   12.52    5.82
  -1  14  18   13.71    4.75
   1 -14 -19   55.86    7.36
  -1  14  19   44.58    6.83
   1 -14 -20    9.68    6.59
  -1  14  20   16.26    5.64
   1 -14 -21   26.41    8.31
  -1  14  21   30.75    6.59
   1 -14 -22   14.60    9.85
  -1  14  22    4.81    7.54
   1 -14 -23    7.24    8.96
  -1  14  23    5.22    6.59
   1 -14 -24   -1.31    7.72
  -1  14  24    4.39    6.65
   1 -14 -25   -2.32    4.45
  -1  14  25   -1.72    4.75
   1 -14 -26   -1.31    5.94
  -1  14  26    0.18    4.81
   1 -15  23   10.86    7.60
  -1  15 -23    6.65    9.38
   1 -15  22   -3.38   14.25
  -1  15 -22    2.79   13.42
   1 -15  21   12.29   12.11
  -1  15 -21    7.00    8.90
   1 -15  20   33.78   16.74
  -1  15 -20   21.61    8.96
   1 -15  19   26.77    9.62
  -1  15 -19   14.13   10.39
   1 -15  18    3.15   10.92
  -1  15 -18   -3.56    5.76
   1 -15  17   32.47    9.26
  -1  15 -17   42.09    6.29
   1 -15  16   39.41    7.42
  -1  15 -16   31.99    6.65
   1 -15  15   13.83    7.78
  -1  15 -15    7.06    4.27
   1 -15  14   16.03    9.68
  -1  15 -14   28.91    5.46
   1 -15  13   59.54    5.76
  -1  15 -13   66.01    5.16
   1 -15  12   74.26    9.97
  -1  15 -12   87.26    6.00
   1 -15  11    6.59    7.12
  -1  15 -11   -2.43    3.80
   1 -15  10   69.21    4.93
  -1  15 -10   74.56    6.35
   1 -15   9  165.67   10.09
  -1  15  -9  181.46    7.18
   1 -15   8   26.53    5.58
  -1  15  -8   23.27    4.10
   1 -15   7   20.42    4.99
  -1  15  -7   18.58    3.32
  -1  15  -6  254.53    9.20
   1 -15   5   63.34    5.64
  -1  15  -5   74.26    3.56
   1 -15   4    1.66    2.79
  -1  15  -4    0.36    1.31
   1 -15   3   55.50    3.62
  -1  15  -3   45.59    2.73
  -1  15  -2  182.17    6.17
   1 -15  -2   75.39    4.51
  -1  15   2   67.85    2.73
  -1  15   3    3.09    1.07
   1 -15  -4    3.03    3.09
  -1  15   4    0.42    1.48
   1 -15  -5   28.85    4.63
  -1  15   5   26.18    2.97
   1 -15  -6   11.46    4.87
  -1  15   6    6.29    2.67
   1 -15  -7   16.62    4.39
  -1  15   7   15.85    2.67
   1 -15  -8   49.74    6.00
  -1  15   8   42.32    3.03
   1 -15  -9   21.19    7.12
  -1  15   9   18.46    3.50
   1 -15 -10   57.22    6.77
  -1  15  10   49.80    3.74
   1 -15 -11    0.89    3.50
  -1  15  11    2.43    2.73
   1 -15 -12   30.51    4.39
  -1  15  12   28.08    3.92
   1 -15 -13    4.16    4.04
  -1  15  13    4.87    3.32
   1 -15 -14    9.02    4.69
  -1  15  14    2.55    3.92
   1 -15 -15    4.57    5.16
  -1  15  15   -0.24    4.51
   1 -15 -16    9.85    5.10
  -1  15  16   10.33    4.93
   1 -15 -17   15.73    7.60
  -1  15  17    8.37    5.40
   1 -15 -18   24.10   10.09
  -1  15  18   19.41    6.17
   1 -15 -19    2.49    7.30
  -1  15  19    2.37    5.52
   1 -15 -20   13.77    9.32
  -1  15  20    5.10    6.35
   1 -15 -21   23.74    8.96
  -1  15  21   14.66    6.17
   1 -15 -22    7.00    8.31
  -1  15  22    4.10    6.89
   1 -15 -23    9.85    7.12
  -1  15  23   -1.01    6.89
   1 -15 -24    1.84    4.63
  -1  15  24   14.42    6.83
   1 -15 -25   -0.65    3.74
  -1  15  25   26.77    4.33
  -1  15  26   -2.14    7.60
  -1  16 -25    1.84    6.29
  -1  16 -24    7.36    3.44
  -1  16 -23    6.11    5.10
   1 -16  22   -0.06    6.23
  -1  16 -22   -2.73    6.05
   1 -16  21    3.44   12.88
  -1  16 -21    5.94    8.84
   1 -16  20   20.54   11.87
  -1  16 -20   16.03   13.00
   1 -16  19    7.48    9.50
  -1  16 -19    3.74    7.24
   1 -16  18   13.59   11.93
  -1  16 -18   10.15    6.05
   1 -16  17   23.15    9.32
  -1  16 -17   14.90    8.01
   1 -16  16   13.30    8.13
  -1  16 -16   21.96    6.71
   1 -16  15    5.94    8.61
  -1  16 -15    4.21    4.87
   1 -16  14    5.82   10.80
  -1  16 -14    3.38    7.30
   1 -16  13   17.75    5.82
  -1  16 -13   17.21    4.45
   1 -16  12   14.36    6.29
  -1  16 -12   10.45    3.62
   1 -16  11    4.93    5.40
  -1  16 -11   -3.92    4.33
   1 -16  10    4.21    7.30
  -1  16 -10    2.49    3.80
   1 -16   9    4.39    5.16
  -1  16  -9    4.69    3.38
   1 -16   8    1.01    6.65
  -1  16  -8    1.66    1.96
  -1  16  -7   24.22    2.49
  -1  16  -6   32.11    2.55
   1 -16   5   32.23    4.39
  -1  16  -5   39.24    2.85
   1 -16   4    5.52    2.26
  -1  16  -4    5.94    1.31
  -1  16   3    8.37    1.01
   1 -16  -4  180.27   10.98
  -1  16   4  190.66    6.41
   1 -16  -5   19.11    4.04
  -1  16   5   18.22    2.26
   1 -16  -6  133.08    8.55
  -1  16   6  125.72    5.40
   1 -16  -7    3.92    5.64
  -1  16   7    7.12    3.15
   1 -16  -8   68.62    4.16
  -1  16   8   71.05    5.70
   1 -16  -9  113.85    9.68
  -1  16   9  121.15    6.53
   1 -16 -10  112.78    6.00
  -1  16  10  117.00    5.82
   1 -16 -11   -0.06    4.45
  -1  16  11    0.12    3.62
   1 -16 -12   62.68    6.35
  -1  16  12   75.15    5.70
   1 -16 -13   70.58   11.22
  -1  16  13   83.64    6.65
   1 -16 -14   59.00    5.88
  -1  16  14   60.43    5.28
   1 -16 -15   -3.62    6.59
  -1  16  15   -2.20    4.33
   1 -16 -16   26.06   10.33
  -1  16  16   20.30    6.41
   1 -16 -17   13.89    6.71
  -1  16  17   12.88    6.71
   1 -16 -18   17.15    8.25
  -1  16  18   25.17    6.23
   1 -16 -19   -4.10    8.55
  -1  16  19   -0.59    7.12
   1 -16 -20    0.42    8.19
  -1  16  20    0.95    7.18
   1 -16 -21    3.32    7.66
  -1  16  21   -4.87    7.42
   1 -16 -22   37.63   14.31
  -1  16  22    0.36    8.73
   1 -16 -23    3.38    6.17
  -1  16  23    1.66    4.99
   1 -16 -24   -4.21    4.81
  -1  16  24    0.53    5.94
  -1  16  25   -1.66    6.17
  -1  17 -24   -2.79    6.17
  -1  17 -23   -0.59    3.44
  -1  17 -22    6.83    3.62
   1 -17  21    1.84   15.37
  -1  17 -21   -7.42   11.04
   1 -17  20   -4.69    9.32
  -1  17 -20   -1.07    6.41
   1 -17  19   -2.02   13.53
  -1  17 -19    0.06    5.88
   1 -17  18   43.87   11.58
  -1  17 -18   52.65    8.31
   1 -17  17    1.07   10.51
  -1  17 -17    5.94    8.90
   1 -17  16    2.37   10.51
  -1  17 -16    3.32    6.05
   1 -17  15    4.99   13.95
  -1  17 -15    3.50    5.76
   1 -17  14   49.80    9.68
  -1  17 -14   56.87    7.18
   1 -17  13   -0.95    5.88
  -1  17 -13    3.26    5.34
   1 -17  12   61.67    9.32
  -1  17 -12   70.40    5.28
   1 -17  11    4.21    6.53
  -1  17 -11    2.26    3.80
   1 -17  10  117.65   11.87
  -1  17 -10  118.07    5.76
  -1  17  -9    4.81    3.56
   1 -17   8  146.91   10.86
  -1  17  -8  154.99    7.12
  -1  17  -7   26.06    3.26
   1 -17   6   25.17    4.69
  -1  17  -6   22.38    2.49
   1 -17   5   14.90    2.55
  -1  17  -5   18.10    1.66
   1 -17  -5    6.00    2.14
  -1  17   5    4.51    1.66
  -1  17   6   69.39    3.86
   1 -17  -7    4.16    2.79
  -1  17   7    8.84    4.21
   1 -17  -8    0.77    3.21
  -1  17   8    2.49    4.39
   1 -17  -9    6.29    3.56
  -1  17   9    2.97    2.85
   1 -17 -10   71.53    6.00
  -1  17  10   62.51    4.87
   1 -17 -11    7.18    4.69
  -1  17  11    9.91    4.27
   1 -17 -12    0.95    5.16
  -1  17  12   -2.55    4.99
   1 -17 -13   19.11    8.31
  -1  17  13    5.22    5.40
   1 -17 -14    3.38    4.75
  -1  17  14   10.03    4.63
   1 -17 -15    1.42    6.05
  -1  17  15   -0.47    5.88
   1 -17 -16   14.78    7.42
  -1  17  16    8.96    6.65
   1 -17 -17  -11.46   14.90
  -1  17  17   -1.90    8.61
   1 -17 -18    4.10    7.18
  -1  17  18    7.12    7.00
   1 -17 -19    0.06    9.02
  -1  17  19    9.44    6.59
   1 -17 -20   -3.38    8.49
  -1  17  20    6.47    7.24
   1 -17 -21   -0.59    6.11
  -1  17  21   -0.59    3.74
   1 -17 -22    0.47    5.46
  -1  17  22    3.44    4.93
   1 -17 -23   -4.10    5.52
  -1  17  23   10.03    5.64
   1 -17 -24   -0.47    4.51
  -1  17  24    2.08    4.33
  -1  17  25    6.59    4.51
   1 -18  22    1.72    7.36
  -1  18 -22    0.95    4.69
   1 -18  21    2.91    4.75
  -1  18 -21   25.70    7.84
   1 -18  20   -3.26   14.07
  -1  18 -20    2.67    3.62
   1 -18  19    5.40   14.36
  -1  18 -19   -2.20    4.93
   1 -18  18   -2.20   12.11
  -1  18 -18    4.33    8.90
   1 -18  17   24.99   10.15
  -1  18 -17    2.08    6.77
   1 -18  16    2.91   16.26
  -1  18 -16    5.16    7.30
   1 -18  15    7.12   11.99
  -1  18 -15   -1.72    5.70
   1 -18  14    1.07   15.26
  -1  18 -14    0.24    6.41
   1 -18  13    6.41   13.47
  -1  18 -13   -6.53    7.95
   1 -18  12   10.51   11.87
  -1  18 -12    8.01    5.05
   1 -18  11    6.95    7.54
  -1  18 -11    6.59    5.05
   1 -18  10    8.07    9.73
  -1  18 -10    8.79    4.04
   1 -18   9    2.02    7.36
  -1  18  -9    5.46    3.80
   1 -18   8   -0.36    6.29
  -1  18  -8    1.42    2.97
   1 -18   7    3.15    4.93
  -1  18  -7    2.91    2.61
  -1  18  -6    7.00    1.31
  -1  18   6    0.30    1.84
   1 -18  -7   11.40    5.58
  -1  18   7   11.99    3.32
   1 -18  -8   63.63    4.81
  -1  18   8   56.63    5.70
   1 -18  -9  107.86   11.40
  -1  18   9   97.29    8.07
   1 -18 -10   33.48   10.80
  -1  18  10   27.96    5.28
   1 -18 -11   23.62    7.66
  -1  18  11   33.89    5.52
   1 -18 -12   24.40   12.35
  -1  18  12   27.07    6.89
   1 -18 -13   63.22    6.65
  -1  18  13   67.43    8.07
   1 -18 -14    9.85    6.05
  -1  18  14   16.15    6.35
   1 -18 -15    0.12    5.82
  -1  18  15   -0.47    6.00
   1 -18 -16    7.18    9.26
  -1  18  16    5.16    7.18
   1 -18 -17   10.63    8.31
  -1  18  17    9.38    9.14
   1 -18 -18    7.24    7.60
  -1  18  18    5.46    6.17
   1 -18 -19   16.15    5.88
  -1  18  19   -2.43    5.64
   1 -18 -20   -0.53    7.60
  -1  18  20    0.77    2.79
   1 -18 -21    5.64   10.15
  -1  18  21    2.97    5.28
   1 -18 -22   -3.38    4.10
  -1  18  22   -0.06    4.63
   1 -18 -23    1.78    3.56
  -1  18  23   -0.59    3.86
  -1  18  24   -0.59    7.48
  -1  19 -20    0.89    3.56
   1 -19  19    7.00   14.72
  -1  19 -19   -1.19    4.16
   1 -19  18   14.60    6.89
  -1  19 -18    0.65    3.62
   1 -19  17    8.90    9.14
  -1  19 -17   16.32    8.43
   1 -19  16   -0.59    5.10
  -1  19 -16    3.80    5.58
   1 -19  15   -3.68   15.20
  -1  19 -15    6.35    6.59
   1 -19  14   -5.64   15.02
  -1  19 -14   -4.93    6.17
   1 -19  13   46.30   12.70
  -1  19 -13   35.91    6.77
   1 -19  12    7.72   11.99
  -1  19 -12    0.65    4.69
   1 -19  11   31.82   10.80
  -1  19 -11   23.62    5.46
  -1  19 -10    2.37    4.45
   1 -19   9  154.27    9.62
  -1  19  -9  177.42    6.71
   1 -19   8   -0.95    4.51
  -1  19  -8   -0.24    2.37
  -1  19   7    2.61    2.20
  -1  19   8   14.48    3.68
   1 -19  -9    9.08    4.16
  -1  19   9   11.28    3.92
   1 -19 -10    0.42    5.22
  -1  19  10   12.47    6.65
   1 -19 -11   -1.42    5.46
  -1  19  11    6.71    7.66
   1 -19 -12    1.01    6.59
  -1  19  12    5.94    5.76
   1 -19 -13   -4.51    7.84
  -1  19  13   -0.06    6.41
   1 -19 -14    4.51    9.20
  -1  19  14    3.26    7.30
   1 -19 -15    2.85    8.84
  -1  19  15   -3.03    7.89
   1 -19 -16    4.99    8.13
  -1  19  16    2.79    7.42
   1 -19 -17   39.95    5.82
  -1  19  17    6.59    6.23
   1 -19 -18    9.97   11.99
  -1  19  18   -1.90    6.71
   1 -19 -19   -2.32    7.36
  -1  19  19   14.07    5.22
   1 -19 -20    1.25    5.34
  -1  19  20   13.24    5.70
   1 -19 -21   16.44    6.00
  -1  19  21   -0.65    4.87
   1 -19 -22   -2.67    9.26
  -1  19  22    0.95    5.34
   1 -20  18   -6.95    9.32
  -1  20 -18   -2.55   11.63
   1 -20  17    1.07    5.58
  -1  20 -17    5.52   13.30
   1 -20  16    4.39   10.86
  -1  20 -16    4.81    9.68
   1 -20  15   -1.25   11.93
   1 -20  14    7.18   10.33
   1 -20  13    5.52   13.77
  -1  20 -13    1.19    7.18
   1 -20  12    6.47   13.12
  -1  20 -12    0.71    6.29
  -1  20 -11   -1.72    3.56
   1 -20  10    9.73    9.26
  -1  20 -10   13.65    3.74
  -1  20   9   31.82    4.16
   1 -20 -10   -0.47    9.14
  -1  20  10    0.95    5.22
   1 -20 -11   14.90    7.00
  -1  20  11   14.66    6.77
   1 -20 -12    8.84   14.66
  -1  20  12   -5.40    8.55
   1 -20 -13   12.47    8.01
  -1  20  13   18.40    7.66
   1 -20 -14   -1.07    7.66
  -1  20  14   -6.00    8.25
   1 -20 -15   11.40    6.77
  -1  20  15    8.25    8.37
   1 -20 -16    0.00    8.79
  -1  20  16   -4.51    6.29
   1 -20 -17    1.84    8.84
  -1  20  17   32.65    7.36
   1 -20 -18    9.62   12.58
  -1  20  18    1.31    7.00
   1 -20 -19    1.42    6.41
  -1  20  19    7.78    6.17
   1 -20 -20    0.59    3.98
  -1  20  20   -1.37    2.97
  -1  21 -14   21.07    4.63
  -1  21 -13    1.19    2.49
   1 -21  12    3.86    5.10
  -1  21 -12    9.73    4.63
  -1  21 -11    0.36    1.84
  -1  21  10   -0.83    6.11
   1 -21 -11   -8.79    7.36
  -1  21  11    4.04    4.81
   1 -21 -12    8.90   10.03
  -1  21  12    3.50    4.99
   1 -21 -13    2.43    6.89
  -1  21  13    1.13    8.31
   1 -21 -14    0.95    4.27
  -1  21  14   23.98    8.96
   1 -21 -15    2.02    8.79
  -1  21  15    1.07    6.35
   1 -21 -16    4.81    9.85
  -1  21  16   27.96    6.59
   1 -21 -17    6.71    6.59
  -1  21  17   -0.59    6.41
   1 -22 -13    0.71    4.69
  -1  22  14   -2.02    7.30
   2  21  14   20.36    6.23
  -2 -21 -13   -2.73    3.80
   2  21  12   -0.36    2.49
  -2 -21 -12   -2.55    3.62
   2  20  17    1.96    6.47
  -2 -20 -17    2.49    5.82
   2  20  16    2.79    8.79
  -2 -20 -16    0.89    5.76
  -2 -20 -15    0.24    6.77
  -2 -20 -14   -3.80    7.89
   2  20  13   -0.24    6.95
  -2 -20 -13    8.49   11.81
   2  20  12   -1.42    7.12
  -2 -20 -12    0.59    6.00
   2  20  11    1.66    7.78
  -2 -20 -11   -0.18    3.26
  -2 -20  15    0.18    3.56
   2  20 -16    0.77    3.50
  -2 -20  16    0.77    8.79
   2  20 -17    0.83    4.21
  -2 -20  17   -3.09    7.42
   2  20 -18   -1.42    6.83
  -2 -20  18    0.47   11.40
  -2 -19 -18    3.44    5.10
   2  19  17   27.96    6.77
  -2 -19 -17    0.53    6.17
   2  19  16    1.96   10.80
  -2 -19 -16    1.84    7.42
   2  19  15   -5.40    7.66
  -2 -19 -15   -0.65    3.98
   2  19  14   -5.76   12.82
  -2 -19 -14    6.29   10.03
   2  19  13    7.66    6.41
  -2 -19 -13    7.12    5.88
   2  19  12    6.17    7.24
  -2 -19 -12    1.19    6.89
   2  19  11   18.34    6.35
  -2 -19 -11   14.13    6.95
   2  19  10    2.67    5.28
  -2 -19 -10   -8.37    5.70
  -2 -19  -9    1.90    3.38
   2  19 -13    0.77    5.46
  -2 -19  13    1.54    7.48
   2  19 -14   -2.49    5.76
  -2 -19  14    4.75    6.23
   2  19 -15   -2.32    6.11
  -2 -19  15    0.77    6.71
   2  19 -16    6.23    5.76
  -2 -19  16    0.24    5.58
   2  19 -17   -2.73    7.95
  -2 -19  17   -0.77    5.94
   2  19 -18   -0.53    6.83
  -2 -19  18    0.06    3.26
   2  19 -19   -0.83    7.12
  -2 -19  19   -1.42    8.73
   2  19 -20    0.95    5.22
  -2 -19  20   -2.32    9.26
   2  18  21    0.53    9.91
  -2 -18 -21   -0.65    9.08
   2  18  20   38.05   12.70
  -2 -18 -20   35.20    8.43
   2  18  19    7.95   14.42
  -2 -18 -19   -0.24    6.41
   2  18  18    1.60    9.68
  -2 -18 -18    2.79   10.51
   2  18  17   -1.96    7.66
  -2 -18 -17    9.50    8.37
   2  18  16    4.27    7.54
  -2 -18 -16    6.11    7.06
   2  18  15   10.33    7.54
  -2 -18 -15   -5.05    7.24
   2  18  14    1.90    9.68
  -2 -18 -14    9.62    8.25
   2  18  13   -0.53    8.01
  -2 -18 -13   -2.97    5.94
   2  18  12    0.65    7.24
  -2 -18 -12   -6.53    8.37
   2  18  11   29.62    9.02
  -2 -18 -11   19.35    9.26
   2  18  10   33.78    5.58
  -2 -18 -10   42.38    6.47
   2  18   9    0.47    5.28
  -2 -18  -9    2.97    4.57
   2  18   8    0.30    4.33
  -2 -18  -8   -4.33    3.32
   2  18 -11   14.96    2.85
   2  18 -12   -1.84    4.39
  -2 -18  12    3.26    4.69
   2  18 -13    4.33    6.83
  -2 -18  13    7.54    5.94
   2  18 -14   17.75    6.11
  -2 -18  14   14.19    7.18
   2  18 -15   11.69    9.26
  -2 -18  15   10.21    8.43
   2  18 -16   16.26   10.86
  -2 -18  16    7.60    7.24
   2  18 -17    4.63   11.16
  -2 -18  17    2.32    7.12
   2  18 -18    4.33    7.84
  -2 -18  18    4.33    4.33
   2  18 -19   28.20    8.07
  -2 -18  19    1.42    3.62
   2  18 -20    5.58   12.82
  -2 -18  20    5.58    7.42
   2  18 -21    3.09    8.19
  -2 -18  21    4.51    5.88
   2  18 -22    1.42    6.65
  -2 -18  22    3.21    6.95
  -2 -17 -23   47.61    9.85
   2  17  22    2.55    7.42
  -2 -17 -22    4.51    9.26
   2  17  21    1.13   10.63
  -2 -17 -21    7.36    8.61
   2  17  20    1.60    4.45
  -2 -17 -20    7.89    8.55
   2  17  19   -3.86   11.10
  -2 -17 -19   -1.07    9.97
   2  17  18   -5.88   10.68
  -2 -17 -18   -0.18    9.91
   2  17  17   -5.16   10.57
  -2 -17 -17   14.48   12.70
   2  17  16   42.44   10.74
  -2 -17 -16   32.59   12.17
   2  17  15   -3.38    8.37
  -2 -17 -15  -18.16   11.63
   2  17  14    0.12    7.66
  -2 -17 -14   -2.79    6.35
   2  17  13    7.24    7.89
  -2 -17 -13    6.89    6.41
   2  17  12   52.59    8.55
  -2 -17 -12   56.75    6.95
   2  17  11    0.12    5.10
  -2 -17 -11    2.55    4.51
   2  17  10    1.42    4.81
  -2 -17 -10    1.13    5.16
   2  17   9    6.35    4.27
  -2 -17  -9    5.34    4.04
   2  17   8   44.04    4.51
  -2 -17  -8   41.25    4.87
   2  17   7    6.23    3.26
  -2 -17  -7    7.00    3.98
   2  17 -10   18.52    3.80
  -2 -17  10   18.94    3.92
   2  17 -11    2.37    4.21
  -2 -17  11   -0.83    4.45
   2  17 -12   45.94    7.24
  -2 -17  12   61.02    5.46
   2  17 -13    6.35    6.23
  -2 -17  13    5.05    5.58
   2  17 -14    1.78    7.95
  -2 -17  14   -7.00    5.22
   2  17 -15   -2.43    6.00
  -2 -17  15   -0.47    7.18
   2  17 -16    4.04    5.76
  -2 -17  16    3.98    5.58
   2  17 -17    1.78   11.28
  -2 -17  17    3.15    7.84
   2  17 -18    6.89   10.63
  -2 -17  18    7.12    9.50
   2  17 -19   -2.14    8.07
  -2 -17  19    4.81    8.25
   2  17 -20   -0.30    3.86
  -2 -17  20    0.00    7.66
   2  17 -21   -1.48    4.39
  -2 -17  21    0.24    4.99
   2  17 -22   -6.35   17.87
  -2 -17  22    7.48   12.11
   2  17 -23   -5.82    7.89
   2  16  23    0.53    3.03
   2  16  22    7.18    9.56
  -2 -16 -22    1.54    4.81
   2  16  21   -0.06    8.67
  -2 -16 -21   12.29    6.11
   2  16  20   38.88    8.07
  -2 -16 -20   17.69    8.96
   2  16  19    5.16   12.35
  -2 -16 -19    2.67   10.57
   2  16  18   36.45   11.63
  -2 -16 -18   12.17    7.89
   2  16  17    2.91    9.97
  -2 -16 -17   -1.42    6.41
   2  16  16   29.26    9.02
  -2 -16 -16   14.25    7.60
   2  16  15    9.62   11.46
  -2 -16 -15    9.20    7.48
   2  16  14   40.36   12.23
  -2 -16 -14   38.23    7.36
   2  16  13   39.95    7.36
  -2 -16 -13   41.85    8.37
   2  16  12   50.69    5.94
  -2 -16 -12   48.32    6.00
   2  16  11   -2.61    7.66
  -2 -16 -11    9.20    4.75
   2  16  10   67.31    5.34
  -2 -16 -10   71.47    7.18
   2  16   9   18.94    6.23
  -2 -16  -9   19.83    5.64
   2  16   8   15.37    2.91
  -2 -16  -8   21.49    3.68
   2  16   7   -0.24    4.51
  -2 -16  -7    0.36    3.03
   2  16   6   19.53    2.32
  -2 -16  -6   16.92    2.79
   2  16  -9   22.32    3.68
  -2 -16   9   24.28    3.92
   2  16 -10   63.04    6.47
  -2 -16  10   62.92    4.45
   2  16 -11   46.60    6.00
  -2 -16  11   48.67    4.57
   2  16 -12   47.67    6.53
  -2 -16  12   52.12    5.46
   2  16 -13    5.28    4.39
  -2 -16  13    3.92    4.81
   2  16 -14   45.88    8.13
  -2 -16  14   42.80    5.10
   2  16 -15   42.92    5.58
  -2 -16  15   47.67    6.83
   2  16 -16   34.49    6.65
  -2 -16  16   28.61    9.85
   2  16 -17   -0.83    7.42
  -2 -16  17    2.79    6.77
   2  16 -18   21.73    7.12
  -2 -16  18   31.70    7.18
   2  16 -19    9.68    8.01
  -2 -16  19   14.13    7.72
   2  16 -20   29.09    8.43
  -2 -16  20   29.15    8.37
   2  16 -21   -1.13    9.14
  -2 -16  21   -6.77   11.99
   2  16 -22   10.74    8.79
  -2 -16  22    3.32   10.39
   2  16 -23    2.26   10.98
  -2 -16  23   -1.31    9.20
   2  16 -24    2.85    4.93
   2  15  25    2.26    8.01
   2  15  24   27.84    7.84
  -2 -15 -24    2.37    5.94
   2  15  23   35.32    9.85
  -2 -15 -23   -2.32    5.88
   2  15  22   -0.30    8.37
  -2 -15 -22    5.34    6.29
   2  15  21    2.14    9.38
  -2 -15 -21   10.74    8.19
   2  15  20    4.63   10.03
  -2 -15 -20    0.24   15.73
   2  15  19   -5.52   14.54
  -2 -15 -19    1.31   13.71
   2  15  18   -0.12   12.82
  -2 -15 -18   -0.95    8.43
   2  15  17    5.22   12.29
  -2 -15 -17   16.80    8.37
   2  15  16    8.13   11.46
  -2 -15 -16    6.41    6.17
   2  15  15   13.36   10.33
  -2 -15 -15    1.31    5.76
   2  15  14   25.05    5.05
  -2 -15 -14   29.38    5.58
   2  15  13    3.44    5.88
  -2 -15 -13    2.43    5.28
   2  15  12    1.54    7.78
  -2 -15 -12    0.65    3.98
   2  15  11   21.07    4.75
  -2 -15 -11   13.36    6.77
   2  15  10  122.34    5.94
  -2 -15 -10  120.08    6.35
   2  15   9   12.29    4.39
  -2 -15  -9   16.98    3.26
   2  15   8   79.19    4.27
  -2 -15  -8   77.58    5.76
   2  15   7  112.72    7.30
  -2 -15  -7  117.41    5.28
   2  15   6   57.46    3.38
  -2 -15  -6   57.04    3.80
   2  15   5   12.35    2.08
  -2 -15  -5   10.57    2.02
   2  15  -8   24.04    3.68
  -2 -15   8   17.75    3.32
   2  15  -9   46.30    4.16
  -2 -15   9   35.08    3.32
   2  15 -10   23.98    2.67
  -2 -15  10   27.19    3.09
   2  15 -11   88.45    4.87
  -2 -15  11   90.64    5.58
   2  15 -12    2.97    2.91
  -2 -15  12   -0.89    3.32
   2  15 -13   23.21    3.74
  -2 -15  13   23.92    4.69
   2  15 -14    5.82    3.86
  -2 -15  14    4.93    3.80
   2  15 -15   22.44    3.98
  -2 -15  15   18.52    4.57
   2  15 -16   17.99    6.11
  -2 -15  16   31.88    6.47
   2  15 -17    6.29    6.29
  -2 -15  17    4.39    5.46
   2  15 -18    8.67    5.22
  -2 -15  18    2.91    5.76
   2  15 -19    3.62    5.46
  -2 -15  19    0.89    6.05
   2  15 -20    5.88    5.94
  -2 -15  20    8.79    7.12
   2  15 -21   -2.67    6.47
  -2 -15  21   -4.10    7.36
   2  15 -22    6.53    6.77
  -2 -15  22   -1.96    8.01
   2  15 -23   -1.19    7.66
  -2 -15  23   -4.45    9.62
   2  15 -24   -0.12    5.58
  -2 -15  24    0.65    3.68
   2  15 -25   27.31    5.82
  -2 -15  25   -4.33    6.11
   2  15 -26   26.12    6.65
   2  14  25   -3.21   12.17
  -2 -14 -25    0.00    7.12
   2  14  24   -1.84    5.58
  -2 -14 -24    1.54    4.75
   2  14  23    2.49   11.40
  -2 -14 -23   19.11   11.34
   2  14  22   19.17   11.34
  -2 -14 -22    3.32    7.89
   2  14  21   33.48   11.34
  -2 -14 -21   14.19    7.84
   2  14  20    4.57    7.60
  -2 -14 -20    2.49    9.02
   2  14  19   16.38    9.50
  -2 -14 -19   13.59   12.23
   2  14  18   18.52    9.20
  -2 -14 -18   14.78    7.66
   2  14  17   92.54    6.59
  -2 -14 -17   85.95    9.26
   2  14  16    4.21    6.89
  -2 -14 -16   -0.89    7.00
   2  14  15   24.40    4.87
  -2 -14 -15   24.63    4.69
   2  14  14   57.22    5.05
  -2 -14 -14   64.82    5.05
   2  14  13   75.98    5.82
  -2 -14 -13   82.75    8.61
   2  14  12   70.28    5.16
  -2 -14 -12   71.94    5.88
   2  14  11   32.05    3.56
  -2 -14 -11   35.20    5.22
   2  14  10    3.80    2.73
  -2 -14 -10    4.45    3.03
   2  14   9   85.60    7.30
  -2 -14  -9   92.36    4.93
   2  14   8  177.66    7.00
  -2 -14  -8  173.09    7.36
   2  14   7   38.70    4.99
  -2 -14  -7   33.06    4.10
   2  14   6  103.64    6.83
  -2 -14  -6  116.05    6.77
   2  14   5    2.61    2.67
  -2 -14  -5    2.73    1.66
   2  14   4    2.32    1.60
  -2 -14  -4    1.13    1.25
   2  14  -7   91.35    5.34
  -2 -14   7   74.08    4.99
   2  14  -8   88.27    5.82
  -2 -14   8   83.04    4.27
  -2 -14   9  148.34    5.88
   2  14 -10   42.03    3.15
  -2 -14  10   43.75    3.62
   2  14 -11  144.72    8.67
  -2 -14  11  139.20    5.58
   2  14 -12   36.98    3.92
  -2 -14  12   34.31    4.27
   2  14 -13  248.42    8.73
  -2 -14  13  235.30    8.84
   2  14 -14    9.38    3.98
  -2 -14  14    6.65    4.75
   2  14 -15   34.13    4.51
  -2 -14  15   39.71    5.05
   2  14 -16    7.36    4.63
  -2 -14  16    0.83    4.63
   2  14 -17  107.44    8.61
  -2 -14  17  114.62    8.31
   2  14 -18   10.21    6.71
  -2 -14  18   12.76    6.83
   2  14 -19   24.46    7.72
  -2 -14  19   30.57    6.41
   2  14 -20    0.06    5.52
  -2 -14  20   -2.49    7.48
   2  14 -21   43.81    6.41
  -2 -14  21   57.52    8.90
   2  14 -22   10.92    8.37
  -2 -14  22    9.02    8.61
   2  14 -23   29.32   10.21
  -2 -14  23    8.07   10.21
   2  14 -24    4.04    7.18
  -2 -14  24    6.00    7.36
   2  14 -25   12.29    5.22
  -2 -14  25    0.36    5.82
   2  14 -26    0.71    6.89
   2  14 -27   -1.72    9.26
   2  13  25   23.27    6.77
  -2 -13 -25   -3.92    3.80
   2  13  24   -1.25    6.89
  -2 -13 -24    0.47    5.94
   2  13  23    1.07    8.61
  -2 -13 -23    1.37   13.65
   2  13  22   -6.65   15.97
  -2 -13 -22    6.65   11.28
   2  13  21   22.02    7.48
  -2 -13 -21   32.23    8.90
   2  13  20    4.99    8.43
  -2 -13 -20   -4.21    8.19
   2  13  19    9.14    6.35
  -2 -13 -19   11.04    7.48
   2  13  18    2.61    7.84
  -2 -13 -18   -1.07    5.34
   2  13  17    3.32    4.16
  -2 -13 -17    1.19    4.75
   2  13  16    3.44    5.82
  -2 -13 -16   -1.42    4.57
   2  13  15   12.76    4.10
  -2 -13 -15   13.18    3.92
   2  13  14   -2.55    6.95
  -2 -13 -14   10.45    7.60
   2  13  13   30.39    7.30
  -2 -13 -13   22.38    4.99
   2  13  12   30.33    5.34
  -2 -13 -12   28.79    3.74
   2  13  11   13.65    5.70
  -2 -13 -11   15.26    3.86
   2  13  10   84.59    6.11
  -2 -13 -10   85.95    4.99
   2  13   9  355.62   15.55
  -2 -13  -9  321.67   10.63
   2  13   8  108.03    7.84
  -2 -13  -8   99.43    4.87
   2  13   7   36.09    4.63
  -2 -13  -7   38.64    2.79
   2  13   6   88.68    5.52
  -2 -13  -6   83.28    4.10
   2  13   5  341.49   15.43
  -2 -13  -5  348.32   11.10
   2  13   4  109.28    6.77
  -2 -13  -4  130.06    5.16
  -2 -13  -3    5.46    1.25
   2  13  -6    4.99    1.78
  -2 -13   6    4.27    1.42
   2  13  -7    0.42    1.60
  -2 -13   7    2.14    1.66
   2  13  -8    1.54    1.66
  -2 -13   8    1.66    2.14
   2  13  -9  541.47   15.85
  -2 -13   9  517.26   15.26
   2  13 -10   35.08    3.03
  -2 -13  10   34.78    3.50
   2  13 -11    5.46    2.32
  -2 -13  11    2.02    2.61
   2  13 -12   14.84    2.67
  -2 -13  12   13.65    3.74
   2  13 -13  110.11    6.41
  -2 -13  13   99.78    4.99
   2  13 -14    2.79    3.21
  -2 -13  14    9.73    4.10
   2  13 -15    6.83    3.03
  -2 -13  15    4.51    3.62
   2  13 -16    1.19    3.50
  -2 -13  16    2.91    3.56
   2  13 -17   -1.07    3.62
  -2 -13  17    1.54    7.18
   2  13 -18    2.14    5.16
  -2 -13  18    2.91    7.84
   2  13 -19   10.39    6.53
  -2 -13  19   15.55    6.59
   2  13 -20    6.41    6.05
  -2 -13  20    0.83    7.42
   2  13 -21    9.08    5.94
  -2 -13  21   17.33    9.08
   2  13 -22    6.05    8.19
  -2 -13  22  -21.31   13.12
   2  13 -23    0.30    8.25
  -2 -13  23   -0.71    8.31
   2  13 -24   -1.37    7.48
  -2 -13  24   -1.48    7.84
   2  13 -25    0.77    5.70
  -2 -13  25    2.85    8.19
   2  13 -26    2.73    7.06
  -2 -13  26    0.53    6.83
   2  13 -27    0.18    6.53
   2  12  25    1.60    4.99
  -2 -12 -25    0.12    5.64
   2  12  24   -8.25   13.71
  -2 -12 -24   -2.02    8.37
   2  12  23   11.34    8.43
  -2 -12 -23   12.23    9.79
   2  12  22   47.13    7.84
  -2 -12 -22   36.68    9.79
   2  12  21   12.29    9.73
  -2 -12 -21    4.51    7.00
   2  12  20   -0.47    5.40
  -2 -12 -20    1.60    6.47
   2  12  19    8.43    5.76
  -2 -12 -19   13.36    5.76
   2  12  18   74.08    8.67
  -2 -12 -18   64.70    6.71
   2  12  17   44.52    7.12
  -2 -12 -17   30.75    4.99
   2  12  16   11.16    5.58
  -2 -12 -16   13.18    4.04
   2  12  15   10.15    3.80
  -2 -12 -15   10.86    3.80
   2  12  14   42.38    5.76
  -2 -12 -14   38.05    4.81
   2  12  13   32.94    5.22
  -2 -12 -13   31.94    3.50
   2  12  12  135.52    8.01
  -2 -12 -12  121.27    5.40
   2  12  11    2.49    3.26
  -2 -12 -11    1.54    3.03
   2  12  10    2.20    2.37
  -2 -12 -10    1.31    2.32
   2  12   9   36.33    3.21
  -2 -12  -9   39.12    3.09
   2  12   8  322.62    9.62
  -2 -12  -8  319.95   10.51
   2  12   7   10.15    3.92
  -2 -12  -7    7.30    1.90
   2  12   6    8.19    2.37
  -2 -12  -6   12.35    2.26
   2  12   5    8.73    2.91
  -2 -12  -5    7.12    2.37
   2  12   4   52.95    3.92
  -2 -12  -4   60.07    4.33
  -2 -12  -3   45.11    2.37
   2  12   2  157.24    7.48
  -2 -12  -2  144.84    6.65
  -2 -12   5  224.73    7.00
   2  12  -6    7.89    1.25
  -2 -12   6    7.66    1.54
   2  12  -7   77.52    3.32
  -2 -12   7   82.51    3.56
   2  12  -8  295.25    8.73
  -2 -12   8  293.83   10.03
   2  12  -9   29.80    2.61
  -2 -12   9   27.19    3.56
   2  12 -10    0.89    2.20
  -2 -12  10    5.76    2.55
   2  12 -11  166.27    6.23
  -2 -12  11  164.72    6.23
   2  12 -12  328.20   10.98
  -2 -12  12  313.95   14.13
   2  12 -13  292.05    9.91
  -2 -12  13  304.04   10.21
   2  12 -14   59.54    4.04
  -2 -12  14   51.35    5.88
   2  12 -15   13.83    3.62
  -2 -12  15   15.26    3.56
   2  12 -16   86.07    5.10
  -2 -12  16   79.66    5.40
   2  12 -17   15.67    3.44
  -2 -12  17   19.47    4.87
   2  12 -18   83.58    5.94
  -2 -12  18   88.80    6.59
   2  12 -19    8.96    4.63
  -2 -12  19   12.11    4.45
   2  12 -20   14.13    4.63
  -2 -12  20   15.37    4.99
   2  12 -21   31.22    5.64
  -2 -12  21   37.87    8.07
   2  12 -22   73.31    7.78
  -2 -12  22   75.80    9.44
   2  12 -23   10.45    7.78
  -2 -12  23    1.31    8.01
   2  12 -24    0.06    7.89
  -2 -12  24   10.68   10.68
   2  12 -25    5.16    8.73
  -2 -12  25   -7.06   13.83
   2  12 -26    3.15    6.11
  -2 -12  26    6.41    5.28
   2  12 -27   -0.36    3.38
  -2 -12  27    3.98    4.45
   2  11  26   -2.43    4.04
   2  11  25    6.59    6.65
  -2 -11 -25   -4.45    7.36
   2  11  24   -2.79    8.19
  -2 -11 -24   -1.66    7.95
   2  11  23    7.84    9.38
  -2 -11 -23    8.25    8.25
   2  11  22    4.10    6.05
  -2 -11 -22    0.71    7.30
   2  11  21   -0.42    6.59
  -2 -11 -21    3.50    7.89
   2  11  20   -4.57   10.21
  -2 -11 -20    2.73    6.05
   2  11  19   10.09    5.16
  -2 -11 -19   10.86    5.88
   2  11  18   14.84    4.93
  -2 -11 -18   15.02    5.28
   2  11  17   11.16    5.76
  -2 -11 -17    6.29    4.75
   2  11  16    5.58    3.38
  -2 -11 -16    8.19    3.86
   2  11  15   22.56    3.68
  -2 -11 -15   19.35    3.56
   2  11  14  124.59    8.31
  -2 -11 -14  133.14    7.30
   2  11  13   15.67    5.64
  -2 -11 -13   12.94    3.44
   2  11  12   20.95    5.58
  -2 -11 -12   16.98    4.51
   2  11  11   64.88    3.80
  -2 -11 -11   56.39    3.74
   2  11  10  698.48   27.36
  -2 -11 -10  744.78   34.13
   2  11   9  130.77    7.12
  -2 -11  -9  127.03    7.72
   2  11   8  469.00   18.34
  -2 -11  -8  479.03   14.19
   2  11   7  257.74   10.98
  -2 -11  -7  254.06    7.84
   2  11   6  155.76    7.12
  -2 -11  -6  155.40    5.34
   2  11   5   87.32    5.46
  -2 -11  -5   99.49    4.10
   2  11   4 1843.99   62.33
  -2 -11  -4 1908.10   66.66
   2  11   3   47.07    3.21
  -2 -11  -3   47.25    3.32
  -2 -11  -2   44.76    2.26
  -2 -11   4 1145.34   30.21
   2  11  -5  176.30    8.61
  -2 -11   5  172.62    7.66
   2  11  -6   75.33    4.87
  -2 -11   6   75.98    2.97
   2  11  -7  214.64    6.53
  -2 -11   7  212.57    6.71
   2  11  -8  326.48    9.38
  -2 -11   8  317.22    9.91
   2  11  -9  191.97    6.00
  -2 -11   9  184.37    6.17
   2  11 -10   67.55    3.44
  -2 -11  10   66.42    3.98
   2  11 -11    3.50    2.55
  -2 -11  11    4.33    2.02
   2  11 -12    5.82    2.02
  -2 -11  12    5.28    2.26
   2  11 -13   10.21    2.61
  -2 -11  13    5.64    2.55
   2  11 -14  256.55    8.67
  -2 -11  14  259.93   12.41
   2  11 -15    2.26    3.03
  -2 -11  15    1.54    2.67
   2  11 -16    2.97    3.03
  -2 -11  16    7.24    4.04
   2  11 -17   11.58    3.86
  -2 -11  17    6.23    4.45
   2  11 -18   31.94    5.28
  -2 -11  18   39.89    7.60
   2  11 -19    4.69    4.39
  -2 -11  19    7.18    5.16
   2  11 -20   10.57    4.33
  -2 -11  20   10.98    6.11
   2  11 -21    5.64    5.40
  -2 -11  21    5.94    9.38
   2  11 -22   -2.61    5.28
  -2 -11  22   -4.75    5.22
   2  11 -23   13.00    6.29
  -2 -11  23   13.24    6.41
   2  11 -24    4.27    6.77
  -2 -11  24   13.65   13.18
   2  11 -25    1.84    7.78
  -2 -11  25    1.42    8.19
   2  11 -26   14.78    8.13
  -2 -11  26    3.32    8.55
   2  11 -27   -0.83    5.16
  -2 -11  27   -2.26    4.99
   2  11 -28    7.48    2.61
  -2 -11  28   -0.83    4.63
   2  10  26    8.49    8.67
  -2 -10 -26    2.20    4.87
   2  10  25    2.85    9.38
  -2 -10 -25    4.63    6.00
   2  10  24   23.86    7.48
  -2 -10 -24   12.58    8.31
   2  10  23   11.46    7.60
  -2 -10 -23   10.80    7.54
   2  10  22   40.66   11.81
  -2 -10 -22   25.70    9.73
   2  10  21   11.93    5.94
  -2 -10 -21   13.59    6.41
   2  10  20   24.10    5.76
  -2 -10 -20   19.59    5.34
   2  10  19    3.80    6.17
  -2 -10 -19   -2.08    4.45
   2  10  18    5.16    3.74
  -2 -10 -18    2.73    4.16
   2  10  17   85.71    5.64
  -2 -10 -17   76.87    6.17
   2  10  16   39.36    5.70
  -2 -10 -16   31.70    4.16
   2  10  15   -4.10    4.57
  -2 -10 -15   -2.61    3.21
   2  10  14  148.75    6.29
  -2 -10 -14  138.31    6.65
   2  10  13  335.20   15.61
  -2 -10 -13  326.12   12.47
   2  10  12   67.49    5.40
  -2 -10 -12   60.96    4.39
   2  10  11   28.67    3.21
  -2 -10 -11   28.43    3.62
   2  10  10   47.19    4.33
  -2 -10 -10   51.05    3.32
   2  10   9    0.89    1.96
  -2 -10  -9    1.25    1.84
   2  10   8   14.19    2.02
  -2 -10  -8   12.88    1.96
   2  10   7   15.67    2.73
  -2 -10  -7   13.12    2.43
   2  10   6   30.57    3.21
  -2 -10  -6   30.51    1.96
   2  10   5    6.71    1.66
  -2 -10  -5    6.41    1.48
   2  10   4   93.43    4.63
  -2 -10  -4   97.65    3.62
   2  10   3  197.73    8.25
  -2 -10  -3  197.67    5.88
  -2 -10  -2  212.62    6.71
  -2 -10  -1  614.07   16.56
  -2 -10   0   62.86    2.26
   2  10  -3  188.70    7.89
  -2 -10   3  186.03    5.76
   2  10  -4  578.75   22.32
  -2 -10   4  558.75   15.02
   2  10  -5  367.67   14.60
  -2 -10   5  362.92   10.09
   2  10  -6  169.23    7.48
  -2 -10   6  182.71    5.70
   2  10  -7  260.53   10.68
  -2 -10   7  270.97    8.31
   2  10  -8  527.58   15.31
  -2 -10   8  557.98   24.63
   2  10  -9   79.96    3.56
  -2 -10   9   80.19    3.56
   2  10 -10  164.37    9.68
  -2 -10  10  143.23    5.16
   2  10 -11   12.58    2.85
  -2 -10  11   12.35    3.44
   2  10 -12  237.26    8.01
  -2 -10  12  252.45    8.01
   2  10 -13  221.88    7.54
  -2 -10  13  224.38    7.54
   2  10 -14  366.48   15.79
  -2 -10  14  348.79   15.37
   2  10 -15    9.38    3.56
  -2 -10  15   16.92    3.68
   2  10 -16  124.12    5.28
  -2 -10  16  126.38    5.82
   2  10 -17  152.61    8.61
  -2 -10  17  144.48    8.67
   2  10 -18   26.65    4.27
  -2 -10  18   23.39    4.99
   2  10 -19    0.77    3.62
  -2 -10  19    3.74    4.93
   2  10 -20   19.29    5.52
  -2 -10  20   18.28    6.00
   2  10 -21   15.37    5.22
  -2 -10  21   18.28    5.22
   2  10 -22   36.33    6.53
  -2 -10  22   38.70    6.35
   2  10 -23    9.50    6.47
  -2 -10  23   21.13   11.16
   2  10 -24   30.63    6.89
  -2 -10  24   49.98    6.77
   2  10 -25    4.93    6.89
  -2 -10  25   -3.26    6.71
   2  10 -26   20.54    7.42
  -2 -10  26   17.63   14.31
   2  10 -27    2.26    6.83
  -2 -10  27    5.05    9.38
   2  10 -28   -3.44    3.92
   2   9  26    1.42    8.31
  -2  -9 -26    0.65    3.68
   2   9  25    2.08    6.83
  -2  -9 -25    6.41    8.07
   2   9  24   11.58    7.84
  -2  -9 -24   11.93    9.56
   2   9  23   -1.60   11.81
  -2  -9 -23    2.20    7.66
   2   9  22   -4.33    7.54
  -2  -9 -22    0.42    6.71
   2   9  21    8.55    7.60
  -2  -9 -21    4.57    6.35
   2   9  20    8.73    4.39
  -2  -9 -20   10.27    4.93
   2   9  19    0.42    4.57
  -2  -9 -19    1.07    4.45
   2   9  18   13.30    5.40
  -2  -9 -18   11.46    3.92
   2   9  17   11.75    6.95
  -2  -9 -17   -0.53    4.63
   2   9  16  107.56    8.31
  -2  -9 -16  112.49    7.00
   2   9  15   58.29    6.83
  -2  -9 -15   59.48    4.57
   2   9  14   61.50    4.45
  -2  -9 -14   59.77    4.39
   2   9  13   86.84    7.42
  -2  -9 -13   85.83    7.12
   2   9  12  188.47    8.84
  -2  -9 -12  200.75    8.01
   2   9  11  137.12    7.00
  -2  -9 -11  135.70    6.17
   2   9  10   10.92    3.15
  -2  -9 -10    7.78    2.37
   2   9   9  203.54    6.35
  -2  -9  -9  192.50    6.65
   2   9   8  226.10    9.85
  -2  -9  -8  213.46    9.85
   2   9   7   75.09    3.38
  -2  -9  -7   69.87    4.04
   2   9   6  271.57   10.86
  -2  -9  -6  267.53   10.74
   2   9   5 1417.14   33.24
  -2  -9  -5 1451.21   37.81
   2   9   4   25.76    2.97
  -2  -9  -4   29.26    1.96
   2   9   3 1850.70   60.19
  -2  -9  -3 1788.14   42.56
   2   9   2 2136.28   70.70
  -2  -9  -2 2176.11   50.93
  -2  -9  -1  601.13   15.26
   2   9   0   42.74    1.60
  -2  -9   0   43.45    1.84
  -2  -9   1  563.32   14.78
  -2  -9   2  702.28   24.22
   2   9  -3  381.38   14.66
  -2  -9   3  373.19   10.15
   2   9  -4    7.60    1.72
  -2  -9   4    7.54    1.25
   2   9  -5 1968.83   68.62
  -2  -9   5 1895.52   45.11
   2   9  -6  508.95   18.76
  -2  -9   6  499.92   13.12
   2   9  -7  213.75    8.84
  -2  -9   7  208.59    6.17
   2   9  -8    1.78    1.42
  -2  -9   8   -0.47    1.42
   2   9  -9  183.42    8.55
  -2  -9   9  170.84    7.24
   2   9 -10   53.30    3.09
  -2  -9  10   53.90    4.45
   2   9 -11   13.59    2.61
  -2  -9  11   11.52    2.55
   2   9 -12    1.54    2.08
  -2  -9  12    2.61    3.80
   2   9 -13   63.10    5.34
  -2  -9  13   63.45    3.56
   2   9 -14   42.62    4.10
  -2  -9  14   40.66    3.09
   2   9 -15   37.52    3.74
  -2  -9  15   34.19    3.09
   2   9 -16   59.12    3.80
  -2  -9  16   53.30    3.80
   2   9 -17   13.59    3.50
  -2  -9  17   19.23    3.86
   2   9 -18   30.93    3.56
  -2  -9  18   32.23    3.80
   2   9 -19    3.74    3.56
  -2  -9  19    1.07    3.38
   2   9 -20   54.91    5.58
  -2  -9  20   50.22    4.99
   2   9 -21    2.49    4.21
  -2  -9  21    2.43    4.45
   2   9 -22    4.04    5.28
  -2  -9  22    1.60    9.14
   2   9 -23    3.44    6.47
  -2  -9  23   -0.89    5.94
   2   9 -24    3.92    7.12
  -2  -9  24    5.88    6.95
   2   9 -25   10.21    7.48
  -2  -9  25   -0.59    7.72
   2   9 -26   -0.77    6.47
  -2  -9  26   -2.43    6.47
   2   9 -27    5.58    8.55
  -2  -9  27   -2.55   10.63
   2   9 -28    5.05    5.76
  -2  -9  28    1.90    5.70
   2   8  26    0.65    5.28
  -2  -8 -26    0.77    9.38
   2   8  25   24.52    8.37
  -2  -8 -25   19.77    9.62
   2   8  24    5.94    7.48
  -2  -8 -24   -2.32    7.84
   2   8  23   31.04    7.00
  -2  -8 -23   31.99    7.60
   2   8  22   13.12    7.18
  -2  -8 -22   10.80    5.64
   2   8  21   15.49    6.95
  -2  -8 -21   17.57    5.22
   2   8  20   16.26    6.53
  -2  -8 -20   21.90    5.58
   2   8  19   85.30    5.94
  -2  -8 -19   80.31    7.66
   2   8  18   67.31    5.76
  -2  -8 -18   59.83    5.46
   2   8  17   -1.07    6.71
  -2  -8 -17    0.77    3.86
   2   8  16   -0.42    3.92
  -2  -8 -16    9.62    3.68
   2   8  15  357.94   16.21
  -2  -8 -15  353.60   11.93
   2   8  14   13.71    2.55
  -2  -8 -14   16.98    2.73
   2   8  13   16.50    3.86
  -2  -8 -13   15.14    3.50
   2   8  12  324.87   10.45
  -2  -8 -12  325.82   10.63
   2   8  11  542.07   15.26
  -2  -8 -11  561.72   16.26
   2   8  10   20.18    3.15
  -2  -8 -10   17.63    2.02
   2   8   9    0.89    1.84
  -2  -8  -9    0.71    2.49
   2   8   8  329.38   12.35
  -2  -8  -8  292.88    8.37
   2   8   7  292.34   12.58
  -2  -8  -7  312.05   10.57
   2   8   6  388.45   10.68
  -2  -8  -6  399.55   10.80
   2   8   5  275.37   10.86
  -2  -8  -5  262.07    7.48
   2   8   4  448.76   17.39
  -2  -8  -4  442.76   12.17
   2   8   3   25.82    2.85
  -2  -8  -3   27.90    1.60
   2   8   2  237.26    8.55
  -2  -8  -2  253.82    7.18
   2   8   1  101.98    3.03
  -2  -8  -1   92.96    2.97
   2   8   0   33.78    1.60
  -2  -8   0   32.77    1.54
   2   8  -1 3030.41   99.19
  -2  -8   1 2963.98   68.14
   2   8  -2   21.25    1.66
  -2  -8   2   22.32    1.13
   2   8  -3   15.73    1.72
  -2  -8   3   12.94    1.13
   2   8  -4 1014.98   34.78
  -2  -8   4 1033.15   24.81
   2   8  -5 1571.65   52.24
  -2  -8   5 1592.85   36.98
   2   8  -6  594.01   23.57
  -2  -8   6  550.20   14.25
   2   8  -7  494.40   18.46
  -2  -8   7  490.72   12.41
   2   8  -8  103.29    5.10
  -2  -8   8  103.34    3.80
   2   8  -9  159.91    5.16
  -2  -8   9  160.39    5.10
   2   8 -10  754.99   27.25
  -2  -8  10  755.82   19.35
   2   8 -11  298.40   12.94
  -2  -8  11  308.67   12.17
   2   8 -12  152.14    7.30
  -2  -8  12  161.16    5.82
   2   8 -13    2.43    2.61
  -2  -8  13    1.66    1.96
   2   8 -14   97.05    6.00
  -2  -8  14   87.20    6.71
   2   8 -15  553.05   22.20
  -2  -8  15  560.65   20.78
   2   8 -16   18.70    5.16
  -2  -8  16   18.70    3.32
   2   8 -17  125.54    5.76
  -2  -8  17  110.82    5.64
   2   8 -18    6.23    3.62
  -2  -8  18    3.86    3.38
   2   8 -19  125.19    6.89
  -2  -8  19  113.38    9.50
   2   8 -20   22.97    4.10
  -2  -8  20   20.00    5.40
   2   8 -21    9.79    4.69
  -2  -8  21    5.70    4.75
   2   8 -22   11.87    4.81
  -2  -8  22   19.65    4.75
   2   8 -23   47.07    5.88
  -2  -8  23   49.86    6.00
   2   8 -24    4.04    6.41
  -2  -8  24    0.53    6.41
   2   8 -25   56.45    8.19
  -2  -8  25   54.25    7.78
   2   8 -26    6.83    8.13
  -2  -8  26    2.97    8.07
   2   8 -27   -1.01    7.12
  -2  -8  27    1.42    6.59
   2   8 -28   -5.58    5.46
  -2  -8  28    0.18    5.22
   2   7  26    0.53    8.25
  -2  -7 -26    2.55    9.50
   2   7  25    3.15    7.12
  -2  -7 -25   -4.57    7.54
   2   7  24    1.07    8.55
  -2  -7 -24   -1.60    7.42
   2   7  23   27.07    8.19
  -2  -7 -23   18.58    6.00
   2   7  22   -6.35    7.06
  -2  -7 -22    1.48    5.40
   2   7  21   86.78    9.14
  -2  -7 -21   82.69    6.53
   2   7  20    0.95    4.69
  -2  -7 -20    0.00    5.70
   2   7  19   20.24    5.34
  -2  -7 -19   22.20    5.76
   2   7  18    2.49    3.03
  -2  -7 -18    4.51    3.38
   2   7  17   45.77    4.33
  -2  -7 -17   47.19    4.16
   2   7  16   79.90    6.11
  -2  -7 -16   95.87    4.99
   2   7  15   18.40    3.15
  -2  -7 -15   17.33    3.03
   2   7  14   13.42    3.74
  -2  -7 -14   12.82    2.73
   2   7  13   19.83    2.85
  -2  -7 -13   18.05    2.55
   2   7  12  155.22    8.01
  -2  -7 -12  139.79    5.28
   2   7  11  354.49   10.80
  -2  -7 -11  343.99    9.97
   2   7  10   15.55    4.04
  -2  -7 -10   15.43    2.26
   2   7   9  495.23   19.05
  -2  -7  -9  471.85   13.12
   2   7   8   91.29    3.74
  -2  -7  -8   88.56    3.56
   2   7   7 2049.32   67.25
  -2  -7  -7 1865.66   49.27
   2   7   6  676.99   24.34
  -2  -7  -6  685.48   23.86
   2   7   5   11.40    2.73
  -2  -7  -5   12.41    2.20
   2   7   4  536.61   13.47
  -2  -7  -4  522.24   18.22
   2   7   3 2988.85   69.69
  -2  -7  -3 2915.90   66.42
   2   7   2  255.24    7.24
  -2  -7  -2  260.71    6.71
   2   7   1  569.79   13.59
  -2  -7  -1  572.10   18.88
  -2  -7   0 1803.51   41.49
   2   7  -1 1225.23   28.79
  -2  -7   1 1201.37   28.31
   2   7  -2  603.33   20.95
  -2  -7   2  587.18   14.36
   2   7  -3 1051.61   25.47
  -2  -7   3 1013.56   35.85
   2   7  -4 1095.59   36.39
  -2  -7   4 1074.70   26.47
   2   7  -5   41.14    1.96
  -2  -7   5   38.29    1.96
   2   7  -6  882.20   30.63
  -2  -7   6  857.86   28.55
   2   7  -7 2357.09   76.10
  -2  -7   7 2351.93   55.56
   2   7  -8   59.24    2.97
  -2  -7   8   58.59    2.97
   2   7  -9  361.08   14.54
  -2  -7   9  336.63    9.62
   2   7 -10   62.68    3.80
  -2  -7  10   54.25    3.86
   2   7 -11 1170.33   39.18
  -2  -7  11 1196.80   28.55
   2   7 -12   13.53    2.67
  -2  -7  12   10.92    2.08
   2   7 -13    6.83    2.43
  -2  -7  13    9.68    2.79
   2   7 -14   28.61    3.38
  -2  -7  14   23.33    3.26
   2   7 -15   22.79    2.73
  -2  -7  15   23.15    3.03
   2   7 -16   -2.32    2.85
  -2  -7  16   -1.90    4.33
   2   7 -17    1.07    2.85
  -2  -7  17    1.84    3.86
   2   7 -18    1.37    3.32
  -2  -7  18    1.13    3.86
   2   7 -19   25.05    4.21
  -2  -7  19   34.07    4.10
   2   7 -20    9.14    5.28
  -2  -7  20    7.95    5.10
   2   7 -21   25.88    5.10
  -2  -7  21   28.85    5.70
   2   7 -22    4.39    4.57
  -2  -7  22    4.39    4.04
   2   7 -23   62.92    5.94
  -2  -7  23   47.84    5.76
   2   7 -24    3.21    5.46
  -2  -7  24    7.78    5.76
   2   7 -25   -1.90    8.25
  -2  -7  25   -5.94    8.61
   2   7 -26    0.65    7.84
  -2  -7  26    4.10    9.08
   2   7 -27   17.21    7.89
  -2  -7  27    5.22    7.60
   2   7 -28    0.30    6.35
  -2  -7  28    3.74    5.88
   2   6  27   15.02    5.64
   2   6  26    2.85    6.65
  -2  -6 -26    7.00    7.60
   2   6  25    1.42    9.44
  -2  -6 -25    3.21    8.25
   2   6  24   97.88    9.91
  -2  -6 -24   88.21    7.48
   2   6  23    3.38    7.42
  -2  -6 -23    1.07    5.58
   2   6  22   -1.42    7.24
  -2  -6 -22   -1.90    5.28
   2   6  21   11.87    4.33
  -2  -6 -21   14.84    4.51
   2   6  20  221.23   13.59
  -2  -6 -20  187.87    9.56
   2   6  19    4.87    3.50
  -2  -6 -19    1.72    3.98
   2   6  18   24.22    3.92
  -2  -6 -18   24.99    4.21
   2   6  17   -0.47    2.79
  -2  -6 -17    0.89    2.97
   2   6  16  184.49    7.42
  -2  -6 -16  180.16    7.36
   2   6  15    2.02    2.37
  -2  -6 -15    1.96    2.73
   2   6  14   81.74    4.21
  -2  -6 -14   82.33    4.33
   2   6  13   44.52    2.97
  -2  -6 -13   41.49    3.15
   2   6  12  185.20    6.23
  -2  -6 -12  177.19    6.17
   2   6  11    7.48    3.09
  -2  -6 -11    6.77    2.02
   2   6  10 1894.75   65.71
  -2  -6 -10 1969.18   48.73
   2   6   9   78.89    3.50
  -2  -6  -9   75.21    3.62
   2   6   8  248.12   10.15
  -2  -6  -8  250.38    7.36
   2   6   7   10.45    1.48
  -2  -6  -7   10.51    1.60
   2   6   6 2380.78   54.14
  -2  -6  -6 2457.12   79.90
   2   6   5  229.01    6.11
  -2  -6  -5  223.96    6.11
   2   6   4   48.32    2.32
  -2  -6  -4   58.35    2.85
   2   6   3   93.97    2.85
  -2  -6  -3   93.19    4.27
   2   6   2 1985.92   46.06
  -2  -6  -2 2000.70   46.42
   2   6   1  116.52    5.05
  -2  -6  -1  115.16    3.38
   2   6   0  187.28    7.18
  -2  -6   0  179.03    4.93
   2   6  -1   12.52    2.26
  -2  -6   1   15.37    1.13
   2   6  -2  119.55    3.44
  -2  -6   2  125.37    3.80
   2   6  -3   13.59    2.08
  -2  -6   3   12.94    1.19
   2   6  -4   92.90    5.22
  -2  -6   4   90.40    3.26
   2   6  -5   38.11    1.96
  -2  -6   5   43.15    1.90
   2   6  -6  605.11   14.48
  -2  -6   6  601.72   15.08
   2   6  -7    8.01    1.66
  -2  -6   7    7.24    1.37
   2   6  -8   18.46    2.14
  -2  -6   8   17.33    1.54
   2   6  -9  155.94    6.83
  -2  -6   9  159.68    4.93
   2   6 -10 1308.75   45.83
  -2  -6  10 1232.89   29.50
   2   6 -11  124.00    6.17
  -2  -6  11  123.29    4.39
   2   6 -12    8.31    2.79
  -2  -6  12    9.85    3.09
   2   6 -13   40.60    4.45
  -2  -6  13   35.38    2.91
   2   6 -14  111.95    5.88
  -2  -6  14  128.16    6.83
   2   6 -15   80.49    5.82
  -2  -6  15   80.85    4.21
   2   6 -16  131.66    5.46
  -2  -6  16  144.42    5.70
   2   6 -17   44.76    4.10
  -2  -6  17   44.22    3.86
   2   6 -18  119.67    5.70
  -2  -6  18  115.69    5.22
   2   6 -19   78.59    5.16
  -2  -6  19   84.71    7.60
   2   6 -20  125.07    6.05
  -2  -6  20  110.65    6.17
   2   6 -21    1.01    7.24
  -2  -6  21   -0.12    3.62
   2   6 -22   -1.96    4.45
  -2  -6  22    3.03    5.58
   2   6 -23   -0.71    4.93
  -2  -6  23    0.53    4.69
   2   6 -24  162.17    7.84
  -2  -6  24  159.44    7.78
   2   6 -25    8.96    6.47
  -2  -6  25    4.21    6.00
   2   6 -26   -0.65    9.26
  -2  -6  26   10.45    9.08
   2   6 -27   -1.90    6.89
  -2  -6  27   -3.86    9.56
   2   6 -28   12.47    8.43
  -2  -6  28    4.99    6.95
   2   5  27   -4.93    9.50
  -2  -5 -27    3.50    6.17
   2   5  26    1.07   10.03
  -2  -5 -26    0.89    7.72
   2   5  25    3.15   14.36
  -2  -5 -25   10.33    7.72
   2   5  24    7.30    5.64
  -2  -5 -24    3.98    6.41
   2   5  23    8.01    6.89
  -2  -5 -23    3.80    6.47
   2   5  22   15.37    4.51
  -2  -5 -22   14.13    4.93
   2   5  21   38.94    6.23
  -2  -5 -21   31.70    8.37
   2   5  20   26.00    4.87
  -2  -5 -20   20.72    4.81
   2   5  19   42.62    4.39
  -2  -5 -19   43.21    4.69
   2   5  18   10.92    3.09
  -2  -5 -18   14.78    3.32
   2   5  17   31.76    3.68
  -2  -5 -17   28.02    4.10
   2   5  16  216.66    8.31
  -2  -5 -16  207.64    7.95
   2   5  15    9.62    2.91
  -2  -5 -15    5.70    2.97
   2   5  14    1.01    2.20
  -2  -5 -14    1.13    2.43
   2   5  13   82.39    5.58
  -2  -5 -13   83.70    4.16
   2   5  12  639.48   24.99
  -2  -5 -12  623.98   15.43
   2   5  11   95.45    5.88
  -2  -5 -11   91.12    3.80
   2   5  10    4.87    2.08
  -2  -5 -10    5.28    2.61
   2   5   9  393.79   10.68
  -2  -5  -9  391.59   11.75
   2   5   8  959.84   23.68
  -2  -5  -8  984.53   25.11
   2   5   7  944.29   23.33
  -2  -5  -7  895.02   21.61
   2   5   6 1038.55   25.17
  -2  -5  -6 1055.17   26.53
   2   5   5  791.50   19.23
  -2  -5  -5  793.75   27.90
   2   5   4 1507.01   35.38
  -2  -5  -4 1519.06   51.52
   2   5   3 3520.06   79.30
  -2  -5  -3 3450.49   77.82
   2   5   2 1166.29   29.32
  -2  -5  -2 1259.42   40.78
   2   5   1  445.97   11.10
  -2  -5  -1  466.68   11.34
   2   5   0  250.73    6.47
  -2  -5   0  247.29    6.59
   2   5  -1  164.48    6.77
  -2  -5   1  163.83    4.69
   2   5  -2 4083.08   90.58
  -2  -5   2 4034.29  129.34
   2   5  -3 1671.73   39.65
  -2  -5   3 1604.06   37.69
   2   5  -4  285.81    7.72
  -2  -5   4  284.45    8.07
   2   5  -5  781.17   27.36
  -2  -5   5  750.60   18.99
   2   5  -6 3758.39  128.75
  -2  -5   6 3484.09   78.71
   2   5  -7 1274.68   42.62
  -2  -5   7 1218.64   29.44
   2   5  -8  621.08   21.78
  -2  -5   8  594.25   23.27
   2   5  -9  119.67    5.88
  -2  -5   9  114.50    4.10
   2   5 -10   44.16    3.03
  -2  -5  10   42.03    3.15
   2   5 -11  365.59    9.97
  -2  -5  11  367.20   10.33
   2   5 -12 1075.65   36.57
  -2  -5  12 1072.44   27.84
   2   5 -13   83.64    3.98
  -2  -5  13   80.91    6.23
   2   5 -14   64.70    4.39
  -2  -5  14   71.77    3.56
   2   5 -15   50.28    4.63
  -2  -5  15   50.99    3.50
   2   5 -16   41.37    4.39
  -2  -5  16   35.14    2.91
   2   5 -17   50.16    3.62
  -2  -5  17   49.98    3.74
   2   5 -18   95.27    7.18
  -2  -5  18   91.83    5.64
   2   5 -19    5.70    3.32
  -2  -5  19    0.18    2.79
   2   5 -20    2.32    4.16
  -2  -5  20    1.84    5.94
   2   5 -21   41.25    5.28
  -2  -5  21   42.86    4.69
   2   5 -22   16.15    8.49
  -2  -5  22   16.56    4.51
   2   5 -23   22.56    5.40
  -2  -5  23   23.09    6.00
   2   5 -24   40.30    5.88
  -2  -5  24   37.46    5.64
   2   5 -25    3.03    5.94
  -2  -5  25    6.53    5.58
   2   5 -26   -0.71    6.23
  -2  -5  26    1.37    6.89
   2   5 -27    7.42    9.38
  -2  -5  27    5.94   13.36
   2   5 -28    3.86    6.47
  -2  -5  28    2.91    6.29
   2   5 -29   12.05   11.87
  -2  -5  29   -7.48    9.97
   2   4  27   -0.77    6.00
  -2  -4 -27   -3.32    6.71
   2   4  26    2.26    7.18
  -2  -4 -26    1.96    9.38
   2   4  25   68.50    7.66
  -2  -4 -25   65.47    8.25
   2   4  24   -2.26    6.17
  -2  -4 -24   -2.32    6.89
   2   4  23   25.58    5.22
  -2  -4 -23   18.46    5.46
   2   4  22   45.94    6.11
  -2  -4 -22   44.82    6.23
   2   4  21   39.30    5.40
  -2  -4 -21   38.29    5.52
   2   4  20   14.25    5.52
  -2  -4 -20   18.88    4.75
   2   4  19  208.59   10.68
  -2  -4 -19  192.50    7.72
   2   4  18   64.88    4.87
  -2  -4 -18   69.03    4.51
   2   4  17    2.37    2.67
  -2  -4 -17    1.37    2.79
   2   4  16   33.83    3.86
  -2  -4 -16   36.39    3.38
   2   4  15  615.02   17.15
  -2  -4 -15  615.85   16.38
   2   4  14  332.29   10.33
  -2  -4 -14  339.95    9.97
   2   4  13  146.68    5.64
  -2  -4 -13  149.53    5.16
   2   4  12  609.14   20.89
  -2  -4 -12  616.80   15.97
   2   4  11 1988.77   47.13
  -2  -4 -11 1946.74   46.83
   2   4  10    3.03    2.49
  -2  -4 -10    3.98    1.90
   2   4   9    8.31    1.90
  -2  -4  -9    6.23    2.26
   2   4   8  219.81    6.35
  -2  -4  -8  217.25    6.71
   2   4   7  205.62    5.82
  -2  -4  -7  209.06    6.29
   2   4   6   66.66    2.73
  -2  -4  -6   66.54    3.15
   2   4   5  827.11   20.18
  -2  -4  -5  861.78   21.67
   2   4   4   72.95    2.61
  -2  -4  -4   66.66    2.61
   2   4   3  126.14    3.80
  -2  -4  -3  133.44    5.52
   2   4   2  216.96    5.94
  -2  -4  -2  223.61    6.23
   2   4   1 1972.03   45.29
  -2  -4  -1 1968.29   49.62
   2   4   0  298.87    7.66
  -2  -4   0  293.00    7.89
   2   4  -1 3003.16   67.91
  -2  -4   1 3022.57   67.31
   2   4  -2   27.48    1.54
  -2  -4   2   28.73    1.60
   2   4  -3   30.63    1.84
  -2  -4   3   29.20    1.90
   2   4  -4  238.51    8.55
  -2  -4   4  232.09    6.29
   2   4  -5  586.23   20.00
  -2  -4   5  586.53   15.43
   2   4  -6   47.84    2.08
  -2  -4   6   47.07    2.08
   2   4  -7   88.33    3.15
  -2  -4   7   86.43    2.97
   2   4  -8   74.20    4.39
  -2  -4   8   72.66    3.74
   2   4  -9  490.60   17.27
  -2  -4   9  477.31   18.16
   2   4 -10   11.58    2.26
  -2  -4  10   12.52    1.84
   2   4 -11  773.09   26.18
  -2  -4  11  757.01   25.82
   2   4 -12  451.84   16.92
  -2  -4  12  430.71   11.46
   2   4 -13   30.10    3.62
  -2  -4  13   29.68    2.37
   2   4 -14   10.39    2.73
  -2  -4  14    3.56    2.43
   2   4 -15 1112.04   37.46
  -2  -4  15 1099.39   27.66
   2   4 -16   71.53    5.58
  -2  -4  16   71.47    3.86
   2   4 -17    5.58    3.74
  -2  -4  17    8.49    2.37
   2   4 -18  234.88    8.49
  -2  -4  18  234.17    8.90
   2   4 -19  186.39    8.13
  -2  -4  19  185.38    8.37
   2   4 -20   40.60    3.98
  -2  -4  20   34.49    4.81
   2   4 -21   -0.71    4.10
  -2  -4  21    8.43    6.17
   2   4 -22   30.93    5.16
  -2  -4  22   32.83    4.57
   2   4 -23   38.52    6.23
  -2  -4  23   24.75    7.72
   2   4 -24   10.80    5.34
  -2  -4  24    6.41    4.81
   2   4 -25   48.38    8.61
  -2  -4  25   34.19    5.88
   2   4 -26   24.34    6.53
  -2  -4  26   33.95    8.49
   2   4 -27    3.86    7.95
  -2  -4  27    1.72    7.24
   2   4 -28   -0.47    7.00
  -2  -4  28   -2.43    6.35
   2   4 -29   14.90    5.05
  -2  -4  29    1.78    3.92
   2   3  27   -3.21    7.42
  -2  -3 -27    3.09    7.12
   2   3  26   15.14   10.63
  -2  -3 -26   12.35    7.78
   2   3  25    2.97   13.77
  -2  -3 -25    7.72    7.66
   2   3  24    8.96    8.25
  -2  -3 -24    7.78    5.70
   2   3  23    4.10    7.18
  -2  -3 -23    4.63    5.10
   2   3  22   -5.05    6.29
  -2  -3 -22    3.62    4.57
   2   3  21   -4.93    8.43
  -2  -3 -21   -3.56    5.52
   2   3  20   -5.88    7.18
  -2  -3 -20    2.55    4.16
   2   3  19   11.63    4.39
  -2  -3 -19   12.11    3.38
   2   3  18   88.15    6.89
  -2  -3 -18   76.16    5.10
   2   3  17   66.54    6.23
  -2  -3 -17   63.22    4.21
   2   3  16  166.56    8.61
  -2  -3 -16  184.84    7.00
   2   3  15   78.00    4.27
  -2  -3 -15   78.95    4.16
   2   3  14  320.60   10.09
  -2  -3 -14  316.50    9.32
   2   3  13   14.31    3.50
  -2  -3 -13   18.28    2.79
   2   3  12   42.68    4.27
  -2  -3 -12   45.17    2.85
   2   3  11  168.88    5.64
  -2  -3 -11  164.25    5.70
   2   3  10 1375.47   46.18
  -2  -3 -10 1425.87   33.83
   2   3   9  419.19   15.31
  -2  -3  -9  413.56   11.58
   2   3   8  323.86   12.41
  -2  -3  -8  345.23    9.97
   2   3   7  545.93   13.36
  -2  -3  -7  540.29   13.89
   2   3   6   45.35    2.26
  -2  -3  -6   42.44    2.43
   2   3   5  525.92   13.59
  -2  -3  -5  503.78   13.47
   2   3   4  121.03    3.62
  -2  -3  -4  121.27    3.62
   2   3   3 4709.44  110.59
  -2  -3  -3 4795.69  107.62
   2   3   2  932.59   31.04
  -2  -3  -2  938.11   23.09
   2   3   1 2248.82   51.17
  -2  -3  -1 2261.05   51.17
   2   3   0 1196.56   27.78
  -2  -3   0 1254.44   31.34
   2   3  -1 1098.32   25.82
  -2  -3   1 1121.35   26.18
   2   3  -2  821.65   19.47
  -2  -3   2  812.09   27.19
   2   3  -3 2459.37   57.76
  -2  -3   3 2494.75   58.29
   2   3  -4 3546.00   80.25
  -2  -3   4 3495.25   80.25
   2   3  -5 2361.07   53.60
  -2  -3   5 2312.40   54.67
   2   3  -6  431.78   10.63
  -2  -3   6  445.91   11.99
   2   3  -7  398.36   15.02
  -2  -3   7  378.71   14.19
   2   3  -8   60.13    4.04
  -2  -3   8   54.08    2.55
   2   3  -9 1093.04   25.52
  -2  -3   9 1051.79   37.69
   2   3 -10  526.99   18.99
  -2  -3  10  535.36   14.54
   2   3 -11  296.68    8.13
  -2  -3  11  308.73   12.82
   2   3 -12  114.92    4.81
  -2  -3  12  125.43    6.59
   2   3 -13  135.70    7.48
  -2  -3  13  135.40    4.63
   2   3 -14  347.07    9.73
  -2  -3  14  354.08   10.27
   2   3 -15  203.25    8.67
  -2  -3  15  193.33    6.23
   2   3 -16  408.21   15.14
  -2  -3  16  399.07   11.40
   2   3 -17    7.54    2.67
  -2  -3  17    6.65    2.26
   2   3 -18    1.19    3.32
  -2  -3  18   -2.67    3.15
   2   3 -19    6.29    3.09
  -2  -3  19    7.48    2.61
   2   3 -20   95.63    6.00
  -2  -3  20   89.57    5.40
   2   3 -21    0.18    3.68
  -2  -3  21   -0.83    4.16
   2   3 -22   -5.52    5.70
  -2  -3  22    9.62    5.10
   2   3 -23    8.79    4.81
  -2  -3  23    6.00    4.81
   2   3 -24    3.26    5.94
  -2  -3  24   -2.55    5.28
   2   3 -25    7.84    5.64
  -2  -3  25    7.84    5.10
   2   3 -26   16.09    7.06
  -2  -3  26   16.92   10.74
   2   3 -27   -0.12    8.01
  -2  -3  27   -0.59    7.00
   2   3 -28   -0.24    7.30
  -2  -3  28    1.31    7.48
   2   3 -29    1.72    4.51
  -2  -3  29   -0.24    3.21
   2   2  27   34.49    9.79
  -2  -2 -27   30.33    8.37
   2   2  26    1.66    6.77
  -2  -2 -26   -2.61    7.24
   2   2  25   -5.16    9.02
  -2  -2 -25    0.65    9.44
   2   2  24   52.35    6.23
  -2  -2 -24   47.25    6.23
   2   2  23   54.67    6.23
  -2  -2 -23   56.57    6.71
   2   2  22    6.41    4.16
  -2  -2 -22    2.20    4.69
   2   2  21  116.46    7.12
  -2  -2 -21  111.12    7.12
   2   2  20   46.42    4.81
  -2  -2 -20   46.00    5.16
   2   2  19   59.60    4.81
  -2  -2 -19   55.92    4.87
   2   2  18    9.50    3.09
  -2  -2 -18   11.93    3.32
   2   2  17  608.14   23.03
  -2  -2 -17  642.44   18.28
   2   2  16   88.92    6.11
  -2  -2 -16   86.37    4.33
   2   2  15   22.56    4.33
  -2  -2 -15   21.19    2.91
   2   2  14   -0.89    2.55
  -2  -2 -14    1.19    2.43
   2   2  13 1551.47   36.68
  -2  -2 -13 1595.16   36.98
   2   2  12  111.06    6.65
  -2  -2 -12  117.47    4.51
   2   2  11  156.00    5.46
  -2  -2 -11  148.16    5.22
   2   2  10 1404.26   47.72
  -2  -2 -10 1450.80   34.19
   2   2   9  366.31   13.83
  -2  -2  -9  379.90   11.52
   2   2   8    2.08    1.37
  -2  -2  -8    6.47    1.66
   2   2   7 1238.23   29.50
  -2  -2  -7 1258.42   30.99
   2   2   6  421.39   11.16
  -2  -2  -6  417.06   14.84
   2   2   5   45.83    2.08
  -2  -2  -5   39.77    2.14
   2   2   4    2.91    1.19
  -2  -2  -4    7.54    1.78
   2   2   3  163.06    5.76
  -2  -2  -3  164.90    4.99
   2   2   2 1216.63   38.88
  -2  -2  -2 1246.48   30.33
   2   2   1 6121.06  135.10
  -2  -2  -1 6053.75  134.92
   2   2   0   17.15    1.37
  -2  -2   0   16.56    1.37
   2   2  -1 4111.10   92.66
  -2  -2   1 4224.60   95.21
   2   2  -2    4.10    1.37
  -2  -2   2    6.05    1.54
   2   2  -3 2351.99   53.66
  -2  -2   3 2430.46   56.15
   2   2  -4 2154.68   51.64
  -2  -2   4 2135.15   50.46
   2   2  -5  211.91    5.88
  -2  -2   5  202.89    6.11
   2   2  -6  242.84    9.50
  -2  -2   6  230.73    6.35
   2   2  -7  122.70    3.92
  -2  -2   7  123.35    5.22
   2   2  -8 1271.53   30.39
  -2  -2   8 1277.41   31.52
   2   2  -9  436.94   11.52
  -2  -2   9  450.24   12.11
   2   2 -10  976.04   22.91
  -2  -2  10  982.45   25.52
   2   2 -11  159.56    5.16
  -2  -2  11  153.50    6.71
   2   2 -12  114.21    4.57
  -2  -2  12  114.03    4.33
   2   2 -13 2000.82   70.22
  -2  -2  13 1919.08   45.53
   2   2 -14  102.63    4.39
  -2  -2  14  101.44    4.27
   2   2 -15   21.07    3.68
  -2  -2  15   26.59    2.61
   2   2 -16  147.63    5.82
  -2  -2  16  144.18    5.46
   2   2 -17  888.13   23.15
  -2  -2  17  865.28   22.02
   2   2 -18    0.12    2.61
  -2  -2  18    5.58    2.43
   2   2 -19   82.33    5.58
  -2  -2  19   73.01    4.45
   2   2 -20   47.67    5.64
  -2  -2  20   45.23    5.05
   2   2 -21  201.05   11.16
  -2  -2  21  190.42    9.85
   2   2 -22   -4.87    8.61
  -2  -2  22   -2.32    4.04
   2   2 -23    7.54    4.93
  -2  -2  23    6.11    5.40
   2   2 -24   21.19    5.05
  -2  -2  24   20.42    4.51
   2   2 -25   -3.80    5.52
  -2  -2  25   -3.50    4.99
   2   2 -26    5.46    6.11
  -2  -2  26    0.53    7.78
   2   2 -27   29.44    8.25
  -2  -2  27   28.14    7.18
   2   2 -28    0.06    6.53
  -2  -2  28    2.55    5.94
   2   2 -29   -1.13    4.16
  -2  -2  29   -0.06    3.32
   2   1  27   -0.77   10.03
  -2  -1 -27    0.24    7.48
   2   1  26    9.91   11.28
  -2  -1 -26   13.65    7.30
   2   1  25    7.42   10.74
  -2  -1 -25   11.52    6.59
   2   1  24    2.02   11.10
  -2  -1 -24   -2.43    5.94
   2   1  23   21.73    7.30
  -2  -1 -23   17.87    5.40
   2   1  22    2.08    6.53
  -2  -1 -22    8.07    4.87
   2   1  21   75.15    7.36
  -2  -1 -21   72.66    5.58
   2   1  20   26.00    7.66
  -2  -1 -20   23.80    4.45
   2   1  19   69.63    8.31
  -2  -1 -19   73.90    5.34
   2   1  18   37.93    5.16
  -2  -1 -18   30.04    3.68
   2   1  17   27.36    4.51
  -2  -1 -17   28.02    3.44
   2   1  16   17.93    3.26
  -2  -1 -16   12.76    3.15
   2   1  15   51.23    3.38
  -2  -1 -15   58.71    3.38
   2   1  14  168.46    7.89
  -2  -1 -14  172.97    6.17
   2   1  13   44.58    3.21
  -2  -1 -13   46.48    3.26
   2   1  12    1.78    1.90
  -2  -1 -12    1.54    1.90
   2   1  11    5.94    2.02
  -2  -1 -11    6.71    2.32
   2   1  10 1472.82   47.31
  -2  -1 -10 1489.14   37.99
   2   1   9 3779.10   85.18
  -2  -1  -9 3753.10   88.62
   2   1   8 2801.81   63.99
  -2  -1  -8 2861.83   68.14
   2   1   7 1171.57   28.67
  -2  -1  -7 1137.32   32.89
   2   1   6  541.89   13.59
  -2  -1  -6  556.08   14.48
   2   1   5  320.36    8.37
  -2  -1  -5  322.38    9.20
   2   1   4   68.50    3.21
  -2  -1  -4   73.49    2.97
   2   1   3  114.98    5.82
  -2  -1  -3  120.86    4.33
   2   1   2  414.45   10.27
  -2  -1  -2  428.81   10.86
   2   1   1  603.62   14.13
  -2  -1  -1  601.43   14.78
   2   1   0 4300.16   95.39
  -2  -1   0 4321.47   97.65
   2   1  -1 1363.24   43.99
  -2  -1   1 1327.51   31.52
   2   1  -2  974.20   23.27
  -2  -1   2  967.50   23.51
   2   1  -3    5.16    1.25
  -2  -1   3    7.00    1.37
   2   1  -4  270.80    7.66
  -2  -1   4  266.29    7.42
   2   1  -5  944.17   31.64
  -2  -1   5  907.84   22.91
   2   1  -6  129.52    4.27
  -2  -1   6  132.37    4.45
   2   1  -7   73.61    2.91
  -2  -1   7   71.23    2.97
   2   1  -8 1541.02   35.73
  -2  -1   8 1573.43   52.24
   2   1  -9 2572.69   59.24
  -2  -1   9 2526.15   58.82
   2   1 -10  609.74   15.02
  -2  -1  10  581.48   20.89
   2   1 -11   21.01    2.61
  -2  -1  11   26.71    2.14
   2   1 -12   16.68    2.97
  -2  -1  12   18.22    2.67
   2   1 -13  844.03   21.13
  -2  -1  13  852.75   30.33
   2   1 -14  421.39   19.47
  -2  -1  14  418.36   12.17
   2   1 -15   60.72    3.38
  -2  -1  15   66.84    3.68
   2   1 -16    6.83    3.03
  -2  -1  16    7.60    2.97
   2   1 -17   43.21    4.57
  -2  -1  17   46.30    3.38
   2   1 -18   44.64    3.74
  -2  -1  18   44.16    3.38
   2   1 -19   10.86    3.62
  -2  -1  19   15.49    3.44
   2   1 -20    0.42    3.50
  -2  -1  20    5.52    3.62
   2   1 -21   75.68    5.94
  -2  -1  21   84.88    5.70
   2   1 -22   -1.48    4.69
  -2  -1  22    3.80    3.92
   2   1 -23   35.67    5.76
  -2  -1  23   34.31    5.28
   2   1 -24    4.16    5.05
  -2  -1  24    2.32    4.33
   2   1 -25   47.90    7.06
  -2  -1  25   51.82    6.23
   2   1 -26    7.84    7.95
  -2  -1  26    3.56    7.06
   2   1 -27    6.71    7.60
  -2  -1  27    3.50   10.92
   2   1 -28   -5.58    7.18
  -2  -1  28   -0.18    6.29
   2   1 -29    4.45    6.17
  -2  -1  29    1.01    5.76
   2   0  27   -0.42    7.60
  -2   0 -27    3.56    9.79
   2   0  26   37.93   11.81
  -2   0 -26   32.11   13.95
   2   0  25   -3.80   10.92
  -2   0 -25   -1.31    8.25
   2   0  24    6.05   11.40
  -2   0 -24   -6.89    7.12
   2   0  23   -7.06    7.36
  -2   0 -23   -3.38    6.35
   2   0  22  215.00   13.24
  -2   0 -22  213.22   12.35
   2   0  21    0.77    5.70
  -2   0 -21    6.59    4.21
   2   0  20    7.24    5.52
  -2   0 -20   14.31    4.81
   2   0  19    2.61    6.41
  -2   0 -19    0.89    3.92
   2   0  18  766.74   22.02
   2   0  17   -3.26    2.79
  -2   0 -17   -4.04    3.44
   2   0  16  238.62   11.69
   2   0  15   -0.65    3.68
  -2   0 -15   -2.14    2.32
   2   0  14  203.42    7.12
   2   0  13    0.71    2.85
  -2   0 -13   -3.09    2.08
   2   0  12  230.02    7.66
   2   0  11    2.08    2.79
  -2   0 -11   -2.97    1.96
   2   0  10   43.15    2.67
  -2   0 -10   48.67    4.81
   2   0   9    0.42    1.72
  -2   0  -9    1.84    2.26
   2   0   8  969.99   23.33
  -2   0  -8 1008.63   35.73
   2   0   7    1.84    1.96
  -2   0  -7    3.44    2.91
   2   0   6  138.60    4.21
  -2   0  -6  157.95    6.89
   2   0   5    0.95    1.72
  -2   0  -5    2.08    1.78
   2   0   4 1837.41   46.12
  -2   0  -4 1850.82   44.16
   2   0   3    1.31    1.07
  -2   0  -3    2.37    1.31
   2   0   2 3935.22   87.26
  -2   0  -2 3910.82   89.22
   2   0   1    1.96    1.37
  -2   0  -1    2.02    1.42
   2   0  -1    3.03    1.84
  -2   0   1    3.80    1.78
   2   0  -3   -0.30    1.19
  -2   0   3    1.31    1.19
   2   0  -4 4168.44   94.26
  -2   0   4 4124.16   94.14
   2   0  -5    0.24    1.13
  -2   0   5   -0.42    1.07
   2   0  -6  461.76   11.28
  -2   0   6  461.34   12.35
   2   0  -7    0.12    1.31
  -2   0   7    0.30    1.07
   2   0  -8  287.95   12.58
  -2   0   8  304.22    8.90
   2   0  -9   -1.07    1.42
  -2   0   9    2.20    1.37
   2   0 -10 1110.67   38.35
  -2   0  10 1082.95   28.14
   2   0 -11    4.45    2.37
  -2   0  11    0.95    1.48
   2   0 -12 3688.76  125.84
  -2   0  12 3608.21  119.91
   2   0 -13   -0.89    2.43
  -2   0  13    0.83    1.84
   2   0 -14  349.03   11.63
  -2   0  14  360.90   15.31
   2   0 -15   -0.12    3.09
  -2   0  15    1.19    2.73
   2   0 -16   19.89    3.86
  -2   0  16   16.44    3.03
   2   0 -17    0.71    2.61
  -2   0  17    0.71    2.91
   2   0 -18  665.59   19.83
  -2   0  18  687.62   26.59
   2   0 -19    3.98    4.39
  -2   0  19    2.14    3.56
   2   0 -20  113.61    8.90
  -2   0  20  108.51    5.46
   2   0 -21   -4.27    6.35
  -2   0  21   -0.47    3.38
   2   0 -22  252.75    9.85
  -2   0  22  270.14   13.59
   2   0 -23   -2.55    5.82
  -2   0  23   -0.18    3.68
   2   0 -24   11.52    5.34
  -2   0  24   12.58    4.45
   2   0 -25    5.76    7.24
  -2   0  25   -2.08    5.88
   2   0 -26   19.65    7.30
  -2   0  26   17.75    6.00
   2   0 -27    3.44    9.68
  -2   0  27   -1.31    7.48
   2   0 -28   10.63    7.06
  -2   0  28    1.19    6.77
   2   0 -29    4.45    6.00
  -2   0  29    2.61    5.40
   2  -1  27    0.18    7.42
  -2   1 -27    6.53    7.66
   2  -1  26    6.29    8.31
  -2   1 -26    7.18    9.14
   2  -1  25   13.95    6.77
  -2   1 -25   11.16    6.47
   2  -1  24    1.54    6.53
  -2   1 -24   -3.15    6.59
   2  -1  23   21.73    5.64
  -2   1 -23   17.87    5.64
   2  -1  22    3.86    4.51
  -2   1 -22    6.41    5.28
   2  -1  21   70.76    5.05
  -2   1 -21   71.94    5.28
   2  -1  20   19.71    4.33
  -2   1 -20   20.60    4.63
   2  -1  19   75.15    4.99
  -2   1 -19   75.45    5.05
   2  -1  18   23.21    4.57
  -2   1 -18   28.97    3.62
   2  -1  17   16.50    6.00
  -2   1 -17   24.93    3.68
   2  -1  16   13.71    3.15
  -2   1 -16    9.32    3.15
   2  -1  15   51.46    4.39
  -2   1 -15   48.85    4.45
   2  -1  14  164.07    9.02
  -2   1 -14  166.32    7.00
   2  -1  13   48.14    3.38
  -2   1 -13   45.77    4.27
   2  -1  12    1.25    2.79
  -2   1 -12    1.60    1.90
   2  -1  11    5.58    2.43
  -2   1 -11    6.53    2.26
   2  -1  10 1437.26   49.92
  -2   1 -10 1471.40   37.16
   2  -1   9 3833.06  122.40
  -2   1  -9 3812.64   85.42
   2  -1   8 2844.08   91.65
  -2   1  -8 2932.29   76.69
   2  -1   7 1203.45   40.72
  -2   1  -7 1195.08   27.90
   2  -1   6  567.00   20.18
  -2   1  -6  573.41   20.06
   2  -1   5  321.49   13.24
  -2   1  -5  322.02    9.20
   2  -1   4   60.01    3.68
  -2   1  -4   63.69    2.85
   2  -1   3  116.40    5.94
  -2   1  -3  122.16    3.80
   2  -1   2  402.81   13.71
  -2   1  -2  407.32   10.27
   2  -1   1  569.97   19.05
  -2   1  -1  600.48   15.20
  -2   1   1 1295.10   43.04
   2  -1  -2  967.61   33.00
  -2   1   2  977.59   23.57
   2  -1  -3    4.57    2.43
  -2   1   3    7.42    1.78
   2  -1  -4  257.38    9.79
  -2   1   4  285.76   12.94
   2  -1  -5 1038.61   34.37
  -2   1   5  974.80   34.19
   2  -1  -6  130.47    5.46
   2  -1  -7   -5.64    2.55
   2  -1  -8   -3.56    2.26
   2  -1  -9   12.05    6.35
   2  -1 -11   24.57    3.62
   2  -1 -12   12.70    3.32
   2  -1 -24    0.95    8.01
  -2   1  24    5.34    4.57
   2  -1 -25   40.84    7.89
  -2   1  25   41.97    6.29
   2  -1 -26    8.49    7.54
  -2   1  26    7.89    6.83
   2  -1 -27   -0.95    6.89
  -2   1  27   -4.99    6.59
   2  -1 -28    0.89    6.47
  -2   1  28   -2.43    6.53
   2  -1 -29   -1.37    5.76
  -2   1  29    1.31    5.82
   2  -2  27   26.30    7.66
  -2   2 -27   13.77    6.83
   2  -2  26    5.88    9.85
  -2   2 -26    1.13    8.31
   2  -2  25   -1.84    6.71
  -2   2 -25    2.49    6.35
   2  -2  24   59.12    9.38
  -2   2 -24   58.35    7.06
   2  -2  23   43.75    5.22
  -2   2 -23   47.31    5.52
   2  -2  22   -1.31    8.49
  -2   2 -22    0.30    4.69
   2  -2  21  115.51    6.35
  -2   2 -21  113.14    6.65
   2  -2  20   37.87    5.94
  -2   2 -20   47.37    4.39
   2  -2  19   56.39    6.29
  -2   2 -19   57.99    4.45
   2  -2  18   12.05    4.69
  -2   2 -18    7.06    3.26
   2  -2  17  625.05   18.16
  -2   2 -17  601.07   20.48
   2  -2  16   82.69    4.57
  -2   2 -16   89.51    4.81
   2  -2  15   22.62    3.68
  -2   2 -15   22.85    2.79
   2  -2  14   -0.24    3.15
  -2   2 -14    3.09    2.14
   2  -2  13 1556.64   38.82
  -2   2 -13 1580.68   43.15
   2  -2  12  117.06    4.63
  -2   2 -12  118.42    5.16
   2  -2  11  145.49    6.95
  -2   2 -11  148.87    5.58
   2  -2  10 1471.57   35.67
  -2   2 -10 1462.91   36.33
   2  -2   9  372.30   14.36
  -2   2  -9  365.42   12.29
   2  -2   8    4.04    1.72
  -2   2  -8    8.31    1.90
   2  -2   7 1262.57   29.98
  -2   2  -7 1285.01   45.47
   2  -2   6  426.50   12.05
  -2   2  -6  425.66   11.63
   2  -2   5   43.69    2.43
  -2   2  -5   42.38    2.32
   2  -2   4    5.40    1.48
  -2   2  -4    5.40    1.37
   2  -2   3  166.74    6.89
  -2   2  -3  148.87    4.57
   2  -2   2 1193.48   28.55
  -2   2  -2 1283.52   30.57
   2  -2   1 6110.08  138.49
  -2   2  -1 5942.69  132.01
   2  -2   0   18.28    1.72
  -2   2   0   16.74    1.72
   2  -2  -1 4065.87   92.36
  -2   2   1 4122.02   92.30
   2  -2  -2    3.80    1.31
  -2   2   2    2.37    1.42
   2  -2  -3 2329.97   53.54
  -2   2   3 2344.27   53.30
   2  -2  -4 2043.62   65.89
  -2   2   4 1954.40   45.71
   2  -2  -5  194.05    5.70
  -2   2   5  193.69    5.34
   2  -2  -6  219.75    6.53
  -2   2   6  216.25    6.35
   2  -2  -7  120.86    4.33
  -2   2   7  119.02    4.16
   2  -2  -8 1229.09   29.98
  -2   2   8 1239.18   30.04
   2  -2  -9  432.37   11.69
  -2   2   9  415.16   11.46
   2  -2 -10  954.08   33.06
  -2   2  10  954.85   24.34
   2  -2 -11  144.42    7.48
  -2   2  11  144.12    6.89
   2  -2 -12  110.41    6.95
  -2   2  12  112.31    5.64
   2  -2 -13 1900.33   64.23
  -2   2  13 1917.07   44.10
   2  -2 -14   96.16    4.87
  -2   2  14  101.62    4.27
   2  -2 -15   24.34    4.10
  -2   2  15   30.57    2.73
   2  -2 -16  141.04    5.58
  -2   2  16  132.73    7.12
   2  -2 -17  847.95   32.35
  -2   2  17  821.47   30.27
   2  -2 -18    3.98    4.57
  -2   2  18    1.25    3.15
   2  -2 -19   75.74    4.69
  -2   2  19   75.50    5.34
   2  -2 -20   54.19    5.16
  -2   2  20   50.57    4.51
   2  -2 -21  193.33    8.25
  -2   2  21  192.92    7.89
   2  -2 -22    3.68    4.27
  -2   2  22   -0.30    4.10
   2  -2 -23   12.05    4.81
  -2   2  23   11.34    3.92
   2  -2 -24   25.47    7.60
  -2   2  24   13.71    8.13
   2  -2 -25    1.54    6.47
  -2   2  25   -2.43    5.34
   2  -2 -26    9.20    9.62
  -2   2  26    1.66    6.47
   2  -2 -27   28.73    7.00
  -2   2  27   18.82    6.11
   2  -2 -28    1.72    8.55
  -2   2  28    7.84   13.42
   2  -2 -29   -2.79    7.48
  -2   2  29    3.32    4.69
   2  -3  27   -2.26   10.51
  -2   3 -27    1.13    6.83
   2  -3  26   12.94   15.43
  -2   3 -26   16.26    7.42
   2  -3  25    4.45    9.68
  -2   3 -25   20.00    7.30
   2  -3  24    9.38    7.66
  -2   3 -24    1.42    5.34
   2  -3  23   -1.25    6.53
  -2   3 -23    0.36    5.10
   2  -3  22    1.37    6.59
  -2   3 -22   -1.19    4.69
   2  -3  21   -7.84    7.60
  -2   3 -21    0.53    4.57
   2  -3  20    8.49    7.06
  -2   3 -20    5.10    3.92
   2  -3  19   16.44    5.10
  -2   3 -19   14.13    3.68
   2  -3  18   77.46    4.69
  -2   3 -18   78.41    4.75
   2  -3  17   59.36    4.27
  -2   3 -17   60.37    4.75
   2  -3  16  169.47    7.18
  -2   3 -16  173.51    7.54
   2  -3  15   70.70    5.34
  -2   3 -15   69.87    3.92
   2  -3  14  323.15    9.73
  -2   3 -14  323.45   10.80
   2  -3  13   15.20    3.32
  -2   3 -13   14.96    2.32
   2  -3  12   47.43    3.56
  -2   3 -12   40.30    3.09
   2  -3  11  172.74    8.55
  -2   3 -11  172.38    6.00
   2  -3  10 1388.59   34.13
  -2   3 -10 1446.41   41.31
   2  -3   9  417.18   11.75
  -2   3  -9  406.43   11.58
   2  -3   8  337.04    9.85
  -2   3  -8  330.39    8.90
   2  -3   7  540.17   14.19
  -2   3  -7  531.32   13.36
   2  -3   6   43.51    2.26
  -2   3  -6   40.90    2.14
   2  -3   5  494.52   13.59
  -2   3  -5  501.11   12.64
   2  -3   4  120.97    5.22
  -2   3  -4  110.59    5.58
   2  -3   3 4534.51  101.98
  -2   3  -3 4575.70  100.32
   2  -3   2  935.98   22.73
  -2   3  -2  922.44   22.20
   2  -3   1 2176.58   50.22
  -2   3  -1 2224.37   50.69
   2  -3   0 1208.38   27.78
  -2   3   0 1214.19   28.67
   2  -3  -1 1106.22   27.31
  -2   3   1 1073.57   25.17
   2  -3  -2  782.71   19.53
  -2   3   2  785.86   18.76
   2  -3  -3 2413.37   80.37
  -2   3   3 2393.54   53.78
   2  -3  -4 3465.21  111.65
  -2   3   4 3377.18   76.93
   2  -3  -5 2348.96   56.04
  -2   3   5 2286.34   52.83
   2  -3  -6  420.92   11.28
  -2   3   6  421.09   11.10
   2  -3  -7  359.95    9.56
  -2   3   7  371.17   13.47
   2  -3  -8   49.74    2.49
  -2   3   8   47.78    2.43
   2  -3  -9 1027.39   25.17
  -2   3   9 1018.66   33.54
   2  -3 -10  522.18   20.00
  -2   3  10  501.88   17.87
   2  -3 -11  295.43   13.06
  -2   3  11  292.17    8.49
   2  -3 -12  111.83    6.41
  -2   3  12  113.91    4.51
   2  -3 -13  131.78    5.76
  -2   3  13  136.53    5.16
   2  -3 -14  330.10   10.27
  -2   3  14  321.13    9.38
   2  -3 -15  193.69    9.68
  -2   3  15  187.10    6.41
   2  -3 -16  386.31   15.26
  -2   3  16  393.67   11.22
   2  -3 -17    3.03    3.15
  -2   3  17    7.42    2.91
   2  -3 -18   -1.31    3.74
  -2   3  18    0.83    2.43
   2  -3 -19    0.47    4.57
  -2   3  19    5.34    2.79
   2  -3 -20   79.78    5.34
  -2   3  20   91.95    4.75
   2  -3 -21    2.91    3.56
  -2   3  21   -1.37    3.15
   2  -3 -22    5.22    4.87
  -2   3  22    5.05    6.77
   2  -3 -23    7.78    5.46
  -2   3  23    8.96    4.57
   2  -3 -24   -4.57    6.23
  -2   3  24    0.95    6.11
   2  -3 -25   10.63    5.88
  -2   3  25    3.50    4.99
   2  -3 -26   31.82    8.19
  -2   3  26   22.73    7.30
   2  -3 -27    2.55    7.12
  -2   3  27    7.42    6.35
   2  -3 -28    3.68    9.73
  -2   3  28    0.89    9.26
   2  -4  27    0.30   10.92
  -2   4 -27    3.15    6.83
   2  -4  26    5.88   10.45
  -2   4 -26    6.11    6.35
   2  -4  25   66.24   14.72
  -2   4 -25   72.42    7.95
   2  -4  24    8.13   11.46
  -2   4 -24    1.72    6.00
   2  -4  23   12.64    7.06
  -2   4 -23   24.81    5.70
   2  -4  22   48.62    7.78
  -2   4 -22   43.93    5.34
   2  -4  21   28.43    6.77
  -2   4 -21   41.97    4.69
   2  -4  20   13.30    5.40
  -2   4 -20   13.06    3.92
   2  -4  19  210.67   11.99
  -2   4 -19  199.21    8.13
   2  -4  18   64.17    5.22
  -2   4 -18   72.24    4.93
   2  -4  17   -4.57    4.16
  -2   4 -17    1.54    3.86
   2  -4  16   32.47    5.82
  -2   4 -16   36.21    3.80
   2  -4  15  614.90   25.76
  -2   4 -15  619.95   18.34
   2  -4  14  352.30   11.34
  -2   4 -14  351.82   12.35
   2  -4  13  143.06    8.07
  -2   4 -13  161.22    5.94
   2  -4  12  606.35   16.03
   2  -4  11 1938.97   45.47
  -2   4 -11 1896.11   53.36
   2  -4  10    5.22    2.14
  -2   4 -10    2.49    2.37
   2  -4   9    9.08    1.96
  -2   4  -9    7.06    1.72
   2  -4   8  216.01    6.77
  -2   4  -8  218.62    6.41
   2  -4   7  204.08    6.47
  -2   4  -7  214.11    6.29
   2  -4   6   67.31    3.09
  -2   4  -6   73.43    3.92
   2  -4   5  823.79   21.07
  -2   4  -5  854.30   20.78
   2  -4   4   82.33    4.16
  -2   4  -4   73.19    3.15
   2  -4   3  130.83    4.27
  -2   4  -3  139.49    4.45
   2  -4   2  216.60    6.47
  -2   4  -2  232.27    6.59
   2  -4   1 2006.82   66.48
  -2   4  -1 1991.98   45.59
   2  -4   0  285.10   11.87
  -2   4   0  292.23    8.07
   2  -4  -1 3021.27   70.87
  -2   4   1 3044.89   70.04
   2  -4  -2   27.54    2.14
  -2   4   2   29.80    3.09
   2  -4  -3   30.87    2.26
  -2   4   3   27.60    1.90
   2  -4  -4  223.25    6.05
  -2   4   4  239.40    6.47
   2  -4  -5  570.15   13.95
  -2   4   5  556.91   18.76
   2  -4  -6   41.31    2.79
  -2   4   6   49.03    2.91
   2  -4  -7   90.17    3.68
  -2   4   7   88.50    3.21
   2  -4  -8   73.72    2.97
  -2   4   8   70.64    2.85
   2  -4  -9  484.79   12.47
  -2   4   9  480.33   12.76
   2  -4 -10   10.51    2.79
  -2   4  10   12.58    2.02
   2  -4 -11  765.20   29.98
  -2   4  11  764.37   20.12
   2  -4 -12  426.67   17.75
  -2   4  12  427.74   12.52
   2  -4 -13   24.16    2.97
  -2   4  13   27.96    2.73
   2  -4 -14    5.88    2.73
  -2   4  14    5.05    2.32
   2  -4 -15 1121.77   29.56
  -2   4  15 1085.80   28.61
   2  -4 -16   66.19    6.77
  -2   4  16   59.30    4.93
   2  -4 -17    2.67    3.21
  -2   4  17    6.77    4.81
   2  -4 -18  234.83    8.31
  -2   4  18  230.20   11.28
   2  -4 -19  198.62   12.29
  -2   4  19  186.92    9.56
   2  -4 -20   42.92    7.36
  -2   4  20   34.37    4.87
   2  -4 -21    2.73    4.81
  -2   4  21   -0.18    3.68
   2  -4 -22   29.09    6.41
  -2   4  22   33.72    5.64
   2  -4 -23   26.65    5.05
  -2   4  23   26.89    5.46
   2  -4 -24    7.72    6.00
  -2   4  24    6.17    5.64
   2  -4 -25   20.78    6.17
  -2   4  25   35.08    5.76
   2  -4 -26   30.99    7.78
  -2   4  26   28.14    6.95
   2  -4 -27    1.90    7.95
  -2   4  27   -0.30    6.83
   2  -4 -28   12.82    8.43
  -2   4  28   -4.81   12.94
   2  -5  27    0.53    9.02
  -2   5 -27   -0.18    7.24
   2  -5  26    6.83   10.45
  -2   5 -26    4.87    6.53
   2  -5  25    3.80   10.39
  -2   5 -25    0.36    6.71
   2  -5  24   11.40    8.90
  -2   5 -24    3.32    5.76
   2  -5  23    8.79   10.68
  -2   5 -23   13.53    6.29
   2  -5  22   14.01    9.08
  -2   5 -22   15.91    5.64
   2  -5  21   29.20    6.77
  -2   5 -21   37.22    5.05
   2  -5  20   14.07    5.40
  -2   5 -20   18.58    4.27
   2  -5  19   43.81    6.11
  -2   5 -19   46.95    4.27
   2  -5  18   11.22    3.38
  -2   5 -18   12.88    3.38
   2  -5  17   31.64    4.10
  -2   5 -17   34.78    4.27
   2  -5  16  224.85   12.35
  -2   5 -16  250.38    9.20
   2  -5  15   11.46    3.92
  -2   5 -15   10.86    2.67
   2  -5  14    1.13    2.73
  -2   5 -14    3.15    2.79
   2  -5  13   67.85    5.82
  -2   5 -13   78.18    4.45
   2  -5  12  631.52   17.45
  -2   5 -12  618.58   16.56
   2  -5  11   97.41    4.21
  -2   5 -11   98.30    4.04
   2  -5  10    2.67    1.78
  -2   5 -10    5.05    2.26
   2  -5   9  389.04   10.27
  -2   5  -9  397.41   11.46
   2  -5   8  980.50   24.52
  -2   5  -8  984.95   24.34
   2  -5   7  931.76   22.97
  -2   5  -7  906.36   21.67
   2  -5   6 1029.88   24.93
  -2   5  -6 1012.49   24.63
   2  -5   5  780.75   19.47
  -2   5  -5  794.46   28.31
   2  -5   4 1540.07   43.63
  -2   5  -4 1522.92   37.81
   2  -5   3 3551.64  116.40
  -2   5  -3 3480.88   79.42
   2  -5   2 1280.85   30.57
  -2   5  -2 1256.81   29.74
   2  -5   1  451.55   11.63
  -2   5  -1  457.54   11.75
   2  -5   0  253.23    6.89
  -2   5   0  250.91    7.00
   2  -5  -1  164.19    5.58
  -2   5   1  164.43    4.63
   2  -5  -2 4013.87   90.70
  -2   5   2 4092.52  128.22
   2  -5  -3 1639.80   37.99
  -2   5   3 1621.57   36.98
   2  -5  -4  295.67    8.13
  -2   5   4  298.10    8.13
   2  -5  -5  770.19   27.84
  -2   5   5  759.20   19.05
   2  -5  -6 3418.20  111.30
  -2   5   6 3352.91   76.51
   2  -5  -7 1243.63   30.39
  -2   5   7 1193.60   28.61
   2  -5  -8  598.70   15.61
  -2   5   8  611.28   16.38
   2  -5  -9  118.78    4.63
  -2   5   9  118.90    4.57
   2  -5 -10   39.47    3.86
  -2   5  10   39.47    2.43
   2  -5 -11  369.69   15.26
  -2   5  11  351.64    9.91
   2  -5 -12 1059.15   37.99
  -2   5  12 1031.37   25.58
   2  -5 -13   78.00    4.16
  -2   5  13   84.71    6.00
   2  -5 -14   66.66    4.04
  -2   5  14   65.12    3.62
   2  -5 -15   48.02    3.74
  -2   5  15   47.37    3.15
   2  -5 -16   38.23    5.28
  -2   5  16   34.78    2.85
   2  -5 -17   41.67    4.33
  -2   5  17   53.07    5.34
   2  -5 -18   86.01    6.83
  -2   5  18   93.61    6.83
   2  -5 -19    5.10    5.10
  -2   5  19    7.89    3.98
   2  -5 -20    5.05    4.27
  -2   5  20    3.86    3.15
   2  -5 -21   44.64    5.22
  -2   5  21   42.86    4.10
   2  -5 -22   23.09    5.34
  -2   5  22   16.38    4.69
   2  -5 -23   19.83    5.22
  -2   5  23   23.39    4.57
   2  -5 -24   37.10    6.41
  -2   5  24   48.73    6.35
   2  -5 -25   10.15    6.41
  -2   5  25    1.84    7.00
   2  -5 -26    5.46    9.97
  -2   5  26    6.29    8.31
   2  -5 -27   -0.65    7.06
  -2   5  27   -2.61    8.37
   2  -5 -28   14.19    8.07
  -2   5  28   12.29    8.13
   2  -6  26    4.39   10.68
  -2   6 -26   -2.26    9.14
   2  -6  25    0.53    7.18
  -2   6 -25   -4.21    8.49
   2  -6  24   89.51    8.43
  -2   6 -24   96.70    8.37
   2  -6  23    3.56    5.76
  -2   6 -23    0.42    5.28
   2  -6  22    3.03    5.88
  -2   6 -22   -0.36    4.81
   2  -6  21   16.56    6.53
  -2   6 -21   10.09    5.05
   2  -6  20  200.46   13.47
  -2   6 -20  181.28    8.49
   2  -6  19    6.95    7.18
  -2   6 -19    2.14    3.74
   2  -6  18   19.23    7.12
  -2   6 -18   18.05    3.38
   2  -6  17    1.72    4.39
  -2   6 -17    5.64    4.10
   2  -6  16  181.82    8.49
  -2   6 -16  177.42    7.00
   2  -6  15    1.60    5.76
  -2   6 -15    1.01    2.91
   2  -6  14   91.24    4.75
  -2   6 -14   86.37    6.47
   2  -6  13   47.90    4.57
  -2   6 -13   44.64    3.21
   2  -6  12  176.95    6.05
  -2   6 -12  177.13    5.76
   2  -6  11    4.45    4.33
  -2   6 -11    6.29    2.37
   2  -6  10 1961.58   45.05
  -2   6 -10 1943.36   45.77
   2  -6   9   73.55    3.56
  -2   6  -9   71.59    3.26
   2  -6   8  240.23    7.06
  -2   6  -8  245.45    9.50
   2  -6   7   11.04    1.78
  -2   6  -7   13.24    1.72
   2  -6   6 2533.75   59.42
  -2   6  -6 2448.15   56.98
   2  -6   5  232.27    6.77
  -2   6  -5  234.35    6.65
   2  -6   4   44.28    3.56
  -2   6  -4   50.40    2.55
   2  -6   3   94.80    3.98
  -2   6  -3   88.03    3.56
   2  -6   2 1955.65   45.71
  -2   6  -2 1986.93   46.48
   2  -6   1  120.80    4.16
  -2   6  -1  117.59    3.62
   2  -6   0  183.42    5.46
  -2   6   0  183.89    5.40
   2  -6  -1   17.75    2.43
  -2   6   1   21.55    2.20
   2  -6  -2  125.66    4.04
  -2   6   2  128.10    3.98
   2  -6  -3   14.66    1.72
  -2   6   3   14.42    1.66
   2  -6  -4   97.71    5.52
  -2   6   4   94.74    3.62
   2  -6  -5   39.47    2.26
  -2   6   5   46.89    2.26
   2  -6  -6  609.08   15.67
  -2   6   6  595.91   14.72
   2  -6  -7    6.11    3.62
  -2   6   7    5.52    1.60
   2  -6  -8   19.11    2.37
  -2   6   8   18.82    2.37
   2  -6  -9  149.11    7.60
  -2   6   9  151.66    5.22
   2  -6 -10 1264.23   46.30
  -2   6  10 1234.20   30.04
   2  -6 -11  133.50    6.83
  -2   6  11  121.69    4.27
   2  -6 -12    4.87    4.63
  -2   6  12    9.38    2.55
   2  -6 -13   28.25    4.45
  -2   6  13   37.10    2.97
   2  -6 -14  119.55    5.34
  -2   6  14  117.77    5.10
   2  -6 -15   77.52    7.24
  -2   6  15   74.67    4.27
   2  -6 -16  145.37    8.61
  -2   6  16  137.30    7.72
   2  -6 -17   49.98    5.52
  -2   6  17   46.24    3.92
   2  -6 -18  122.52    8.73
  -2   6  18  118.12    4.99
   2  -6 -19   76.45    7.54
  -2   6  19   86.43    4.75
   2  -6 -20  105.48    6.53
  -2   6  20  112.72    6.05
   2  -6 -21    1.25    4.21
  -2   6  21   -1.42    3.44
   2  -6 -22    2.79    5.22
  -2   6  22   -3.50    7.18
   2  -6 -23    4.81    6.05
  -2   6  23    0.18    5.52
   2  -6 -24  157.18   10.21
  -2   6  24  174.40    9.85
   2  -6 -25   12.64    6.95
  -2   6  25   11.34    7.18
   2  -6 -26    4.33    7.95
  -2   6  26   11.28    6.95
   2  -6 -27   -2.14    7.30
  -2   6  27   -0.30    6.41
   2  -6 -28   19.77    8.07
  -2   6  28    3.09    7.66
   2  -7  26   -0.71    9.20
  -2   7 -26    1.60    8.90
   2  -7  25    0.06    7.54
  -2   7 -25    1.31    8.13
   2  -7  24    0.24    9.44
  -2   7 -24   -2.14    8.61
   2  -7  23   21.07    6.05
  -2   7 -23   20.95    6.47
   2  -7  22   -3.21    6.41
  -2   7 -22   -1.01    6.00
   2  -7  21   75.74    6.23
  -2   7 -21   92.84    6.00
   2  -7  20   -2.91    4.93
  -2   7 -20    3.86    4.87
   2  -7  19   22.56    6.35
  -2   7 -19   16.09    3.92
   2  -7  18   -0.71    4.93
  -2   7 -18    6.05    3.38
   2  -7  17   42.09    6.05
  -2   7 -17   39.00    3.74
   2  -7  16   89.10    5.22
  -2   7 -16   92.30    4.81
   2  -7  15   18.28    3.68
  -2   7 -15   18.16    3.26
   2  -7  14   10.68    3.86
  -2   7 -14   12.88    2.97
   2  -7  13   15.37    3.26
  -2   7 -13   20.30    2.79
   2  -7  12  158.73    8.43
  -2   7 -12  146.32    5.58
   2  -7  11  363.40   10.15
  -2   7 -11  357.16   10.21
   2  -7  10   10.92    2.73
  -2   7 -10   11.87    3.80
   2  -7   9  487.10   14.13
  -2   7  -9  482.47   13.65
   2  -7   8   87.97    3.92
  -2   7  -8   87.50    3.56
   2  -7   7 2014.35   46.78
  -2   7  -7 2047.48   47.96
   2  -7   6  675.15   16.56
  -2   7  -6  658.65   22.91
   2  -7   5   12.47    1.72
  -2   7  -5   10.98    1.66
   2  -7   4  583.32   17.10
  -2   7  -4  548.24   14.13
   2  -7   3 2942.73   67.49
  -2   7  -3 2963.69   96.58
   2  -7   2  259.99    7.06
  -2   7  -2  270.26    7.30
   2  -7   1  576.56   14.54
  -2   7  -1  570.62   14.54
   2  -7   0 1874.92   43.69
  -2   7   0 1860.14   43.21
   2  -7  -1 1265.84   31.10
  -2   7   1 1259.19   29.80
   2  -7  -2  618.94   15.61
  -2   7   2  599.29   15.08
   2  -7  -3  983.88   23.39
  -2   7   3  993.55   26.06
   2  -7  -4 1098.98   26.36
  -2   7   4 1068.17   25.82
   2  -7  -5   40.66    2.55
  -2   7   5   41.85    2.49
   2  -7  -6  910.81   23.15
  -2   7   6  854.71   21.49
   2  -7  -7 2328.01   55.14
  -2   7   7 2259.03   52.41
   2  -7  -8   52.06    3.92
  -2   7   8   60.55    3.03
   2  -7  -9  330.45   14.25
  -2   7   9  334.96    9.02
   2  -7 -10   52.18    2.91
  -2   7  10   59.06    2.79
   2  -7 -11 1201.79   28.49
  -2   7  11 1251.95   31.52
   2  -7 -12   10.86    2.37
  -2   7  12   10.74    2.14
   2  -7 -13    5.82    5.28
  -2   7  13    8.49    2.55
   2  -7 -14   26.59    4.33
  -2   7  14   24.93    4.45
   2  -7 -15   26.89    3.56
  -2   7  15   21.25    2.61
   2  -7 -16    0.06    3.09
  -2   7  16    3.15    2.49
   2  -7 -17    3.44    4.75
  -2   7  17    1.84    3.38
   2  -7 -18   -0.89    4.10
  -2   7  18    0.83    3.03
   2  -7 -19   37.40    5.05
  -2   7  19   29.68    4.16
   2  -7 -20    1.66    5.82
  -2   7  20    5.28    4.57
   2  -7 -21   23.27    4.75
  -2   7  21   25.70    4.57
   2  -7 -22   12.76    6.71
  -2   7  22    5.82    7.12
   2  -7 -23   62.56    6.47
  -2   7  23   60.37    5.64
   2  -7 -24    9.85    8.79
  -2   7  24    7.78    6.05
   2  -7 -25    0.18    7.06
  -2   7  25   -0.77    5.52
   2  -7 -26    1.78   10.74
  -2   7  26    3.15    6.71
   2  -7 -27   15.37    8.43
  -2   7  27    4.27    8.37
   2  -7 -28   -5.82   14.60
  -2   7  28    2.08    7.48
   2  -8  26   -0.83    9.20
  -2   8 -26    1.48    9.97
   2  -8  25   29.03   13.00
  -2   8 -25   18.10    6.95
   2  -8  24    3.56    9.97
  -2   8 -24    6.41    7.95
   2  -8  23   35.26    6.71
  -2   8 -23   36.57    6.23
   2  -8  22   26.24    8.67
  -2   8 -22   20.06    9.56
   2  -8  21   22.50    5.88
  -2   8 -21   15.37    5.94
   2  -8  20   27.96    6.71
  -2   8 -20   21.67    6.05
   2  -8  19   81.80    6.17
  -2   8 -19   83.22    5.58
   2  -8  18   66.72    6.17
  -2   8 -18   62.68    5.64
   2  -8  17    3.26    7.12
  -2   8 -17   -0.24    3.26
   2  -8  16    5.16    6.17
  -2   8 -16    3.62    3.50
   2  -8  15  359.12   16.44
  -2   8 -15  355.15   15.55
   2  -8  14   13.95    4.27
  -2   8 -14   18.16    2.85
   2  -8  13   11.99    4.27
  -2   8 -13   15.37    2.61
   2  -8  12  349.74   11.34
  -2   8 -12  331.22   10.21
   2  -8  11  572.34   16.03
  -2   8 -11  562.49   15.67
   2  -8  10   21.19    5.34
  -2   8 -10   20.36    2.49
   2  -8   9   -0.71    3.03
  -2   8  -9    1.31    1.78
   2  -8   8  337.34   14.78
  -2   8  -8  329.62    9.50
   2  -8   7  321.37    9.20
  -2   8  -7  312.94    9.26
   2  -8   6  395.04   10.27
  -2   8  -6  395.75   10.33
   2  -8   5  278.39    9.32
  -2   8  -5  273.23    7.66
   2  -8   4  460.63   14.66
  -2   8  -4  446.74   16.03
   2  -8   3   26.12    2.37
  -2   8  -3   31.46    2.32
   2  -8   2  239.10    6.95
  -2   8  -2  250.91    7.36
   2  -8   1   95.39    4.81
  -2   8  -1   95.09    3.62
  -2   8   0   36.03    2.61
   2  -8  -1 3177.38   74.26
  -2   8   1 3109.77   71.88
   2  -8  -2   23.45    2.08
  -2   8   2   23.98    2.02
   2  -8  -3   14.54    2.08
  -2   8   3   12.17    1.66
   2  -8  -4 1051.13   24.99
  -2   8   4 1028.87   24.46
   2  -8  -5 1633.92   38.41
  -2   8   5 1603.00   37.04
   2  -8  -6  587.48   22.02
  -2   8   6  558.75   14.19
   2  -8  -7  471.13   12.70
  -2   8   7  468.82   12.11
   2  -8  -8  108.57    6.05
  -2   8   8  101.03    3.62
   2  -8  -9  157.54    8.49
  -2   8   9  160.15    5.28
   2  -8 -10  747.75   18.99
  -2   8  10  757.01   19.11
   2  -8 -11  316.56    9.73
  -2   8  11  303.44   13.06
   2  -8 -12  148.46    7.72
  -2   8  12  157.54    5.58
   2  -8 -13    1.48    2.61
  -2   8  13    5.58    2.14
   2  -8 -14   91.95    6.23
  -2   8  14   91.24    4.39
   2  -8 -15  550.32   16.03
  -2   8  15  547.11   15.91
   2  -8 -16   12.29    6.11
  -2   8  16   25.88    3.80
   2  -8 -17  120.14    8.07
  -2   8  17  117.23    7.06
   2  -8 -18    4.10    4.33
  -2   8  18    9.02    3.62
   2  -8 -19  107.68    6.41
  -2   8  19  120.56    5.94
   2  -8 -20   24.75    6.11
  -2   8  20   24.22    4.33
   2  -8 -21   -2.67    6.23
  -2   8  21    3.09    3.68
   2  -8 -22   18.16    7.66
  -2   8  22   15.73    4.69
   2  -8 -23   51.11    9.50
  -2   8  23   45.65    5.46
   2  -8 -24   -1.31    6.59
  -2   8  24   -6.00    7.72
   2  -8 -25   52.65    9.14
  -2   8  25   55.68    7.42
   2  -8 -26   15.43    8.55
  -2   8  26    8.25    7.48
   2  -8 -27    2.61    7.84
  -2   8  27    5.34    6.23
   2  -8 -28    2.32    3.50
  -2   8  28   -2.91    5.34
   2  -9  26    0.89   10.03
  -2   9 -26   -0.36    7.06
   2  -9  25   21.13   18.22
  -2   9 -25   10.80    7.54
   2  -9  24   17.57   16.68
  -2   9 -24   17.69    7.78
   2  -9  23    4.63    9.50
  -2   9 -23   -0.83    7.54
   2  -9  22    4.16    9.14
  -2   9 -22    2.20    5.70
   2  -9  21    2.73    8.31
  -2   9 -21   15.26    5.05
   2  -9  20   11.63    7.78
  -2   9 -20    1.72    4.45
   2  -9  19   -2.02    6.59
  -2   9 -19   -0.24    3.86
   2  -9  18   24.69    6.53
  -2   9 -18   12.05    4.39
   2  -9  17    6.41    3.68
  -2   9 -17    4.33    3.26
   2  -9  16  115.75    6.23
  -2   9 -16  123.70    8.43
   2  -9  15   60.49    7.60
  -2   9 -15   57.46    4.33
   2  -9  14   58.77    6.23
  -2   9 -14   53.72    4.81
   2  -9  13   89.75    5.10
  -2   9 -13   87.73    4.87
   2  -9  12  198.97    9.68
  -2   9 -12  198.20    6.65
   2  -9  11  126.38    7.36
  -2   9 -11  138.13    5.34
   2  -9  10    8.07    2.55
  -2   9 -10    5.34    2.37
   2  -9   9  214.88    6.59
  -2   9  -9  208.65    6.53
   2  -9   8  234.29    7.60
  -2   9  -8  229.90    6.95
   2  -9   7   71.11    3.15
  -2   9  -7   70.64    3.15
   2  -9   6  272.28    9.02
  -2   9  -6  270.32    8.37
   2  -9   5 1441.72   33.83
  -2   9  -5 1423.67   33.06
   2  -9   4   27.66    2.37
  -2   9  -4   28.08    1.96
   2  -9   3 1780.95   59.66
  -2   9  -3 1758.64   41.43
   2  -9   2 2155.51   50.57
  -2   9  -2 2201.81   51.11
   2  -9   1  605.70   22.08
  -2   9  -1  626.36   15.61
   2  -9   0   45.59    4.21
  -2   9   0   45.71    2.73
   2  -9  -1  587.42   15.02
  -2   9   1  613.42   15.26
   2  -9  -2  765.44   19.83
  -2   9   2  748.70   19.47
   2  -9  -3  415.28   10.74
  -2   9   3  395.09   10.63
   2  -9  -4    7.36    3.68
  -2   9   4   11.63    2.37
   2  -9  -5 1962.00   66.19
  -2   9   5 1905.91   45.94
   2  -9  -6  514.88   13.24
  -2   9   6  502.12   12.76
   2  -9  -7  221.88    7.00
  -2   9   7  206.63    6.05
   2  -9  -8   -1.90    2.08
  -2   9   8    0.36    1.72
   2  -9  -9  179.62    8.67
  -2   9   9  186.92    6.29
   2  -9 -10   45.53    5.22
  -2   9  10   55.50    3.32
   2  -9 -11   16.92    3.80
  -2   9  11   13.12    2.55
   2  -9 -12    0.89    3.38
  -2   9  12    1.25    3.03
   2  -9 -13   65.89    4.39
  -2   9  13   73.43    3.80
   2  -9 -14   40.60    4.33
  -2   9  14   42.98    3.44
   2  -9 -15   40.19    5.34
  -2   9  15   34.19    3.15
   2  -9 -16   55.32    4.87
  -2   9  16   56.27    4.27
   2  -9 -17   17.21    3.86
  -2   9  17   14.72    3.15
   2  -9 -18   36.45    6.77
  -2   9  18   29.86    3.50
   2  -9 -19   -1.01    4.69
  -2   9  19    1.60    3.68
   2  -9 -20   57.16   10.03
  -2   9  20   52.59    4.93
   2  -9 -21    1.78    7.24
  -2   9  21    8.49    4.63
   2  -9 -22    8.79    5.94
  -2   9  22   -1.25    5.16
   2  -9 -23    3.92    7.24
  -2   9  23   -0.71    6.11
   2  -9 -24    8.73    7.06
  -2   9  24    7.78    6.05
   2  -9 -25   -1.90    8.55
  -2   9  25   12.29    7.54
   2  -9 -26    2.91    7.18
  -2   9  26   -1.66    6.65
   2  -9 -27   -4.21    8.43
  -2   9  27    2.32    7.84
   2 -10  26    0.18    4.33
  -2  10 -26   -0.12    3.09
   2 -10  25    1.48    9.08
  -2  10 -25    4.69    8.73
   2 -10  24   20.54    8.49
  -2  10 -24   15.49    7.00
   2 -10  23    9.62    9.02
  -2  10 -23   16.15    8.07
   2 -10  22   22.44    6.71
  -2  10 -22   26.41    7.78
   2 -10  21   10.68    7.54
  -2  10 -21    9.20    9.68
   2 -10  20   23.27    5.46
  -2  10 -20   24.28    5.76
   2 -10  19    4.63    5.70
  -2  10 -19   -2.14    7.24
   2 -10  18   -3.26    6.41
  -2  10 -18    0.06    4.39
   2 -10  17   78.59    6.11
  -2  10 -17   76.81    5.05
   2 -10  16   39.95    6.35
  -2  10 -16   33.66    3.74
   2 -10  15   -5.58    5.05
  -2  10 -15    4.75    2.91
   2 -10  14  150.48    7.12
  -2  10 -14  147.03    6.71
   2 -10  13  345.59   14.96
  -2  10 -13  336.51   14.78
   2 -10  12   71.53    4.10
  -2  10 -12   73.84    4.10
   2 -10  11   31.10    3.32
  -2  10 -11   28.37    3.62
   2 -10  10   54.85    3.56
  -2  10 -10   53.84    3.80
   2 -10   9    0.18    2.61
  -2  10  -9    1.42    2.43
   2 -10   8   17.33    2.73
  -2  10  -8   16.98    2.49
   2 -10   7   17.57    2.49
  -2  10  -7   17.27    2.26
   2 -10   6   35.44    2.79
  -2  10  -6   26.89    2.73
   2 -10   5    5.40    2.14
  -2  10  -5    7.42    2.20
   2 -10   4   92.24    3.56
  -2  10  -4   95.51    3.74
   2 -10   3  178.55    7.84
  -2  10  -3  199.51    6.00
   2 -10   2  219.39    6.95
  -2  10  -2  228.59    6.77
   2 -10   1  662.21   23.98
  -2  10  -1  661.62   16.74
   2 -10   0   74.91    4.75
  -2  10   0   68.92    3.15
   2 -10  -1 1036.29   35.85
  -2  10   1 1056.06   26.06
   2 -10  -2    4.81    1.96
  -2  10   2    6.11    1.96
   2 -10  -3  199.21    6.59
  -2  10   3  213.34    6.35
   2 -10  -4  603.51   15.73
  -2  10   4  591.16   21.13
   2 -10  -5  379.25   10.45
  -2  10   5  369.45   10.33
   2 -10  -6  179.86    5.94
  -2  10   6  188.29    5.94
   2 -10  -7  273.17   12.64
  -2  10   7  291.16    9.08
   2 -10  -8  543.79   23.62
  -2  10   8  484.61   13.06
   2 -10  -9   75.98    5.70
  -2  10   9   77.11    3.38
   2 -10 -10  145.01    8.43
  -2  10  10  146.38    5.10
   2 -10 -11   11.81    2.43
  -2  10  11   11.75    2.20
   2 -10 -12  249.90   12.94
  -2  10  12  260.47   11.58
   2 -10 -13  238.92   11.93
  -2  10  13  224.56    7.48
   2 -10 -14  352.42   11.34
  -2  10  14  349.86   15.73
   2 -10 -15   13.95    5.40
  -2  10  15   17.27    2.91
   2 -10 -16  131.01    9.32
  -2  10  16  127.44    5.64
   2 -10 -17  140.15    8.01
  -2  10  17  145.07    6.71
   2 -10 -18   26.06    4.93
  -2  10  18   17.93    4.81
   2 -10 -19    3.50    4.87
  -2  10  19    0.53    4.04
   2 -10 -20   20.60    5.22
  -2  10  20   21.31    4.16
   2 -10 -21   12.11    7.72
  -2  10  21   12.35    5.28
   2 -10 -22   38.46    9.85
  -2  10  22   31.82    5.22
   2 -10 -23   16.62    9.68
  -2  10  23    9.14    6.71
   2 -10 -24   35.62    7.89
  -2  10  24   28.61    6.59
   2 -10 -25   24.52   16.56
  -2  10  25    1.96   12.47
   2 -10 -26    3.62    8.25
  -2  10  26    3.62    8.01
   2 -10 -27    3.98    4.93
  -2  10  27   28.02    9.85
   2 -11  25   -7.78   13.42
  -2  11 -25    3.92    7.84
   2 -11  24   -0.83   10.68
  -2  11 -24    4.63    8.25
   2 -11  23    1.78   18.16
  -2  11 -23    3.44    7.48
   2 -11  22    5.58    8.37
  -2  11 -22    9.97    6.47
   2 -11  21   -8.13   10.63
  -2  11 -21   -9.20    6.71
   2 -11  20    6.29    9.14
  -2  11 -20    7.18    5.22
   2 -11  19    3.32    7.72
  -2  11 -19    7.78    4.75
   2 -11  18   13.18    9.62
  -2  11 -18   13.71    4.75
   2 -11  17   12.94    9.44
  -2  11 -17   11.22    5.10
   2 -11  16    7.42    5.76
  -2  11 -16    7.54    4.10
   2 -11  15   14.96    4.51
  -2  11 -15   15.79    3.80
   2 -11  14  140.09    9.50
  -2  11 -14  136.29    5.88
   2 -11  13   11.16    7.18
  -2  11 -13   13.83    3.62
   2 -11  12   14.90    3.38
  -2  11 -12   18.46    3.32
   2 -11  11   62.68    7.72
  -2  11 -11   57.76    5.05
   2 -11  10  696.28   27.78
  -2  11 -10  714.45   20.18
   2 -11   9  130.83    7.48
  -2  11  -9  129.52    5.10
   2 -11   8  492.33   13.06
  -2  11  -8  478.38   12.94
   2 -11   7  260.59    8.55
  -2  11  -7  254.71    7.95
   2 -11   6  154.57    7.95
  -2  11  -6  161.28    5.88
   2 -11   5   98.71    4.33
  -2  11  -5   94.32    4.63
   2 -11   4 1913.15   46.42
  -2  11  -4 1921.22   64.05
   2 -11   3   46.83    3.98
  -2  11  -3   48.62    2.49
   2 -11   2   52.47    3.15
  -2  11  -2   49.39    2.85
   2 -11   1   19.89    3.98
  -2  11  -1   19.89    1.96
   2 -11   0 1523.22   36.74
  -2  11   0 1569.81   37.63
   2 -11  -1   26.53    2.26
  -2  11   1   27.07    2.32
   2 -11  -2   12.76    3.68
  -2  11   2    8.79    1.90
   2 -11  -3   -0.83    2.08
  -2  11   3    1.48    1.48
   2 -11  -4 1282.87   31.70
  -2  11   4 1261.62   30.27
   2 -11  -5  191.79    6.89
  -2  11   5  187.34    5.94
   2 -11  -6   90.58    7.48
  -2  11   6   77.35    3.56
   2 -11  -7  223.07    7.78
  -2  11   7  223.84    6.77
   2 -11  -8  335.97   14.84
  -2  11   8  332.17    9.38
   2 -11  -9  189.30    9.97
  -2  11   9  192.15    6.77
   2 -11 -10   68.26    5.94
  -2  11  10   57.10    3.44
   2 -11 -11    3.03    4.04
  -2  11  11    1.60    2.49
   2 -11 -12    8.90    3.21
  -2  11  12    4.99    2.32
   2 -11 -13    3.62    4.75
  -2  11  13    7.89    2.73
   2 -11 -14  267.35   13.36
  -2  11  14  253.76    8.79
   2 -11 -15    6.47    4.04
  -2  11  15   -0.47    3.21
   2 -11 -16    1.37    7.60
  -2  11  16    6.77    3.38
   2 -11 -17   15.37    5.94
  -2  11  17   16.86    4.10
   2 -11 -18   30.63    5.64
  -2  11  18   27.72    3.92
   2 -11 -19   -0.06    6.65
  -2  11  19    7.00    3.74
   2 -11 -20   11.58    6.41
  -2  11  20    7.42    4.16
   2 -11 -21    7.54    5.82
  -2  11  21    2.97    4.69
   2 -11 -22   -0.77    7.89
  -2  11  22    1.90    6.29
   2 -11 -23   19.59    7.72
  -2  11  23   17.51    6.05
   2 -11 -24   -2.55    9.44
  -2  11  24   -2.02    7.84
   2 -11 -25    3.44    7.42
  -2  11  25    0.65    6.41
   2 -11 -26    7.24    7.89
  -2  11  26    5.16    6.47
   2 -11 -27   -1.19    3.44
  -2  11  27   -1.19    4.63
   2 -12  25    0.30    4.04
  -2  12 -25   -1.13    2.85
   2 -12  24   -3.15    9.62
  -2  12 -24   -0.12    8.19
   2 -12  23    2.85   13.06
  -2  12 -23    1.78    7.00
   2 -12  22   39.00   13.47
  -2  12 -22   39.71    8.61
   2 -12  21   12.11   11.04
  -2  12 -21   10.63    5.88
   2 -12  20  -12.82   11.10
  -2  12 -20    4.51    6.95
   2 -12  19   10.86    9.20
  -2  12 -19   11.69    4.87
   2 -12  18   63.75    9.26
  -2  12 -18   71.88    6.41
   2 -12  17   33.06    5.10
  -2  12 -17   32.41    4.63
   2 -12  16   16.15    5.88
  -2  12 -16   10.92    4.99
   2 -12  15    5.70    6.11
  -2  12 -15   14.60    3.56
   2 -12  14   40.42    4.75
  -2  12 -14   42.74    4.21
   2 -12  13   33.12    8.43
  -2  12 -13   36.33    4.51
   2 -12  12  150.24    9.56
  -2  12 -12  140.15    6.00
   2 -12  11   -1.48    3.50
  -2  12 -11    3.62    2.43
   2 -12  10    5.70    3.62
  -2  12 -10    2.85    3.21
   2 -12   9   36.62    4.04
  -2  12  -9   37.75    3.68
   2 -12   8  313.83   15.55
  -2  12  -8  317.10    9.68
   2 -12   7    7.42    2.67
  -2  12  -7    6.47    2.43
   2 -12   6   12.11    3.62
  -2  12  -6    8.55    2.43
   2 -12   5    9.14    1.96
  -2  12  -5   11.93    1.96
   2 -12   4   62.68    3.26
  -2  12  -4   60.07    3.21
  -2  12  -3   44.70    2.85
   2 -12   2  147.75    8.07
  -2  12  -2  177.54    6.11
   2 -12   1   11.52    3.38
  -2  12  -1    5.82    1.84
   2 -12   0    8.01    2.08
  -2  12   0    7.84    1.84
   2 -12  -1  128.99    4.93
  -2  12   1  132.67    4.81
   2 -12  -2  191.61    6.41
  -2  12   2  194.82    5.88
   2 -12  -3  730.36   19.11
  -2  12   3  739.20   18.46
   2 -12  -4   90.70    4.10
  -2  12   4   89.22    3.80
   2 -12  -5  271.33    9.14
  -2  12   5  263.02    7.78
   2 -12  -6    6.29    3.38
  -2  12   6    9.97    2.20
   2 -12  -7   83.28    6.65
  -2  12   7   74.14    3.62
   2 -12  -8  304.93   11.04
  -2  12   8  308.31    9.68
   2 -12  -9   32.29    3.32
  -2  12   9   27.36    2.55
   2 -12 -10    4.63    3.15
  -2  12  10    1.72    2.08
   2 -12 -11  172.91    9.73
  -2  12  11  162.41    6.11
   2 -12 -12  313.71   16.44
  -2  12  12  333.30   10.68
   2 -12 -13  327.54   16.68
  -2  12  13  313.00   10.63
   2 -12 -14   59.18    5.05
  -2  12  14   55.26    3.92
   2 -12 -15    4.39    9.02
  -2  12  15   14.84    3.50
   2 -12 -16   76.99    8.79
  -2  12  16   81.14    5.46
   2 -12 -17   19.05    4.45
  -2  12  17   17.04    3.68
   2 -12 -18   90.64    9.38
  -2  12  18   79.84    5.88
   2 -12 -19   16.03   11.04
  -2  12  19   16.09    4.87
   2 -12 -20   11.99   11.10
  -2  12  20    9.85    5.16
   2 -12 -21   22.97   13.00
  -2  12  21   35.91    7.78
   2 -12 -22   77.88    8.79
  -2  12  22   75.50   10.15
   2 -12 -23   11.52    9.20
  -2  12  23   13.47    9.32
   2 -12 -24    3.44    8.61
  -2  12  24    2.08    7.48
   2 -12 -25   -7.18    7.42
  -2  12  25   -7.36    7.48
   2 -12 -26   28.91    9.97
  -2  12  26    6.47    6.59
   2 -12 -27   -1.48    3.68
  -2  12  27    1.90    4.75
   2 -13  25    0.53    4.45
   2 -13  24    2.91    3.92
  -2  13 -24    4.04    7.60
   2 -13  23   -4.51    8.96
  -2  13 -23    0.18   13.18
   2 -13  22    2.26    8.61
  -2  13 -22    0.83    7.84
   2 -13  21   30.45   10.15
  -2  13 -21   35.73   10.68
   2 -13  20   -2.49    6.83
  -2  13 -20   -4.45    6.59
   2 -13  19    7.95    8.25
  -2  13 -19   10.63    6.83
   2 -13  18   -1.01    5.46
  -2  13 -18    0.36    4.57
   2 -13  17    6.89    6.11
  -2  13 -17    1.60    5.16
   2 -13  16  -11.87   10.63
  -2  13 -16    4.33    4.04
   2 -13  15   12.05    5.10
  -2  13 -15   15.37    4.39
   2 -13  14    5.58    6.29
  -2  13 -14    0.83    3.26
   2 -13  13   27.90    8.37
  -2  13 -13   30.21    4.04
   2 -13  12   23.80    5.94
  -2  13 -12   29.09    4.27
   2 -13  11   14.31    5.52
  -2  13 -11   12.05    2.67
   2 -13  10   94.92    8.73
  -2  13 -10   93.73    6.17
   2 -13   9  349.92   11.81
  -2  13  -9  330.87   15.02
  -2  13  -8   98.48    4.45
   2 -13   7   38.11    3.44
  -2  13  -7   32.83    3.26
   2 -13   6   85.12    4.33
  -2  13  -6   90.05    4.10
   2 -13   5  349.80   10.86
  -2  13  -5  340.78   10.74
   2 -13   4  134.33    5.22
  -2  13  -4  136.29    5.22
   2 -13   3   10.92    2.14
  -2  13  -3    9.02    1.66
   2 -13   2  195.05    8.13
  -2  13  -2  193.45    6.59
   2 -13   1  610.57   16.80
  -2  13  -1  614.07   16.98
   2 -13   0   21.49    3.62
  -2  13   0   17.81    1.90
   2 -13  -1  414.56   16.32
  -2  13   1  416.70   11.93
   2 -13  -2  158.61    8.43
  -2  13   2  147.86    5.46
   2 -13  -3   33.60    4.81
  -2  13   3   34.55    2.79
   2 -13  -4    1.84    3.09
  -2  13   4    1.25    1.78
   2 -13  -5  421.33   12.82
  -2  13   5  406.97   11.81
   2 -13  -6    3.03    3.74
  -2  13   6    7.48    2.73
   2 -13  -7    0.71    5.52
  -2  13   7    2.85    1.96
   2 -13  -8   -0.18    6.11
  -2  13   8    2.85    2.32
   2 -13  -9  589.56   27.96
  -2  13   9  548.84   15.73
   2 -13 -10   31.58    5.34
  -2  13  10   31.82    3.09
   2 -13 -11    7.00    5.28
  -2  13  11   -0.24    3.09
   2 -13 -12   19.65    5.88
  -2  13  12   17.33    3.50
   2 -13 -13   91.29    6.29
  -2  13  13   99.78    5.34
   2 -13 -14    2.32    6.05
  -2  13  14    8.07    3.15
   2 -13 -15    9.62    5.52
  -2  13  15    8.19    4.69
   2 -13 -16    4.45    4.39
  -2  13  16    5.40    3.32
   2 -13 -17    0.47    7.06
  -2  13  17    0.53    4.51
   2 -13 -18   -1.66    5.76
  -2  13  18   -5.28    4.57
   2 -13 -19    5.94    8.67
  -2  13  19   12.11    8.49
   2 -13 -20   -6.89    9.73
  -2  13  20    1.60    4.93
   2 -13 -21   24.57   10.51
  -2  13  21   10.21    6.95
   2 -13 -22   -4.39    8.25
  -2  13  22    5.52    6.71
   2 -13 -23   -8.55   10.68
  -2  13  23    9.79    8.67
   2 -13 -24    2.20    8.01
  -2  13  24    0.83    7.00
   2 -13 -25    0.30    7.84
  -2  13  25    9.79    7.66
   2 -13 -26    1.25    3.50
  -2  13  26    1.96    4.16
  -2  14 -25    2.08    6.17
  -2  14 -24   -2.85    3.50
   2 -14  23    2.20    7.95
  -2  14 -23    2.91    6.35
   2 -14  22    7.72   11.34
  -2  14 -22    4.10    9.68
   2 -14  21   15.73   10.03
  -2  14 -21   14.96    7.60
   2 -14  20    8.31   11.10
  -2  14 -20   -3.98    8.90
   2 -14  19   25.70    8.19
  -2  14 -19   21.61    6.95
   2 -14  18   13.42    7.66
  -2  14 -18   12.64    6.77
   2 -14  17   94.44    7.54
  -2  14 -17   92.30    6.41
   2 -14  16    3.50    6.17
  -2  14 -16   -2.02    6.11
   2 -14  15   32.41   11.04
  -2  14 -15   28.43    4.99
   2 -14  14   71.35    6.29
  -2  14 -14   64.23    5.10
   2 -14  13   62.45   11.52
  -2  14 -13   87.20    7.00
   2 -14  12   76.04    5.76
  -2  14 -12   66.72    4.69
   2 -14  11   30.63    6.47
  -2  14 -11   39.30    4.04
   2 -14  10    2.73    5.05
  -2  14 -10    3.62    2.61
   2 -14   9   87.26    7.84
  -2  14  -9   87.44    4.69
   2 -14   8  198.02    7.89
  -2  14  -8  172.32    6.77
   2 -14   7   50.51    4.45
  -2  14  -7   39.00    3.15
   2 -14   6  123.41    5.70
  -2  14  -6  126.14    5.52
   2 -14   5    3.86    2.91
  -2  14  -5    3.80    1.96
   2 -14   4    1.84    5.05
  -2  14  -4    2.37    2.26
   2 -14   3   17.39    2.43
  -2  14  -3   21.25    2.02
   2 -14   2   84.05    4.27
  -2  14  -2   75.62    3.62
  -2  14  -1  311.52    9.68
   2 -14   0    5.05    2.26
  -2  14   0    3.38    2.02
  -2  14   1    3.86    1.72
   2 -14  -2   -1.01    2.85
  -2  14   2   -0.42    1.60
   2 -14  -3  276.38   12.94
  -2  14   3  276.26    8.79
   2 -14  -4   83.04    7.12
  -2  14   4   79.48    3.62
   2 -14  -5  152.14    8.96
  -2  14   5  155.82    5.70
   2 -14  -6   33.06    6.41
  -2  14   6   31.76    2.49
   2 -14  -7   84.41    6.95
  -2  14   7   90.11    5.88
   2 -14  -8   93.91    7.72
  -2  14   8   94.50    4.33
   2 -14  -9  159.91   10.80
  -2  14   9  146.14    5.94
   2 -14 -10   39.95    8.31
  -2  14  10   43.21    4.21
   2 -14 -11  155.70   10.92
  -2  14  11  158.25    6.77
   2 -14 -12   37.10    5.34
  -2  14  12   37.16    4.10
   2 -14 -13  250.85   16.92
  -2  14  13  230.67    8.49
   2 -14 -14    1.84    4.69
  -2  14  14    4.87    4.16
   2 -14 -15   33.60   10.51
  -2  14  15   44.40    4.69
   2 -14 -16   -5.82    6.95
  -2  14  16    5.82    4.57
   2 -14 -17  107.92    7.78
  -2  14  17  113.38    7.00
   2 -14 -18    4.63   11.87
  -2  14  18    8.61    8.67
   2 -14 -19   34.84    6.53
  -2  14  19   28.14    5.40
   2 -14 -20   -2.26    8.01
  -2  14  20    7.30    7.30
   2 -14 -21   39.18    8.07
  -2  14  21   55.09    7.06
   2 -14 -22    1.60   10.21
  -2  14  22    6.17    8.79
   2 -14 -23   -0.83    8.31
  -2  14  23    2.91    6.95
   2 -14 -24    8.37    9.85
  -2  14  24    1.96    8.61
   2 -14 -25    0.95    3.56
  -2  14  25   -1.31    4.33
  -2  14  26    0.59    3.80
  -2  15 -24    0.53    3.80
   2 -15  23   -6.53   13.65
  -2  15 -23   -1.66    3.50
   2 -15  22    0.71    6.05
  -2  15 -22   -5.34    6.17
   2 -15  21    8.19    7.66
  -2  15 -21    3.92   10.27
   2 -15  20    4.10    9.56
  -2  15 -20    2.61    7.36
   2 -15  19   -1.13   17.45
  -2  15 -19   -3.50    9.02
   2 -15  18    1.48   11.16
  -2  15 -18    5.70    5.70
   2 -15  17    4.27   10.51
  -2  15 -17    1.96    6.29
   2 -15  16   15.08    9.38
  -2  15 -16   15.14    5.10
   2 -15  15   -4.93    8.37
  -2  15 -15   -0.12    5.34
   2 -15  14   27.72    8.73
  -2  15 -14   25.94    4.75
   2 -15  13    4.04    5.28
  -2  15 -13    4.39    4.45
   2 -15  12    1.72    9.14
  -2  15 -12   -2.20    3.62
   2 -15  11   24.75    5.70
  -2  15 -11   16.62    3.50
  -2  15 -10  125.07    6.77
   2 -15   9    2.32    7.54
  -2  15  -9   14.07    3.09
   2 -15   8   89.93    6.00
  -2  15  -8   77.05    4.33
   2 -15   7  130.06    6.23
  -2  15  -7  132.31    5.94
   2 -15   6   64.05    4.69
  -2  15  -6   65.41    4.21
   2 -15   5   18.22    3.68
  -2  15  -5   14.84    2.85
   2 -15   4  191.26    7.00
  -2  15  -4  190.84    7.30
   2 -15   3  205.09    7.60
  -2  15  -3  207.99    7.54
   2 -15   2    0.77    1.96
  -2  15  -2    1.60    2.02
   2 -15   1   24.63    3.98
  -2  15  -1   24.63    2.43
   2 -15   0  256.02    8.61
  -2  15   0  240.88    7.78
  -2  15   1  125.01    4.99
  -2  15   2    0.65    1.54
  -2  15   3  102.81    4.33
   2 -15  -4  220.82   11.81
  -2  15   4  231.14    7.66
   2 -15  -5   10.33    5.46
  -2  15   5   13.65    2.02
   2 -15  -6   26.00    6.53
  -2  15   6   13.06    2.26
   2 -15  -7  157.24   11.16
  -2  15   7  159.26    7.66
   2 -15  -8   19.65    7.30
  -2  15   8   25.41    3.15
   2 -15  -9   45.41    6.29
  -2  15   9   48.26    3.74
   2 -15 -10   24.34    8.13
  -2  15  10   30.39    3.98
   2 -15 -11   84.94    6.17
  -2  15  11   85.54    5.40
   2 -15 -12    3.09    8.96
  -2  15  12    1.90    3.32
   2 -15 -13   32.83    8.07
  -2  15  13   26.95    4.51
   2 -15 -14   11.40    7.36
  -2  15  14    9.02    3.68
   2 -15 -15   24.34   11.10
  -2  15  15   16.26    5.88
   2 -15 -16   19.53    8.67
  -2  15  16   24.57    4.69
   2 -15 -17   11.58   12.58
  -2  15  17   10.86    6.89
   2 -15 -18   -0.24   11.04
  -2  15  18   10.39    5.22
   2 -15 -19    7.00   11.10
  -2  15  19   -0.65    6.83
   2 -15 -20   13.89    8.25
  -2  15  20    9.26    7.00
   2 -15 -21    4.57   11.93
  -2  15  21    5.76    9.97
   2 -15 -22    0.24    9.02
  -2  15  22   -5.34    7.84
   2 -15 -23    1.78    9.73
  -2  15  23    2.61    8.49
   2 -15 -24   -0.12    3.62
  -2  15  24   -1.54    5.88
   2 -15 -25    0.06    7.60
  -2  15  25   -3.21    5.34
  -2  15  26   -1.01    4.57
   2 -16  24    1.25    3.86
   2 -16  23    0.06    4.69
  -2  16 -23    0.30    3.38
   2 -16  22    4.99   13.12
  -2  16 -22    1.72    3.80
   2 -16  21    0.36    7.36
  -2  16 -21   -1.54    5.58
   2 -16  20    9.79   11.93
  -2  16 -20   22.73    9.38
   2 -16  19  -11.58   18.94
  -2  16 -19   -0.47    8.25
   2 -16  18   26.53   12.88
  -2  16 -18   20.06    8.07
   2 -16  17    8.01    8.55
  -2  16 -17   -4.57    6.00
   2 -16  16   30.45   14.72
  -2  16 -16   24.16    6.17
   2 -16  15   15.49    7.36
  -2  16 -15    9.68    5.16
   2 -16  14   47.43   14.13
  -2  16 -14   43.33    5.70
   2 -16  13   42.68    6.65
  -2  16 -13   38.94    4.63
   2 -16  12   51.88    9.26
  -2  16 -12   50.40    5.70
   2 -16  11    7.48    9.73
  -2  16 -11    9.97    4.33
   2 -16  10   74.56   10.80
  -2  16 -10   83.82    5.58
   2 -16   9    6.95    5.58
  -2  16  -9   15.67    2.97
   2 -16   8   14.90    7.36
  -2  16  -8   16.68    3.74
   2 -16   7   -0.77    5.40
  -2  16  -7   -0.36    3.21
  -2  16  -6   29.50    3.26
   2 -16   5    5.94    6.11
  -2  16  -5    0.12    2.97
   2 -16   4   -2.08    5.70
  -2  16  -4    2.02    2.55
   2 -16   3    7.48    2.55
  -2  16  -3    9.14    2.32
   2 -16   2    3.98    3.68
  -2  16  -2    5.10    2.02
  -2  16  -1   36.21    2.61
   2 -16   0    7.00    2.85
  -2  16   0    5.16    1.84
   2 -16  -1   36.74    4.99
  -2  16   1   31.46    2.32
  -2  16   2   16.09    2.14
  -2  16   3   35.50    2.79
   2 -16  -4   11.22    5.40
  -2  16   4   11.22    2.61
   2 -16  -5   56.69    7.12
  -2  16   5   50.46    4.33
   2 -16  -6   30.21    6.65
  -2  16   6   24.40    3.09
   2 -16  -7    9.26    5.05
  -2  16   7    4.75    3.03
   2 -16  -8   67.55    7.72
  -2  16   8   50.87    4.51
   2 -16  -9   28.25    8.73
  -2  16   9   35.62    3.80
   2 -16 -10   77.82    8.96
  -2  16  10   68.14    5.16
   2 -16 -11   54.49    8.49
  -2  16  11   54.14    4.51
   2 -16 -12   58.47    8.79
  -2  16  12   48.67    5.22
   2 -16 -13    3.32    5.16
  -2  16  13    6.29    3.86
   2 -16 -14   41.08    9.08
  -2  16  14   46.24    5.16
   2 -16 -15   34.78    7.60
  -2  16  15   47.25    5.70
   2 -16 -16   23.86    9.73
  -2  16  16   32.11    5.16
   2 -16 -17    1.78    8.13
  -2  16  17    3.26    6.11
   2 -16 -18    8.13   10.98
  -2  16  18   20.12    6.17
   2 -16 -19    7.89    7.84
  -2  16  19   16.26    7.00
   2 -16 -20   42.98   13.47
  -2  16  20   32.47   10.33
   2 -16 -21    8.25    9.08
  -2  16  21   -2.91    7.30
   2 -16 -22    3.38    9.08
  -2  16  22   11.46    7.42
   2 -16 -23    4.16    5.46
  -2  16  23    5.22    8.67
   2 -16 -24    5.16    4.93
  -2  16  24   -0.53    8.67
   2 -16 -25    3.80    4.33
  -2  16  25    0.24    4.39
   2 -17  24   -0.42    5.82
   2 -17  23    0.77    5.76
  -2  17 -23    1.60    3.86
   2 -17  22   -1.66    5.05
  -2  17 -22    2.26    3.44
  -2  17 -21    1.84    4.16
   2 -17  20    9.91    9.26
  -2  17 -20    2.61    7.54
   2 -17  19   -3.98   20.00
  -2  17 -19    5.40    8.43
   2 -17  18  -12.41   10.98
  -2  17 -18   -0.95    9.08
   2 -17  17    8.90   14.07
  -2  17 -17    3.80    7.78
   2 -17  16   36.21   16.74
  -2  17 -16   40.48   10.98
   2 -17  15   -1.48   10.98
  -2  17 -15   -1.48    5.64
   2 -17  14   -3.98   13.95
  -2  17 -14    0.89    8.37
   2 -17  13    4.51    7.54
  -2  17 -13    0.30    5.05
   2 -17  12   52.06    9.85
  -2  17 -12   48.73    6.77
   2 -17  11    3.15    5.52
  -2  17 -11    3.50    3.98
   2 -17  10   -4.04   10.51
  -2  17 -10    7.30    4.87
   2 -17   9   12.23    9.20
  -2  17  -9   10.57    3.32
  -2  17  -8   40.84    4.51
  -2  17  -7   10.86    2.85
  -2  17  -6   22.97    3.74
   2 -17   5   63.81    7.24
  -2  17  -5   65.12    4.16
   2 -17   4    4.45    4.87
  -2  17  -4    8.43    2.49
   2 -17   3    7.54    4.16
  -2  17  -3    6.47    2.20
  -2  17  -2  178.55    6.95
   2 -17   1   12.76    3.09
  -2  17  -1   12.76    1.96
   2 -17   0   14.25    2.67
  -2  17   0   18.76    1.84
   2 -17  -1   11.04    3.50
  -2  17   1    9.14    1.72
   2 -17  -2  359.66   15.97
  -2  17   2  370.64   11.04
  -2  17   3    2.73    1.96
   2 -17  -4   43.57    5.94
  -2  17   4   39.89    3.21
   2 -17  -5    2.08    5.46
  -2  17   5    1.96    2.49
   2 -17  -6   94.32    8.90
  -2  17   6  106.13    5.52
   2 -17  -7    4.51    5.16
  -2  17   7    5.40    2.91
   2 -17  -8   41.25    6.95
  -2  17   8   43.99    4.33
   2 -17  -9   10.51    6.05
  -2  17   9    8.01    3.80
   2 -17 -10   41.79   10.33
  -2  17  10   31.34    6.41
   2 -17 -11    6.89    5.40
  -2  17  11   -2.08    4.16
   2 -17 -12   71.71   10.03
  -2  17  12   58.53    6.77
   2 -17 -13   16.32    5.70
  -2  17  13    9.02    5.22
   2 -17 -14   -3.32   12.70
  -2  17  14    4.21    6.77
   2 -17 -15    8.07    9.14
  -2  17  15    6.77    5.34
   2 -17 -16    5.10    6.89
  -2  17  16    6.47    6.83
   2 -17 -17   -5.94    7.48
  -2  17  17    0.95    7.18
   2 -17 -18   15.55    9.38
  -2  17  18    6.65    8.07
   2 -17 -19   -3.98    7.72
  -2  17  19    1.07    7.00
   2 -17 -20    0.12   10.39
  -2  17  20    0.24    6.95
   2 -17 -21    2.20   13.36
  -2  17  21    9.97    8.96
   2 -17 -22   -1.84    5.05
  -2  17  22    0.83    5.94
  -2  17  23   -2.02    4.21
   2 -17 -24    2.97    4.39
  -2  17  24    1.07    6.77
   2 -17 -25   -2.55    6.41
  -2  17  25   -1.07    8.37
  -2  18 -22   -1.84    5.94
   2 -18  21   -0.12   10.80
  -2  18 -21    2.20    5.05
  -2  18 -20   10.57    5.10
   2 -18  19    3.50   18.52
  -2  18 -19    7.42   15.08
   2 -18  18    7.30   10.98
  -2  18 -18   -3.68    7.72
   2 -18  17    3.03   16.26
  -2  18 -17   19.77    8.55
   2 -18  16   14.13    8.79
  -2  18 -16   22.79    8.96
   2 -18  15    5.82   18.70
  -2  18 -15   11.46    7.42
   2 -18  14    2.49   12.58
  -2  18 -14   -2.73    6.77
   2 -18  13   -7.95    7.30
  -2  18 -13    5.22    4.99
   2 -18  12    0.71    9.20
  -2  18 -12    4.21    6.11
   2 -18  11   27.31    6.59
  -2  18 -11   20.12    5.46
  -2  18 -10   35.02    4.93
   2 -18   9    5.88   11.52
  -2  18  -9    8.13    4.81
   2 -18   8   -4.99    9.91
  -2  18  -8   -1.19    3.26
   2 -18   7   14.84    8.61
  -2  18  -7   18.34    4.10
   2 -18   6   34.90    7.12
  -2  18  -6   27.42    3.86
   2 -18   5    5.82    4.69
  -2  18  -5    4.04    2.91
   2 -18   4    4.04    4.16
  -2  18  -4    3.44    2.67
   2 -18   3    1.66    3.32
  -2  18  -3    0.71    2.08
  -2  18  -2   11.34    1.66
  -2  18  -1    4.21    1.54
  -2  18   0   14.48    1.66
   2 -18  -1   37.34    3.56
  -2  18   1   33.18    2.37
   2 -18  -2   27.19    3.50
  -2  18   2   28.49    2.37
   2 -18  -3   -0.30    3.56
  -2  18   3    0.00    2.26
  -2  18   4   -0.71    2.49
   2 -18  -5    5.70    5.34
  -2  18   5   11.04    3.03
   2 -18  -6   55.92    7.42
  -2  18   6   39.47    4.16
  -2  18   7    1.31    3.50
   2 -18  -8    2.49    7.84
  -2  18   8   -0.59    3.09
   2 -18  -9   11.40    7.06
  -2  18   9    9.62    4.69
   2 -18 -10   50.63   12.35
  -2  18  10   47.67    5.64
   2 -18 -11   43.27    8.73
  -2  18  11   40.66    5.64
   2 -18 -12   -0.83   12.29
  -2  18  12   -1.37    5.40
   2 -18 -13    3.50    7.18
  -2  18  13    8.19    5.16
   2 -18 -14   13.89   11.10
  -2  18  14   19.29    6.41
   2 -18 -15   12.52    6.71
  -2  18  15    9.50    6.05
   2 -18 -16    9.44    9.62
  -2  18  16    5.58    9.32
   2 -18 -17   -1.78    7.42
  -2  18  17    6.71    7.42
   2 -18 -18    0.89    7.95
  -2  18  18    0.71    7.54
   2 -18 -19   27.66    8.31
  -2  18  19   17.15    8.37
   2 -18 -20    8.07    8.25
  -2  18  20   14.72    7.36
   2 -18 -21    3.21    6.35
  -2  18  21    0.12    6.71
   2 -18 -22    1.60    3.09
  -2  18  22    2.73    4.21
   2 -18 -23   30.39    6.65
  -2  18  23    1.96    4.10
   2 -18 -24   -3.56    6.00
  -2  18  24   37.87    9.20
  -2  19 -20    1.37    4.81
   2 -19  19    1.13    5.58
  -2  19 -19   -1.07    6.23
   2 -19  18   -0.36    8.19
  -2  19 -18   -2.67    7.78
   2 -19  17    0.65   11.28
  -2  19 -17    2.43   12.94
   2 -19  16   27.01    5.64
  -2  19 -16    2.49   10.15
   2 -19  15    1.72   10.51
  -2  19 -15    6.47    6.95
   2 -19  14   -5.16   14.25
  -2  19 -14   -1.42   12.17
   2 -19  13    8.90    8.79
  -2  19 -13   -0.71    8.13
   2 -19  12   -2.14   16.44
  -2  19 -12    1.07    5.70
   2 -19  11   19.17   15.02
  -2  19 -11   22.85    6.71
  -2  19 -10   -5.58    5.94
   2 -19   9    0.53   11.75
  -2  19  -9    1.66    4.39
   2 -19   8    7.89   11.46
  -2  19  -8   -0.53    3.38
   2 -19   7   68.92    8.96
  -2  19  -7   72.00    5.16
   2 -19   6    1.01    5.82
  -2  19  -6    0.89    3.15
   2 -19   5   -1.31    4.51
  -2  19  -5    1.90    2.79
  -2  19  -4    2.61    2.14
   2 -19  -4    3.09    3.62
  -2  19   4    0.36    1.96
  -2  19   5   11.10    2.97
   2 -19  -6    2.26    5.28
  -2  19   6    0.59    2.97
   2 -19  -7   79.96    9.62
  -2  19   7   58.82    5.16
  -2  19   8    1.31    3.62
   2 -19  -9    4.21    6.83
  -2  19   9    2.02    4.87
   2 -19 -10    9.68    6.17
  -2  19  10    6.11    6.00
   2 -19 -11   59.06   13.42
  -2  19  11   49.68    9.02
   2 -19 -12    8.13    7.42
  -2  19  12    3.03    5.52
   2 -19 -13    3.80    7.24
  -2  19  13   -0.77    8.43
   2 -19 -14    7.12   11.22
  -2  19  14   -2.91    8.67
   2 -19 -15   -3.15    6.77
  -2  19  15    1.13    7.66
   2 -19 -16   -5.64    8.79
  -2  19  16    2.91    8.13
   2 -19 -17    7.48    9.97
  -2  19  17   -1.07    5.46
   2 -19 -18    4.69    7.18
  -2  19  18    0.00    6.17
   2 -19 -19   -1.31    6.23
  -2  19  19    1.07    6.17
   2 -19 -20    2.37    4.93
  -2  19  20   -1.07   10.33
   2 -19 -21   -1.78    3.56
  -2  19  21    1.31   13.65
   2 -19 -22    2.37    6.17
  -2  19  22   -0.18    7.00
  -2  20 -18    1.66    5.94
  -2  20 -17    7.60    5.10
  -2  20 -16    3.03    5.05
   2 -20  15    0.59   12.94
  -2  20 -15    2.26    6.89
  -2  20 -14    1.13    4.81
   2 -20  13    2.14    8.25
  -2  20 -13   -1.84    7.00
   2 -20  12   -5.82   16.50
  -2  20 -12    4.57    8.13
  -2  20 -11   -0.06    6.29
   2 -20  10    9.38   13.89
  -2  20 -10    5.94    6.47
   2 -20   9   11.93   10.98
  -2  20  -9    5.46    5.58
   2 -20   8   -1.60    8.13
  -2  20  -8    0.18    4.51
   2 -20   7    6.35    5.70
  -2  20  -7    3.32    3.38
  -2  20  -6   34.78    3.09
  -2  20   6   10.33    2.61
  -2  20   7    9.26    3.98
   2 -20  -8    1.90    6.05
  -2  20   8    3.68    4.87
   2 -20  -9   31.64    5.40
  -2  20   9   25.52    5.40
   2 -20 -10   29.20    6.29
  -2  20  10   23.92    6.53
   2 -20 -11   16.62    7.42
  -2  20  11   14.66    9.38
   2 -20 -12   -0.30    8.96
  -2  20  12   -1.90    7.72
   2 -20 -13    5.40   10.57
  -2  20  13   15.49    7.54
   2 -20 -14    3.44    3.98
  -2  20  14    6.83    8.79
   2 -20 -15    0.24    4.69
  -2  20  15    7.54    7.95
   2 -20 -16    2.97    4.33
  -2  20  16    2.61    6.89
   2 -20 -17    3.32    4.81
  -2  20  17   -0.47    7.54
   2 -20 -18    0.95    4.04
  -2  20  18   -1.42    6.11
   2 -20 -19    3.03    6.35
  -2  20  19    4.69    8.31
   2 -20 -20   -6.83   12.64
  -2  21 -14    4.63    9.20
  -2  21 -13   -1.31    7.36
  -2  21 -12   16.21    7.30
   2 -21  11    4.04    7.18
  -2  21 -11    0.36    6.17
   2 -21  10   11.99    9.20
  -2  21 -10    5.46    5.76
   2 -21   9    1.48    4.87
  -2  21  -9    8.31    3.80
  -2  21  -8   15.91    2.49
  -2  21   8    0.47    3.74
   2 -21  -9   23.74    4.45
  -2  21   9   18.22    3.98
   2 -21 -10    5.40   10.09
  -2  21  10    1.19    5.58
   2 -21 -11   -2.85    4.81
  -2  21  11    0.47    4.10
   2 -21 -12    3.32    3.68
  -2  21  12    1.01    3.74
   2 -21 -13    1.48    3.98
  -2  21  13   -2.67    4.93
   2 -21 -14    3.03    3.98
   2 -21 -15    1.78    4.99
  -2  22 -11    1.96    3.15
  -2  22  10    3.62    3.86
   2 -22 -11   -3.38    4.75
  -2  22  11   -0.18    4.99
   2 -22 -12    0.89    9.62
  -2  22  12   -0.30    4.51
   2 -22 -13    0.47    8.13
  -2  22  13    0.18    4.16
   2 -22 -14    2.49    5.52
  -2  22  14   -3.09    6.17
  -3 -21 -12    1.31    2.85
  -3 -20 -15   20.06    6.05
  -3 -20 -14   -1.54    4.21
   3  20  13   -2.14    5.22
  -3 -20 -13   -5.46   10.74
   3  20  11    5.70    5.76
  -3 -20 -11    0.42    4.81
  -3 -20 -10    3.26    4.16
  -3 -20  15    0.77    5.40
  -3 -20  16    0.12    5.16
  -3 -20  17   28.25    6.35
   3  19  18    4.27    6.95
  -3 -19 -18   -0.95    8.73
   3  19  17    0.30   12.35
  -3 -19 -17   28.20    9.62
   3  19  16   -5.16    6.11
  -3 -19 -16    1.37    9.02
   3  19  15   -2.14    6.35
  -3 -19 -15   -0.24   10.68
   3  19  14    1.19    4.33
  -3 -19 -14    1.48    3.68
   3  19  13    0.65    9.26
  -3 -19 -13   -3.38    6.59
   3  19  12    2.37    8.01
  -3 -19 -12    2.79    8.31
   3  19  11    0.00    7.60
  -3 -19 -11    1.25    6.89
   3  19  10    5.05    5.58
  -3 -19 -10    2.97    6.17
   3  19   9    0.53    5.82
  -3 -19  -9   -0.30    4.87
   3  19 -14    1.48    6.17
  -3 -19  14   -0.89    7.00
   3  19 -15   -4.04    5.88
  -3 -19  15   -0.53    6.35
   3  19 -16   -2.85    4.63
  -3 -19  16    1.48    3.98
   3  19 -17   -0.06    3.80
  -3 -19  17    9.32    4.69
   3  19 -18   -3.03    6.83
  -3 -19  18    0.36    7.00
   3  19 -19    1.66   13.12
  -3 -19  19   -2.32    6.23
   3  19 -20    2.55    5.70
  -3 -19  20   -2.14    5.64
   3  18  19   -0.65    4.69
  -3 -18 -19   -0.89    7.30
   3  18  18    1.48   13.53
  -3 -18 -18    1.90    5.94
   3  18  17    3.32   10.27
  -3 -18 -17   33.89    7.18
   3  18  16   -0.95    7.00
  -3 -18 -16    4.33    7.12
   3  18  15    0.00    7.30
  -3 -18 -15    0.42    6.59
   3  18  14    3.32   15.08
  -3 -18 -14    6.65    7.78
   3  18  13   16.62   14.84
  -3 -18 -13   16.21    7.30
   3  18  12   -0.89    8.25
  -3 -18 -12   -6.41   10.03
   3  18  11   -4.99   12.94
  -3 -18 -11   -4.81    5.28
   3  18  10    8.67    7.72
  -3 -18 -10    7.00    6.11
   3  18   9   31.70    6.77
  -3 -18  -9   30.57    5.46
   3  18   8   30.57    4.33
  -3 -18  -8   33.24    4.27
   3  18 -12   10.39    4.87
  -3 -18  12   14.19    6.23
   3  18 -13    3.68    6.83
  -3 -18  13    3.62    6.77
   3  18 -14    3.50    7.60
  -3 -18  14   -3.15    7.00
   3  18 -15   -0.06    6.17
  -3 -18  15   -2.79    6.95
   3  18 -16    5.40    8.61
  -3 -18  16   17.10    8.31
   3  18 -17   -2.14    8.90
  -3 -18  17    2.67    7.00
   3  18 -18    1.25    4.75
  -3 -18  18   -2.61    5.70
   3  18 -19   11.22    4.45
  -3 -18  19   -0.18    5.82
   3  18 -20    1.78    3.92
  -3 -18  20   -0.53    4.39
   3  18 -21   -0.24    4.87
  -3 -18  21    2.02    4.39
  -3 -18  22   -2.14    5.58
   3  17  20    1.42    6.11
  -3 -17 -20   -0.89    4.99
   3  17  19    4.04    6.89
  -3 -17 -19    0.95    5.34
   3  17  18    5.34    8.19
  -3 -17 -18    0.77   12.76
   3  17  17   -3.74    9.38
  -3 -17 -17   -5.46    8.49
   3  17  16    8.13   12.58
  -3 -17 -16   -1.01    8.73
   3  17  15    2.91   11.63
  -3 -17 -15   -5.76    7.42
   3  17  14    1.54   14.19
  -3 -17 -14    2.79    8.49
   3  17  13    2.08    9.50
  -3 -17 -13    1.72    6.17
   3  17  12   17.81    6.00
  -3 -17 -12   16.26    7.06
   3  17  11    1.01    5.10
  -3 -17 -11    6.00    5.22
   3  17  10   -1.37    6.41
  -3 -17 -10    6.95    5.64
   3  17   9    7.95    9.50
  -3 -17  -9    4.39    4.75
   3  17   8   24.52    6.71
  -3 -17  -8   21.78    4.45
   3  17   7   24.52    5.52
  -3 -17  -7   21.37    3.50
  -3 -17  -6   13.65    2.67
  -3 -17  10    1.19    2.32
   3  17 -11   19.47    5.28
  -3 -17  11   25.76    4.45
   3  17 -12    9.14    7.42
  -3 -17  12    3.98    5.82
   3  17 -13    1.13    4.33
  -3 -17  13   -0.30    6.00
   3  17 -14   -3.50    5.76
  -3 -17  14    4.21    6.29
   3  17 -15    8.55    6.71
  -3 -17  15    4.75    5.58
   3  17 -16   -0.65    7.66
  -3 -17  16   -0.53    7.84
   3  17 -17    0.06    6.89
  -3 -17  17   -4.81    7.48
   3  17 -18   12.29    6.47
  -3 -17  18    7.12    8.07
   3  17 -19    3.38    6.89
  -3 -17  19    0.77    6.53
   3  17 -20   11.28    8.43
  -3 -17  20   -0.36    7.36
   3  17 -21    3.32    4.21
  -3 -17  21   -5.70   10.21
   3  17 -22   10.57    4.93
  -3 -17  22   -0.77    5.46
   3  17 -23    0.47    3.62
   3  17 -24   39.36    8.96
   3  16  23   -4.16    7.66
  -3 -16 -21    1.37    6.71
   3  16  20    2.32    8.43
  -3 -16 -20    0.42    9.32
   3  16  19    4.63    7.78
  -3 -16 -19   -4.75    8.90
   3  16  18   10.21    7.42
  -3 -16 -18   27.60   10.51
   3  16  17   -2.67   17.87
  -3 -16 -17    0.30   10.27
   3  16  16   33.78   11.40
  -3 -16 -16   26.18    9.32
   3  16  15   -0.89    9.32
  -3 -16 -15    4.10    7.72
   3  16  14   31.99    7.18
  -3 -16 -14   26.00    6.41
   3  16  13   15.14    5.70
  -3 -16 -13   12.76    5.16
   3  16  12   27.42   10.39
  -3 -16 -12   39.59    5.88
   3  16  11   23.21    9.38
  -3 -16 -11   17.81    4.63
   3  16  10   76.28    9.79
  -3 -16 -10   60.55    4.93
   3  16   9   71.05    8.96
  -3 -16  -9   72.72    6.29
   3  16   8   66.84    9.73
  -3 -16  -8   58.11    5.40
   3  16   7    7.95    5.16
  -3 -16  -7    9.85    3.38
   3  16   6   98.48    6.89
  -3 -16  -6   95.45    5.34
  -3 -16  -5   29.26    2.37
   3  16  -9   -0.77    2.55
  -3 -16   9    0.83    2.32
   3  16 -10    4.87    3.03
  -3 -16  10    5.58    3.92
   3  16 -11   19.41    3.62
  -3 -16  11   19.05    4.45
   3  16 -12   19.83    4.16
  -3 -16  12   14.96    4.87
   3  16 -13    8.07    3.98
  -3 -16  13    7.18    4.93
   3  16 -14    9.91    3.74
  -3 -16  14    9.14    4.21
   3  16 -15    2.91    5.05
  -3 -16  15    3.09    4.69
   3  16 -16   17.99    5.58
  -3 -16  16   16.26    5.58
   3  16 -17    5.58    6.05
  -3 -16  17    2.97    6.65
   3  16 -18   24.40    6.17
  -3 -16  18   14.90    6.77
   3  16 -19   -2.08    7.12
  -3 -16  19    3.98    6.59
   3  16 -20    9.68    8.19
  -3 -16  20   -2.91    7.72
   3  16 -21   10.39    7.66
  -3 -16  21   14.72    8.96
   3  16 -22    3.86    3.74
  -3 -16  22    3.80    6.71
   3  16 -23   -0.12    3.68
  -3 -16  23   -0.06    5.10
   3  16 -24    3.09    4.04
  -3 -16  24   -0.95    6.23
   3  16 -25   -2.91    4.27
  -3 -16  25   -0.12    5.16
   3  15  24   -0.77    4.10
  -3 -15 -24   -4.51    5.82
   3  15  23   -0.24    4.51
  -3 -15 -23    2.79    6.95
   3  15  22    1.37    5.46
  -3 -15 -22    5.52    9.62
   3  15  21   14.60   11.99
  -3 -15 -21    7.30    8.90
   3  15  20    5.52    6.17
  -3 -15 -20    2.97    7.95
   3  15  19   -2.43    8.19
  -3 -15 -19   11.40    9.14
   3  15  18    8.07   10.74
  -3 -15 -18   -0.83   10.27
   3  15  17    7.60   10.80
  -3 -15 -17   12.41    7.24
   3  15  16    3.74   10.63
  -3 -15 -16    5.94    6.35
   3  15  15   -2.61    6.71
  -3 -15 -15    4.33    7.89
   3  15  14   34.96    6.77
  -3 -15 -14   39.30    7.48
   3  15  13    2.14    7.60
  -3 -15 -13    2.49    5.40
   3  15  12    4.21    9.79
  -3 -15 -12   -0.47    5.58
   3  15  11    2.26    8.31
  -3 -15 -11   -0.36    6.23
   3  15  10   28.02    8.13
  -3 -15 -10   31.82    6.23
   3  15   9   -2.02    7.00
  -3 -15  -9   -0.89    5.22
   3  15   8   83.52    8.49
  -3 -15  -8   80.43    5.22
   3  15   7   15.02    6.17
  -3 -15  -7   14.07    3.26
   3  15   6   -2.91    4.39
  -3 -15  -6    0.53    2.91
  -3 -15  -5   15.55    2.49
  -3 -15  -4   80.43    3.92
   3  15  -8    1.01    1.72
  -3 -15   8    1.19    1.90
   3  15  -9  101.50    4.81
  -3 -15   9   80.97    5.76
   3  15 -10  102.87    5.28
  -3 -15  10   89.34    5.16
   3  15 -11    8.96    3.56
  -3 -15  11    9.79    4.10
   3  15 -12   49.03    7.18
  -3 -15  12   49.86    4.93
   3  15 -13   43.21    4.10
  -3 -15  13   42.15    4.75
   3  15 -14    4.33    3.86
  -3 -15  14   11.63    4.39
   3  15 -15    3.62    4.45
  -3 -15  15    1.54    4.45
   3  15 -16   13.30    4.45
  -3 -15  16   14.60    5.94
   3  15 -17   -0.36    6.53
  -3 -15  17    2.67    6.95
   3  15 -18    0.30    5.94
  -3 -15  18   -2.43    6.53
   3  15 -19    1.19    6.83
  -3 -15  19    2.91    6.29
   3  15 -20   12.35    7.30
  -3 -15  20   13.36    9.62
   3  15 -21   -7.06    8.13
  -3 -15  21   13.36    9.08
   3  15 -22    2.26   10.33
  -3 -15  22   10.21   10.63
   3  15 -23    0.77    9.91
  -3 -15  23    1.72    7.66
   3  15 -24    0.47    4.81
  -3 -15  24   -1.96    6.83
   3  15 -25    0.77    4.99
   3  15 -27   -0.42    3.98
   3  14  24   -1.78    6.23
  -3 -14 -24    2.20    9.50
   3  14  23   -0.65    4.10
  -3 -14 -23    1.72    5.88
   3  14  22   -4.63    9.14
  -3 -14 -22    0.53    4.10
   3  14  21    5.64   12.23
  -3 -14 -21   11.10    9.08
   3  14  20    9.44    6.77
  -3 -14 -20    7.84    7.60
   3  14  19   13.42    7.48
  -3 -14 -19    8.31    7.06
   3  14  18    3.62   10.09
  -3 -14 -18   10.57    8.49
   3  14  17   34.07   10.27
  -3 -14 -17   22.56    9.02
   3  14  16   21.78   11.75
  -3 -14 -16   17.63    7.84
   3  14  15   62.74    7.36
  -3 -14 -15   76.87    8.37
   3  14  14    4.63    6.71
  -3 -14 -14   -3.38    5.28
   3  14  13   14.31    9.20
  -3 -14 -13   23.39    5.82
   3  14  12   82.87    8.37
  -3 -14 -12   78.47    5.88
   3  14  11  190.84    7.95
  -3 -14 -11  177.78    9.97
   3  14  10    9.79    3.56
  -3 -14 -10    0.12    5.88
   3  14   9  138.60    8.73
  -3 -14  -9  149.59    6.89
   3  14   8   -1.13    5.88
  -3 -14  -8    6.59    5.05
   3  14   7  229.36   11.16
  -3 -14  -7  240.05    9.14
   3  14   6   39.41    5.52
  -3 -14  -6   37.22    3.32
   3  14   5   48.08    4.99
  -3 -14  -5   51.35    3.21
   3  14   4  133.38    8.79
  -3 -14  -4  150.00    5.76
   3  14   3   71.77    5.64
  -3 -14  -3   61.79    3.44
  -3 -14   6  107.38    4.27
   3  14  -7   -0.71    2.49
  -3 -14   7    3.26    1.78
   3  14  -8  143.89    8.43
  -3 -14   8  132.85    7.36
   3  14  -9   33.18    3.03
  -3 -14   9   36.45    3.38
   3  14 -10    8.13    4.81
  -3 -14  10    6.11    3.32
   3  14 -11   13.42    5.22
  -3 -14  11   10.21    3.38
   3  14 -12   27.54    4.81
  -3 -14  12   25.47    4.10
   3  14 -13   42.56    5.82
  -3 -14  13   45.71    4.63
   3  14 -14   49.92    4.93
  -3 -14  14   51.70    5.64
   3  14 -15   71.88    6.05
  -3 -14  15   59.06    6.00
   3  14 -16   10.57    3.92
  -3 -14  16   13.71    4.10
   3  14 -17    8.90    5.28
  -3 -14  17    9.32    5.46
   3  14 -18   34.55   10.51
  -3 -14  18   21.84    7.12
   3  14 -19   61.97    7.36
  -3 -14  19   54.31    7.60
   3  14 -20    6.83    6.17
  -3 -14  20    5.28    6.53
   3  14 -21   19.59    7.48
  -3 -14  21   12.70    7.89
   3  14 -22   -4.16    8.43
  -3 -14  22    2.91   13.24
   3  14 -23   17.75    8.90
  -3 -14  23   11.46   10.15
   3  14 -24    0.00    6.89
  -3 -14  24    2.97    9.44
   3  14 -25    0.77    4.63
  -3 -14  25   -1.13    8.31
   3  14 -26   -0.59    3.03
   3  14 -27   -0.06    3.32
   3  13  24   12.41    6.65
  -3 -13 -24   -0.83    2.73
   3  13  23   10.27   11.58
  -3 -13 -23    0.24    3.92
   3  13  22    2.73    7.72
  -3 -13 -22    3.86    9.44
   3  13  21    5.82    8.49
  -3 -13 -21   -2.85   11.87
   3  13  20    0.71   16.26
  -3 -13 -20    1.25    8.67
   3  13  19   86.01   15.20
  -3 -13 -19   98.71    9.02
   3  13  18   -4.75    7.66
  -3 -13 -18    0.47    9.08
   3  13  17    4.21    8.73
  -3 -13 -17   -1.37    6.17
   3  13  16   10.21    7.54
  -3 -13 -16   -3.44    6.89
   3  13  15   79.07    6.17
  -3 -13 -15   77.70    7.00
   3  13  14    3.86    5.64
  -3 -13 -14    0.77    5.34
   3  13  13    1.25    7.95
  -3 -13 -13    3.80    4.21
   3  13  12    4.87    3.62
  -3 -13 -12    4.27    5.16
   3  13  11    7.06    6.83
  -3 -13 -11    2.49    4.57
   3  13  10   -2.08    4.51
  -3 -13 -10    1.84    3.92
   3  13   9    2.79    2.91
  -3 -13  -9    4.16    2.73
   3  13   8    2.55    3.80
  -3 -13  -8    2.02    2.73
   3  13   7  138.25    8.96
  -3 -13  -7  119.49    5.52
   3  13   6   17.99    4.87
  -3 -13  -6   16.80    3.92
   3  13   5   -3.92    4.10
  -3 -13  -5    1.19    1.90
   3  13   4   31.22    4.10
  -3 -13  -4   30.33    2.37
  -3 -13  -3  481.40   14.84
   3  13   2   31.94    3.98
  -3 -13  -2   33.36    2.08
  -3 -13  -1   22.38    1.66
  -3 -13   5    7.30    1.13
   3  13  -6   45.11    3.38
  -3 -13   6   40.78    2.67
   3  13  -7   83.64    3.80
  -3 -13   7   79.13    5.52
   3  13  -8  115.99    4.87
  -3 -13   8  121.15    7.36
   3  13  -9   22.56    2.61
  -3 -13   9   24.87    2.79
   3  13 -10   36.09    2.91
  -3 -13  10   34.84    3.26
   3  13 -11  404.83   17.93
  -3 -13  11  420.14   13.30
   3  13 -12   49.09    3.80
  -3 -13  12   55.80    4.33
   3  13 -13   79.07    4.87
  -3 -13  13   80.49    5.34
   3  13 -14   17.63    3.56
  -3 -13  14   18.70    4.04
   3  13 -15  155.16   11.52
  -3 -13  15  154.87    6.77
   3  13 -16    9.26    4.21
  -3 -13  16   11.46    6.89
   3  13 -17    0.95    3.98
  -3 -13  17    2.20    4.21
   3  13 -18    9.97    4.81
  -3 -13  18    5.05    5.05
   3  13 -19   29.86    7.24
  -3 -13  19   32.59    7.42
   3  13 -20   -5.28    5.58
  -3 -13  20   -2.43    5.52
   3  13 -21    3.50    6.83
  -3 -13  21   -4.27    6.23
   3  13 -22    8.25    7.89
  -3 -13  22    4.33    9.08
   3  13 -23   -2.08    7.60
  -3 -13  23    2.85    8.01
   3  13 -24    7.42    7.60
  -3 -13  24    3.32    8.07
   3  13 -25    3.74    7.18
  -3 -13  25    0.00    7.48
   3  13 -26   -1.19    4.63
   3  13 -27   -0.83    4.45
  -3 -13  27   -3.80    6.53
   3  12  25    5.82    4.63
   3  12  24    0.53    6.59
  -3 -12 -24    1.19    6.05
   3  12  23   -7.72   10.57
  -3 -12 -23    3.80   11.04
   3  12  22   -1.48   11.34
  -3 -12 -22    0.83   10.51
   3  12  21   -3.38   11.16
  -3 -12 -21    8.31   10.21
   3  12  20   44.70   10.92
  -3 -12 -20   50.46    9.14
   3  12  19    4.93    9.26
  -3 -12 -19    3.15    6.05
   3  12  18    5.40    6.59
  -3 -12 -18    5.88    5.82
   3  12  17   22.44    7.89
  -3 -12 -17   16.15    9.32
   3  12  16  108.63    6.47
  -3 -12 -16  106.67    9.02
   3  12  15   82.21    6.17
  -3 -12 -15   71.65    6.89
   3  12  14    3.62    5.76
  -3 -12 -14    3.68    4.45
   3  12  13   42.86    4.39
  -3 -12 -13   39.71    4.21
   3  12  12  249.78   13.30
  -3 -12 -12  272.34   15.61
   3  12  11  121.57    7.89
  -3 -12 -11  134.63    6.17
   3  12  10  370.46   12.29
  -3 -12 -10  342.15   12.94
   3  12   9   41.79    4.81
  -3 -12  -9   48.62    5.58
   3  12   8  166.15    9.26
  -3 -12  -8  168.88    9.26
   3  12   7  148.22    8.31
  -3 -12  -7  151.25    6.47
   3  12   6  292.05   12.41
  -3 -12  -6  286.76    9.38
   3  12   5   19.23    3.62
  -3 -12  -5   14.84    2.61
   3  12   4    3.21    3.50
  -3 -12  -4    4.51    2.67
   3  12   3    2.20    2.97
  -3 -12  -3    6.53    1.78
   3  12   2  159.62    8.61
  -3 -12  -2  147.45    5.52
   3  12   1   89.39    4.93
  -3 -12  -1   85.60    3.80
  -3 -12   0  143.95    5.52
  -3 -12   1   48.56    2.14
  -3 -12   2  175.70    5.64
  -3 -12   3    7.84    0.89
   3  12  -4   23.57    2.32
  -3 -12   4   23.80    1.48
   3  12  -5  144.18    7.48
  -3 -12   5  139.02    5.10
   3  12  -6    1.25    2.32
  -3 -12   6    0.89    1.84
   3  12  -7  103.64    6.47
  -3 -12   7  104.41    4.51
   3  12  -8   14.01    2.97
  -3 -12   8   11.40    1.90
   3  12  -9    1.13    2.67
  -3 -12   9    4.27    2.55
   3  12 -10   96.10    6.71
  -3 -12  10   88.33    4.45
   3  12 -11    3.32    2.37
  -3 -12  11    2.14    2.91
   3  12 -12   27.78    3.32
  -3 -12  12   28.91    3.21
   3  12 -13   17.15    3.98
  -3 -12  13   15.37    2.97
   3  12 -14  165.97    7.36
  -3 -12  14  163.24    7.48
   3  12 -15   65.18    4.39
  -3 -12  15   62.33    4.45
   3  12 -16   36.09    8.13
  -3 -12  16   27.66    5.58
   3  12 -17    4.93    3.68
  -3 -12  17    4.69    3.92
   3  12 -18   50.04    4.69
  -3 -12  18   56.39    5.34
   3  12 -19   43.45    5.64
  -3 -12  19   45.88    6.47
   3  12 -20   38.46    5.58
  -3 -12  20   26.89    7.36
   3  12 -21   26.06   12.70
  -3 -12  21   28.02    8.43
   3  12 -22   15.43    9.14
  -3 -12  22   15.43   11.75
   3  12 -23   31.40    8.61
  -3 -12  23   25.47    9.50
   3  12 -24   19.77    8.90
  -3 -12  24   23.21   13.83
   3  12 -25    5.05    7.54
  -3 -12  25    5.64    8.31
   3  12 -26    1.48    5.64
  -3 -12  26    1.31    5.40
   3  12 -27   -2.14    4.21
  -3 -12  27    0.18    7.72
   3  12 -28   29.62    4.39
   3  11  25    5.40   11.81
  -3 -11 -25    3.56    7.66
   3  11  24   -1.54    5.52
  -3 -11 -24    3.26   13.47
   3  11  23   -2.08    7.18
  -3 -11 -23   -1.72    7.78
   3  11  22    2.67    8.43
  -3 -11 -22    5.34   10.03
   3  11  21   25.17   11.40
  -3 -11 -21   23.74    7.78
   3  11  20   68.26    7.95
  -3 -11 -20   54.49    7.00
   3  11  19    4.51    9.08
  -3 -11 -19    8.13   10.03
   3  11  18    6.83    4.39
  -3 -11 -18    9.26    6.35
   3  11  17    2.73    4.63
  -3 -11 -17    3.21    5.10
   3  11  16    5.16    5.82
  -3 -11 -16    4.39    4.27
   3  11  15   24.34    4.39
  -3 -11 -15   24.81    4.27
   3  11  14   24.28    6.05
  -3 -11 -14   31.46    5.70
   3  11  13   29.20    4.39
  -3 -11 -13   22.20    4.04
   3  11  12    8.25    4.75
  -3 -11 -12    3.86    5.70
   3  11  11    1.37    4.04
  -3 -11 -11    1.13    3.56
   3  11  10   14.19    4.33
  -3 -11 -10   27.13    5.46
   3  11   9   49.03    6.11
  -3 -11  -9   52.35    3.62
   3  11   8  326.24   13.95
  -3 -11  -8  361.44   17.04
   3  11   7  199.33   11.52
  -3 -11  -7  191.55    6.89
   3  11   6   18.05    3.21
  -3 -11  -6   12.29    2.73
   3  11   5   36.68    4.93
  -3 -11  -5   44.93    3.09
   3  11   4  218.92    9.73
  -3 -11  -4  214.94    7.24
   3  11   3  223.13   10.03
  -3 -11  -3  223.07    7.30
   3  11   2  127.27    6.95
  -3 -11  -2  132.01    5.10
   3  11   1  243.31   10.21
  -3 -11  -1  248.77    7.60
   3  11   0   75.50    4.21
  -3 -11   0   79.36    3.44
   3  11  -1  137.59    6.83
  -3 -11   1  140.86    4.99
  -3 -11   2   42.03    2.02
   3  11  -3  124.00    6.59
  -3 -11   3  118.84    4.16
   3  11  -4  253.23   11.28
  -3 -11   4  254.65    8.13
   3  11  -5    1.25    2.26
  -3 -11   5    1.01    1.48
   3  11  -6  782.89   30.10
  -3 -11   6  830.61   22.73
   3  11  -7   54.31    4.33
  -3 -11   7   47.84    2.97
   3  11  -8   14.66    3.86
  -3 -11   8   13.53    2.08
   3  11  -9   20.78    2.67
  -3 -11   9   17.81    2.55
   3  11 -10  644.70   24.69
  -3 -11  10  633.07   17.69
   3  11 -11  142.70    5.70
  -3 -11  11  133.62    5.52
   3  11 -12  445.43   18.88
  -3 -11  12  450.12   12.76
   3  11 -13   11.10    3.74
  -3 -11  13   13.71    3.03
   3  11 -14  354.79   16.32
  -3 -11  14  353.96   11.28
   3  11 -15   20.18    3.68
  -3 -11  15   21.25    3.74
   3  11 -16  266.11   13.24
  -3 -11  16  261.83    9.73
   3  11 -17    3.38    4.16
  -3 -11  17    0.24    4.51
   3  11 -18    3.09    4.45
  -3 -11  18    1.31    4.10
   3  11 -19   -0.36    5.28
  -3 -11  19    0.36    7.42
   3  11 -20   27.31    4.93
  -3 -11  20   30.27    5.05
   3  11 -21    5.52    5.82
  -3 -11  21    1.72    6.11
   3  11 -22    1.78    6.29
  -3 -11  22    2.14    6.11
   3  11 -23   -1.42   11.10
  -3 -11  23    1.90    6.83
   3  11 -24    8.55    7.54
  -3 -11  24    5.34    6.89
   3  11 -25    0.30    9.02
  -3 -11  25   -1.90    8.79
   3  11 -26    0.59    9.91
  -3 -11  26   -2.26   10.15
   3  11 -27   -1.07    5.46
  -3 -11  27   -1.07    5.70
   3  11 -28    1.37    6.05
  -3 -11  28    4.10    7.78
   3  10  25   -5.05    6.00
  -3 -10 -25   -1.37    4.69
   3  10  24   -1.90   10.92
  -3 -10 -24   -1.07    6.89
   3  10  23   11.16   11.52
  -3 -10 -23    6.05    9.68
   3  10  22   11.28    7.00
  -3 -10 -22   13.42    8.49
   3  10  21   44.88    9.38
  -3 -10 -21   54.91   10.21
   3  10  20    4.21   12.23
  -3 -10 -20    3.68    6.65
   3  10  19    3.09    6.77
  -3 -10 -19    1.07    6.11
   3  10  18   26.95   10.51
  -3 -10 -18   23.68    6.53
   3  10  17    2.14    7.89
  -3 -10 -17   -0.71    4.33
   3  10  16   29.03    8.43
  -3 -10 -16   30.15    6.00
   3  10  15   19.89    7.60
  -3 -10 -15   24.99    4.57
   3  10  14  151.37    9.32
  -3 -10 -14  141.39   11.16
   3  10  13   18.34    4.99
  -3 -10 -13   19.59    3.38
   3  10  12  287.54   12.94
  -3 -10 -12  319.71   14.25
   3  10  11  665.83   18.34
  -3 -10 -11  658.17   18.52
   3  10  10  230.25   10.63
  -3 -10 -10  225.33   11.22
   3  10   9   28.61    3.03
  -3 -10  -9   29.68    2.73
   3  10   8  270.26   11.40
  -3 -10  -8  261.71    8.73
   3  10   7  161.34    8.01
  -3 -10  -7  166.86    6.23
   3  10   6  542.19   13.95
  -3 -10  -6  556.31   14.72
   3  10   5   13.53    2.26
  -3 -10  -5   27.13    2.55
   3  10   4  441.16   12.05
  -3 -10  -4  449.82   13.53
   3  10   3    4.63    1.42
  -3 -10  -3    2.85    1.48
   3  10   2  331.52    8.79
  -3 -10  -2  336.69    9.56
   3  10   1   15.31    1.90
  -3 -10  -1   12.47    1.42
   3  10   0   72.66    3.15
  -3 -10   0   76.16    3.15
   3  10  -1 1174.54   39.36
  -3 -10   1 1157.86   28.25
   3  10  -2   42.92    2.08
  -3 -10   2   42.44    2.26
   3  10  -3 1318.49   45.11
  -3 -10   3 1360.93   33.24
   3  10  -4  312.64   12.94
  -3 -10   4  300.00    8.55
   3  10  -5    6.89    2.55
  -3 -10   5    6.11    1.31
   3  10  -6   52.47    3.68
  -3 -10   6   54.43    2.79
   3  10  -7  824.86   31.40
  -3 -10   7  789.18   20.18
   3  10  -8    7.00    3.44
  -3 -10   8    5.46    1.66
   3  10  -9   13.42    4.27
  -3 -10   9   14.84    2.20
   3  10 -10   78.65    4.10
  -3 -10  10   66.66    3.56
   3  10 -11  306.06   14.19
  -3 -10  11  308.55    9.79
   3  10 -12   99.90    6.95
  -3 -10  12  104.29    5.05
   3  10 -13   22.62    3.15
  -3 -10  13   24.63    3.92
   3  10 -14   58.05    5.28
  -3 -10  14   56.51    3.98
   3  10 -15   18.76    3.62
  -3 -10  15   21.19    3.38
   3  10 -16   82.33    8.01
  -3 -10  16   73.55    5.58
   3  10 -17   -2.32    5.10
  -3 -10  17   -0.59    3.21
   3  10 -18   41.91    6.59
  -3 -10  18   39.65    4.45
   3  10 -19   95.75    6.47
  -3 -10  19   96.34    6.11
   3  10 -20   10.86    4.57
  -3 -10  20   14.01    4.39
   3  10 -21    1.48    7.00
  -3 -10  21   -1.37    4.75
   3  10 -22   20.06    6.00
  -3 -10  22   34.25    6.00
   3  10 -23   28.31    8.19
  -3 -10  23   23.62    7.54
   3  10 -24   45.83    7.95
  -3 -10  24   52.83    7.60
   3  10 -25   -2.08    9.20
  -3 -10  25    4.04    8.96
   3  10 -26   27.54    8.01
  -3 -10  26   27.78    8.01
   3  10 -27   -1.42    4.81
  -3 -10  27    1.37    5.05
   3  10 -28    0.77    4.51
  -3 -10  28   -0.53    4.45
   3   9  25    3.03    8.55
  -3  -9 -25    5.76    4.69
   3   9  24   -4.51   11.87
  -3  -9 -24   -2.85    9.91
   3   9  23   17.57   15.20
  -3  -9 -23   20.48    8.84
   3   9  22   77.94   15.20
  -3  -9 -22   64.35   10.27
   3   9  21   20.00    5.88
  -3  -9 -21   19.59    8.25
   3   9  20   -3.03    5.88
  -3  -9 -20    2.49    6.35
   3   9  19   28.55    5.22
  -3  -9 -19   22.73    5.28
   3   9  18    2.08    4.51
  -3  -9 -18    2.91    4.99
   3   9  17    4.16    3.68
  -3  -9 -17    0.65    3.74
   3   9  16   15.73    4.10
  -3  -9 -16   18.88    4.39
   3   9  15   20.48    5.10
  -3  -9 -15   20.18    5.46
   3   9  14    2.49    3.98
  -3  -9 -14    3.56    4.33
   3   9  13    1.54    4.04
  -3  -9 -13    3.62    3.32
   3   9  12  155.88    8.49
  -3  -9 -12  151.60    6.35
   3   9  11    5.70    4.10
  -3  -9 -11    4.93    3.56
   3   9  10   86.84    5.88
  -3  -9 -10   77.58    5.05
   3   9   9   45.94    3.62
  -3  -9  -9   41.43    5.05
   3   9   8  476.36   12.76
  -3  -9  -8  461.64   13.53
   3   9   7  841.18   29.20
  -3  -9  -7  811.50   21.43
   3   9   6   20.30    4.21
  -3  -9  -6   26.53    3.09
   3   9   5  261.48    7.48
  -3  -9  -5  254.29    7.72
   3   9   4   81.26    3.56
  -3  -9  -4   85.36    3.86
   3   9   3 1565.18   36.57
  -3  -9  -3 1597.18   39.89
   3   9   2    2.02    1.42
  -3  -9  -2    3.92    1.78
   3   9   1  746.09   19.94
  -3  -9  -1  788.29   20.48
   3   9   0  126.26    6.11
  -3  -9   0  138.78    4.39
   3   9  -1  967.26   23.39
  -3  -9   1  973.73   24.22
   3   9  -2  245.45    6.95
  -3  -9   2  227.94    6.41
  -3  -9   3  397.71   10.80
   3   9  -4 1606.02   55.38
  -3  -9   4 1591.18   38.41
   3   9  -5 1226.95   29.56
  -3  -9   5 1207.31   30.04
   3   9  -6    4.69    3.03
  -3  -9   6    7.30    2.08
   3   9  -7 1379.92   49.98
  -3  -9   7 1389.66   34.96
   3   9  -8  704.71   24.69
  -3  -9   8  689.58   17.87
   3   9  -9  278.34   11.28
  -3  -9   9  275.13    8.67
   3   9 -10  157.72    8.73
  -3  -9  10  151.84    5.34
   3   9 -11  754.34   26.89
  -3  -9  11  723.71   18.46
   3   9 -12    1.66    3.26
  -3  -9  12    1.25    2.02
   3   9 -13  152.08    5.88
  -3  -9  13  143.12    6.00
   3   9 -14   63.87    6.47
  -3  -9  14   65.53    5.40
   3   9 -15  505.32   21.78
  -3  -9  15  493.87   14.84
   3   9 -16    7.60    4.63
  -3  -9  16    6.95    3.56
   3   9 -17  231.56    8.67
  -3  -9  17  234.23    8.73
   3   9 -18   76.87    6.41
  -3  -9  18   69.51    7.89
   3   9 -19   14.19    4.69
  -3  -9  19   12.64    4.45
   3   9 -20   -1.48    5.76
  -3  -9  20    3.80    5.40
   3   9 -21   -4.39    5.46
  -3  -9  21   -2.61    4.87
   3   9 -22   20.89    7.30
  -3  -9  22   20.89    6.83
   3   9 -23   -1.48    7.12
  -3  -9  23    3.56    6.35
   3   9 -24   11.99    9.91
  -3  -9  24    4.16   11.81
   3   9 -25    8.61    7.89
  -3  -9  25    3.50    7.12
   3   9 -26    4.39   11.58
  -3  -9  26    6.17    8.43
   3   9 -27   -2.73    7.84
  -3  -9  27    6.05    7.95
   3   9 -28   -1.72    4.39
  -3  -9  28    3.15    3.68
   3   8  25    6.35   12.11
  -3  -8 -25    4.93    8.73
   3   8  24    0.53   15.73
  -3  -8 -24   -2.02    8.90
   3   8  23   28.14   10.98
  -3  -8 -23   13.89   13.24
   3   8  22   -4.16    6.29
  -3  -8 -22    0.30    6.35
   3   8  21    6.71    8.07
  -3  -8 -21   12.23    6.77
   3   8  20   13.24    4.87
  -3  -8 -20   16.98    5.22
   3   8  19   31.99    7.36
  -3  -8 -19   23.98    5.70
   3   8  18   41.61    4.63
  -3  -8 -18   47.67    4.63
   3   8  17   32.89    5.94
  -3  -8 -17   31.34    4.99
   3   8  16   61.38    4.51
  -3  -8 -16   62.68    4.87
   3   8  15  115.16    8.01
  -3  -8 -15  117.00    6.11
   3   8  14    0.18    4.10
  -3  -8 -14    1.07    2.91
   3   8  13  565.87   23.21
  -3  -8 -13  571.51   23.57
   3   8  12   69.98    4.99
  -3  -8 -12   63.16    4.33
   3   8  11   16.86    2.61
  -3  -8 -11   18.40    2.55
   3   8  10   22.20    4.93
  -3  -8 -10   22.44    4.81
   3   8   9  443.41   12.58
  -3  -8  -9  445.02   12.88
   3   8   8   62.33    3.32
  -3  -8  -8   66.42    3.38
   3   8   7    3.38    3.98
  -3  -8  -7    3.62    2.14
   3   8   6  195.77    6.00
  -3  -8  -6  187.87    6.17
   3   8   5  912.53   22.68
  -3  -8  -5  906.65   22.44
   3   8   4  247.65    7.12
  -3  -8  -4  251.15    7.54
   3   8   3 1140.05   27.78
  -3  -8  -3 1123.20   27.66
   3   8   2  659.36   15.79
  -3  -8  -2  681.38   17.87
   3   8   1  804.44   48.62
  -3  -8  -1  847.53   21.01
   3   8   0 1691.50   41.25
  -3  -8   0 1665.86   39.77
   3   8  -1 1081.94   25.29
  -3  -8   1 1064.31   25.94
   3   8  -2  270.38    7.72
  -3  -8   2  276.79    7.95
   3   8  -3   15.02    2.08
  -3  -8   3   20.36    1.96
   3   8  -4  387.44   15.08
  -3  -8   4  371.00   14.72
   3   8  -5  567.24   14.42
  -3  -8   5  550.50   14.36
   3   8  -6   42.03    2.61
  -3  -8   6   40.84    2.32
   3   8  -7   79.54    5.28
  -3  -8   7   91.77    3.92
   3   8  -8  730.12   19.35
  -3  -8   8  733.86   19.89
   3   8  -9  130.77    6.53
  -3  -8   9  130.65    4.75
   3   8 -10  146.44    7.54
  -3  -8  10  155.05    5.10
   3   8 -11  255.13   11.93
  -3  -8  11  250.20    7.72
   3   8 -12  286.05   12.23
  -3  -8  12  288.96    8.73
   3   8 -13    7.06    2.61
  -3  -8  13    8.25    2.97
   3   8 -14  247.17   11.40
  -3  -8  14  232.51    8.31
   3   8 -15    1.54    3.80
  -3  -8  15   -1.01    2.32
   3   8 -16   11.40    4.21
  -3  -8  16   15.91    3.80
   3   8 -17  137.42    9.85
  -3  -8  17  127.98    6.17
   3   8 -18   12.41    4.93
  -3  -8  18   14.72    4.87
   3   8 -19    3.92    5.05
  -3  -8  19    6.41    4.21
   3   8 -20    2.85    3.86
  -3  -8  20    6.17    3.74
   3   8 -21   43.57    6.83
  -3  -8  21   35.50    5.52
   3   8 -22   -1.90    4.99
  -3  -8  22    0.71    4.57
   3   8 -23    8.55    8.07
  -3  -8  23   10.03    9.44
   3   8 -24    4.04    6.65
  -3  -8  24   10.33    7.18
   3   8 -25   96.81   15.37
  -3  -8  25   71.23    8.13
   3   8 -26    8.55    9.38
  -3  -8  26    1.90    9.32
   3   8 -27   14.42    8.61
  -3  -8  27   15.49    8.31
   3   8 -28   -0.12    4.10
  -3  -8  28   10.39    3.98
   3   7  26   -5.28    8.07
   3   7  25   16.62    8.79
  -3  -7 -25   17.75    8.73
   3   7  24    5.05   14.48
  -3  -7 -24    7.18   13.47
   3   7  23   12.17    6.71
  -3  -7 -23   23.51    6.89
   3   7  22   20.36    8.96
  -3  -7 -22   15.37    7.60
   3   7  21   89.10    6.29
  -3  -7 -21   88.50    6.65
   3   7  20    6.53    7.18
  -3  -7 -20   14.19    5.76
   3   7  19   21.49    4.39
  -3  -7 -19   15.26    4.27
   3   7  18   -0.36    5.64
  -3  -7 -18   -2.14    7.42
   3   7  17  105.24    5.70
  -3  -7 -17  100.55    7.66
   3   7  16    7.00    4.99
  -3  -7 -16   14.07    4.81
   3   7  15   26.77    4.99
  -3  -7 -15   22.91    3.38
   3   7  14   18.05    4.87
  -3  -7 -14   14.54    3.09
   3   7  13   15.14    3.09
  -3  -7 -13   15.37    3.15
   3   7  12   13.18    5.34
  -3  -7 -12   19.05    3.80
   3   7  11  174.52    9.08
  -3  -7 -11  179.09    6.29
   3   7  10   -0.06    3.26
  -3  -7 -10    0.18    2.32
  -3  -7  -9  182.41    6.53
   3   7   8   81.62    3.68
  -3  -7  -8   74.20    5.05
   3   7   7  501.59   13.00
  -3  -7  -7  513.69   14.01
   3   7   6  579.70   14.90
  -3  -7  -6  582.91   20.84
   3   7   5  715.99   25.64
  -3  -7  -5  732.08   20.00
   3   7   4  894.01   21.13
  -3  -7  -4  910.99   21.84
   3   7   3  232.15    6.59
  -3  -7  -3  230.49    8.90
  -3  -7  -2  989.52   23.62
   3   7   1 4386.65  138.31
  -3  -7  -1 4445.06  100.85
   3   7   0 1379.33   47.13
  -3  -7   0 1398.32   32.29
   3   7  -1  235.00    7.18
  -3  -7   1  249.90    7.24
   3   7  -2  852.99   20.78
  -3  -7   2  879.82   21.84
   3   7  -3 3972.85   88.74
  -3  -7   3 3963.65  124.36
   3   7  -4 2132.60   49.86
  -3  -7   4 2100.84   49.21
   3   7  -5 2957.93   95.63
  -3  -7   5 2935.73   68.62
   3   7  -6  219.09    9.85
  -3  -7   6  215.95    7.60
   3   7  -7  707.56   27.54
  -3  -7   7  700.97   20.42
   3   7  -8  317.51    8.61
  -3  -7   8  325.53    9.68
   3   7  -9 1535.15   60.19
  -3  -7   9 1423.43   34.84
   3   7 -10  299.59   12.35
  -3  -7  10  273.59    8.73
   3   7 -11  138.72    7.89
  -3  -7  11  142.34    5.34
   3   7 -12   34.61    2.85
  -3  -7  12   36.45    2.67
   3   7 -13  396.34   16.03
  -3  -7  13  388.15   11.69
   3   7 -14   76.93    4.27
  -3  -7  14   76.99    4.33
   3   7 -15   32.94    5.58
  -3  -7  15   31.76    3.26
   3   7 -16  129.05    7.48
  -3  -7  16  130.83    8.13
   3   7 -17  255.96    8.79
  -3  -7  17  239.69    8.55
   3   7 -18  138.72    8.67
  -3  -7  18  146.85    6.47
   3   7 -19   16.09    5.28
  -3  -7  19   17.81    3.62
   3   7 -20    9.38    5.58
  -3  -7  20   13.42    4.16
   3   7 -21   15.31    5.94
  -3  -7  21    8.19    3.74
   3   7 -22    0.47    5.88
  -3  -7  22    7.06    4.45
   3   7 -23   22.85    5.82
  -3  -7  23   24.10    5.10
   3   7 -24   15.73    9.02
  -3  -7  24    0.42    5.46
   3   7 -25    7.42    6.77
  -3  -7  25   -0.12    8.79
   3   7 -26    9.14   14.84
  -3  -7  26    5.34    7.48
   3   7 -27    0.30    9.20
  -3  -7  27    0.89    9.14
   3   7 -28    3.38    8.49
  -3  -7  28   -3.68    8.01
   3   6  26    0.95    4.75
  -3  -6 -26    4.27    7.89
   3   6  25   -0.18    9.73
  -3  -6 -25   -3.80   10.98
   3   6  24    4.93    6.83
  -3  -6 -24    8.37    9.32
   3   6  23    3.80    7.36
  -3  -6 -23   13.47    8.31
   3   6  22  117.00    7.48
  -3  -6 -22  106.31    7.18
   3   6  21   -0.18    5.82
  -3  -6 -21   -1.31    6.23
   3   6  20    0.47    4.51
  -3  -6 -20    0.12    6.00
   3   6  19   -7.18    6.05
  -3  -6 -19   -2.32    7.48
   3   6  18  236.49    9.91
  -3  -6 -18  235.60    9.68
   3   6  17    5.40    7.48
  -3  -6 -17    2.67    4.93
   3   6  16   54.37    7.84
  -3  -6 -16   50.16    4.51
   3   6  15    1.78    4.21
  -3  -6 -15    7.60    4.27
   3   6  14  729.41   20.06
  -3  -6 -14  693.08   19.59
   3   6  13   12.76    3.98
  -3  -6 -13   11.34    2.61
   3   6  12    7.66    3.74
  -3  -6 -12    6.29    2.55
   3   6  11   55.74    6.47
  -3  -6 -11   50.34    4.04
   3   6  10   29.98    3.03
  -3  -6 -10   35.02    2.67
   3   6   9   24.16    4.93
  -3  -6  -9   25.88    2.67
   3   6   8 1257.23   30.69
  -3  -6  -8 1276.46   31.40
   3   6   7    1.72    1.66
  -3  -6  -7    1.19    1.66
   3   6   6   67.55    3.21
  -3  -6  -6   64.17    3.15
   3   6   5   94.20    3.50
  -3  -6  -5  103.46    4.93
   3   6   4 2475.16   58.23
  -3  -6  -4 2489.35   56.75
   3   6   3  120.86    4.57
  -3  -6  -3  113.97    3.86
   3   6   2  202.24    8.19
  -3  -6  -2  187.63    5.52
   3   6   1  351.82    8.96
  -3  -6  -1  355.80    9.56
   3   6   0 4467.20  100.91
  -3  -6   0 4432.83   98.66
   3   6  -1  116.88    3.98
  -3  -6   1  123.23    4.27
   3   6  -2  203.25    6.29
  -3  -6   2  205.80    6.00
   3   6  -3   28.91    1.90
  -3  -6   3   24.87    1.78
   3   6  -4  507.52   12.35
  -3  -6   4  504.02   12.88
   3   6  -5  299.17   12.70
  -3  -6   5  298.64    8.55
   3   6  -6  225.51    6.53
  -3  -6   6  232.15    6.65
   3   6  -7  419.43   15.20
  -3  -6   7  406.85   10.80
   3   6  -8  184.55    5.94
  -3  -6   8  192.80    6.53
   3   6  -9   27.96    3.38
  -3  -6   9   29.32    2.14
   3   6 -10  528.18   19.23
  -3  -6  10  530.55   14.42
   3   6 -11   10.27    2.73
  -3  -6  11   11.63    1.90
   3   6 -12  875.07   32.41
  -3  -6  12  876.38   22.14
   3   6 -13    3.09    2.32
  -3  -6  13   -0.36    2.02
   3   6 -14  257.74   12.35
  -3  -6  14  238.51   10.92
   3   6 -15  121.57    5.52
  -3  -6  15  108.15    6.71
   3   6 -16  163.53    8.67
  -3  -6  16  153.68    6.00
   3   6 -17   28.20    3.50
  -3  -6  17   30.63    3.50
   3   6 -18   29.80    4.21
  -3  -6  18   32.23    4.21
   3   6 -19    2.91    4.81
  -3  -6  19   -1.01    3.32
   3   6 -20   43.75    6.53
  -3  -6  20   40.30    5.64
   3   6 -21   -1.66    5.52
  -3  -6  21   -0.95    3.74
   3   6 -22   56.93    5.40
  -3  -6  22   58.71    5.16
   3   6 -23    0.59    7.12
  -3  -6  23   -0.95    5.34
   3   6 -24   41.91    6.35
  -3  -6  24   35.32    5.70
   3   6 -25   -3.74    7.36
  -3  -6  25    5.64    7.18
   3   6 -26  108.63    8.37
  -3  -6  26  109.40   10.57
   3   6 -27    3.15   10.86
  -3  -6  27   12.35    9.97
   3   6 -28    0.42    8.13
  -3  -6  28    8.67   11.22
   3   5  26   27.42    9.26
  -3  -5 -26   25.76    8.90
   3   5  25    2.97    7.00
  -3  -5 -25   -6.59    9.85
   3   5  24    8.49    7.84
  -3  -5 -24    6.00    7.30
   3   5  23    5.22    5.76
  -3  -5 -23    4.16    6.00
   3   5  22   84.59    7.42
  -3  -5 -22   80.79    6.65
   3   5  21   26.83    5.28
  -3  -5 -21   27.78    5.34
   3   5  20    5.82    5.05
  -3  -5 -20   -2.26    7.72
   3   5  19   47.43    5.40
  -3  -5 -19   48.32    5.28
   3   5  18   15.79    5.64
  -3  -5 -18   19.65    5.64
   3   5  17   74.91    5.22
  -3  -5 -17   67.55    5.70
   3   5  16   28.67    7.42
  -3  -5 -16   26.36    4.10
   3   5  15  179.32    7.24
  -3  -5 -15  189.65    7.54
   3   5  14   49.15    3.62
  -3  -5 -14   40.19    4.75
   3   5  13   -1.54    3.68
  -3  -5 -13   -0.47    2.61
   3   5  12  147.57    5.76
  -3  -5 -12  151.07    6.17
   3   5  11   59.36    5.94
  -3  -5 -11   67.02    5.16
   3   5  10  783.72   20.78
  -3  -5 -10  802.06   20.18
   3   5   9   38.29    2.73
  -3  -5  -9   39.53    3.68
   3   5   8  207.22    6.65
  -3  -5  -8  208.53    6.59
   3   5   7   93.25    3.68
  -3  -5  -7   91.06    4.93
   3   5   6 1165.04   28.31
  -3  -5  -6 1132.04   38.41
   3   5   5  252.34    7.24
  -3  -5  -5  256.14    7.30
   3   5   4   24.87    2.43
  -3  -5  -4   23.51    2.43
   3   5   3 1303.35   43.57
  -3  -5  -3 1320.92   45.41
   3   5   2 1689.84   39.30
  -3  -5  -2 1686.34   40.36
   3   5   1 1066.98   36.74
  -3  -5  -1 1108.71   26.30
   3   5   0 3664.66   82.69
  -3  -5   0 3646.73   84.82
   3   5  -1  542.96   20.06
  -3  -5   1  538.92   15.61
   3   5  -2  921.14   22.91
  -3  -5   2  934.31   21.96
   3   5  -3  419.19   10.68
  -3  -5   3  429.35   11.46
   3   5  -4 7556.90  166.03
  -3  -5   4 7584.80  169.41
   3   5  -5  476.71   12.52
  -3  -5   5  485.38   13.12
   3   5  -6 1725.51   40.42
  -3  -5   6 1670.90   39.36
   3   5  -7   87.32    5.46
  -3  -5   7   89.57    3.44
   3   5  -8 1592.85   37.28
  -3  -5   8 1627.21   39.41
   3   5  -9  167.51    5.10
  -3  -5   9  174.16    5.58
   3   5 -10  495.29   18.16
  -3  -5  10  491.85   12.82
   3   5 -11  304.33   13.59
  -3  -5  11  297.39    8.84
   3   5 -12  356.33   14.13
  -3  -5  12  362.57   14.36
   3   5 -13  496.30   18.64
  -3  -5  13  491.67   13.47
   3   5 -14   41.61    5.34
  -3  -5  14   40.66    3.21
   3   5 -15   83.82    4.16
  -3  -5  15   84.71    4.10
   3   5 -16   10.21    3.80
  -3  -5  16   10.39    2.55
   3   5 -17  253.23   12.23
  -3  -5  17  245.09    8.49
   3   5 -18  233.22    8.49
  -3  -5  18  246.58   12.41
   3   5 -19   11.75    5.05
  -3  -5  19   16.80    4.04
   3   5 -20   -0.06    7.54
  -3  -5  20    3.21    4.21
   3   5 -21   24.28    4.69
  -3  -5  21   14.48    4.99
   3   5 -22   66.66    6.41
  -3  -5  22   72.89    8.84
   3   5 -23   31.46    5.34
  -3  -5  23   24.04    4.45
   3   5 -24    7.54    6.41
  -3  -5  24    5.94    6.23
   3   5 -25    0.83    6.23
  -3  -5  25   -0.18    5.34
   3   5 -26    6.65    8.49
  -3  -5  26   -1.31    7.78
   3   5 -27   -1.48    7.60
  -3  -5  27    5.28    8.67
   3   5 -28    7.12   11.52
  -3  -5  28  -13.18   10.86
   3   5 -29    1.60    5.28
  -3  -5  29   -7.60    9.26
   3   4  26   -0.47   17.69
  -3  -4 -26    4.27    8.43
   3   4  25    6.89   10.74
  -3  -4 -25   -5.05   10.15
   3   4  24    1.90    9.73
  -3  -4 -24    2.43    6.65
   3   4  23   85.06   10.63
  -3  -4 -23   85.24    6.95
   3   4  22   -5.40    7.72
  -3  -4 -22    4.99    5.34
   3   4  21    4.69    6.89
  -3  -4 -21   -0.77    6.29
   3   4  20   72.60   10.63
  -3  -4 -20   46.89    6.35
   3   4  19   60.19    6.41
  -3  -4 -19   56.69    5.52
   3   4  18    1.13    4.21
  -3  -4 -18   -1.48    4.04
   3   4  17  211.02    8.73
  -3  -4 -17  225.45   11.46
   3   4  16   50.69    7.12
  -3  -4 -16   43.09    4.63
   3   4  15   98.48    8.25
  -3  -4 -15  113.67    6.11
   3   4  14   39.41    3.68
  -3  -4 -14   35.79    5.64
   3   4  13  620.30   23.09
  -3  -4 -13  607.48   16.21
   3   4  12  127.21    5.40
  -3  -4 -12  131.90    4.81
   3   4  11  163.00    8.07
  -3  -4 -11  159.74    7.42
   3   4  10  253.40   11.46
  -3  -4 -10  257.08   10.92
   3   4   9 1782.79   61.73
  -3  -4  -9 1809.15   42.56
   3   4   8   80.85    4.87
  -3  -4  -8   80.55    3.44
   3   4   7   69.33    3.44
  -3  -4  -7   72.77    3.38
   3   4   6  529.01   13.77
  -3  -4  -6  536.19   14.13
   3   4   5 2044.92   47.01
  -3  -4  -5 2032.93   48.02
   3   4   4  369.51   11.16
  -3  -4  -4  364.70   10.57
   3   4   3  230.73    9.38
  -3  -4  -3  224.08    6.77
   3   4   2  938.59   22.38
  -3  -4  -2  932.47   23.09
   3   4   1 4369.91  137.48
  -3  -4  -1 4343.08   99.55
   3   4   0   64.11    2.67
  -3  -4   0   63.16    2.79
   3   4  -1 3601.03  116.82
  -3  -4   1 3712.38   83.16
   3   4  -2  909.68   23.98
  -3  -4   2  903.51   21.01
   3   4  -3 1772.47   40.90
  -3  -4   3 1812.89   58.59
   3   4  -4 3810.74   84.88
  -3  -4   4 3740.16   84.71
   3   4  -5  275.13    7.48
  -3  -4   5  260.11    7.12
   3   4  -6  207.34    5.88
  -3  -4   6  202.24    6.17
   3   4  -7  959.30   22.50
  -3  -4   7  960.91   23.92
   3   4  -8  572.64   20.48
  -3  -4   8  561.06   14.42
   3   4  -9   22.73    3.74
  -3  -4   9   18.40    2.14
   3   4 -10  194.64    6.29
  -3  -4  10  181.58    6.00
   3   4 -11  790.25   26.77
  -3  -4  11  788.29   20.30
   3   4 -12   45.71    4.10
  -3  -4  12   46.12    3.03
   3   4 -13   88.39    5.46
  -3  -4  13   91.65    4.10
   3   4 -14  137.83    5.70
  -3  -4  14  123.11    6.89
   3   4 -15  163.42    6.29
  -3  -4  15  166.56    6.41
   3   4 -16   77.05    6.00
  -3  -4  16   71.65    3.92
   3   4 -17  143.12    6.17
  -3  -4  17  141.93    7.84
   3   4 -18  176.89    7.48
  -3  -4  18  170.48    7.36
   3   4 -19    6.11    6.71
  -3  -4  19    5.64    3.56
   3   4 -20    6.47    4.75
  -3  -4  20    9.56    3.80
   3   4 -21  147.33    8.43
  -3  -4  21  132.67    7.78
   3   4 -22    5.76    5.82
  -3  -4  22    4.45    5.22
   3   4 -23    5.16    5.28
  -3  -4  23    5.58    7.66
   3   4 -24   30.93    6.11
  -3  -4  24   33.30    5.28
   3   4 -25   80.67   10.27
  -3  -4  25   80.97    6.47
   3   4 -26   -0.89    6.59
  -3  -4  26    2.91    5.94
   3   4 -27   19.35    7.36
  -3  -4  27   29.03    8.67
   3   4 -28    4.16    9.32
  -3  -4  28    2.14    8.43
   3   4 -29    3.92    4.04
  -3  -4  29    0.06    3.68
   3   3  26    2.73    7.60
  -3  -3 -26    1.54    8.84
   3   3  25    7.18    7.78
  -3  -3 -25   -1.84   12.41
   3   3  24   14.96    6.77
  -3  -3 -24   11.16    6.59
   3   3  23   21.01    7.00
  -3  -3 -23   25.58    7.00
   3   3  22   43.51    5.70
  -3  -3 -22   51.17    5.58
   3   3  21   23.62    7.72
  -3  -3 -21   23.09    5.64
   3   3  20   27.36    4.57
  -3  -3 -20   25.58    5.88
   3   3  19    7.06    8.07
  -3  -3 -19    2.67    4.27
   3   3  18   -2.32    7.30
  -3  -3 -18   -0.59    3.86
   3   3  17   33.18    4.27
  -3  -3 -17   37.34    4.57
   3   3  16    6.29    4.10
  -3  -3 -16    4.39    4.51
   3   3  15   -1.42    5.94
  -3  -3 -15    3.68    3.26
   3   3  14  434.03   12.41
  -3  -3 -14  437.48   17.81
   3   3  13    2.73    3.86
  -3  -3 -13    0.00    2.61
  -3  -3 -12  107.56    5.05
   3   3  11    6.65    3.44
  -3  -3 -11   14.31    3.21
   3   3  10  583.20   16.15
  -3  -3 -10  572.40   21.84
   3   3   9   36.62    2.55
  -3  -3  -9   33.66    2.73
   3   3   8 1727.59   41.49
  -3  -3  -8 1720.23   41.67
   3   3   7  289.44    8.13
  -3  -3  -7  293.83    9.20
   3   3   6  130.23    4.63
  -3  -3  -6  139.97    4.69
   3   3   5   37.04    2.79
  -3  -3  -5   38.35    2.61
   3   3   4  671.00   19.89
  -3  -3  -4  673.61   17.39
   3   3   3  704.95   24.87
  -3  -3  -3  735.64   18.70
   3   3   2 4815.69  110.05
  -3  -3  -2 4677.21  105.30
   3   3   1 4052.22   91.24
  -3  -3  -1 4253.09  100.50
   3   3   0 1157.68   27.66
  -3  -3   0 1159.58   28.14
   3   3  -1 1285.31   31.16
  -3  -3   1 1289.46   30.69
   3   3  -2  675.39   17.10
  -3  -3   2  721.93   18.82
   3   3  -3 4871.97  108.09
  -3  -3   3 4972.76  112.90
   3   3  -4 1442.07   34.25
  -3  -3   4 1448.07   34.25
   3   3  -5 5864.33  130.83
  -3  -3   5 5779.92  131.36
   3   3  -6  239.10    7.12
  -3  -3   6  249.55    7.54
   3   3  -7 2017.80   70.04
  -3  -3   7 1994.53   47.84
   3   3  -8  101.27    3.98
  -3  -3   8  107.56    3.98
   3   3  -9  605.40   15.31
  -3  -3   9  605.35   16.74
   3   3 -10  903.03   23.27
  -3  -3  10  895.97   22.44
   3   3 -11  715.81   24.81
  -3  -3  11  690.59   18.10
   3   3 -12  212.57    9.26
  -3  -3  12  202.83    6.83
   3   3 -13  827.82   28.61
  -3  -3  13  774.28   20.18
   3   3 -14   81.98    3.98
  -3  -3  14   84.65    5.10
   3   3 -15  140.21    5.52
  -3  -3  15  135.70    5.34
   3   3 -16  130.12    7.72
  -3  -3  16  131.60    5.58
   3   3 -17  132.55    6.29
  -3  -3  17  139.67    9.32
   3   3 -18  181.28   10.21
  -3  -3  18  178.85    6.95
   3   3 -19  193.21   11.99
  -3  -3  19  187.28    7.84
   3   3 -20   23.80    5.70
  -3  -3  20   23.98    4.69
   3   3 -21   14.90    5.28
  -3  -3  21   13.89    4.10
   3   3 -22  101.68   11.46
  -3  -3  22   90.11    5.82
   3   3 -23    5.16    6.41
  -3  -3  23   10.63    5.34
   3   3 -24   11.81    7.30
  -3  -3  24    4.04    4.57
   3   3 -25    6.95    8.73
  -3  -3  25   -2.02    5.05
   3   3 -26    3.26    6.89
  -3  -3  26    1.13    5.82
   3   3 -27    2.49    8.43
  -3  -3  27   15.31   11.87
   3   3 -28    1.42    8.96
  -3  -3  28   -1.19    8.31
   3   3 -29    0.47    6.23
  -3  -3  29   -6.77   11.22
   3   2  26   -0.42   16.15
  -3  -2 -26   19.77    8.31
   3   2  25   21.78   14.25
  -3  -2 -25   24.34    7.89
   3   2  24    8.01    9.20
  -3  -2 -24    4.45    6.35
   3   2  23    1.37    7.95
  -3  -2 -23   10.80    5.52
   3   2  22   15.55    7.89
  -3  -2 -22   25.64    5.58
   3   2  21   88.39    6.47
  -3  -2 -21   89.51    5.94
   3   2  20    3.62    4.87
  -3  -2 -20    7.30    7.24
   3   2  19   12.76    4.63
  -3  -2 -19   11.40    4.16
   3   2  18  145.25   10.68
  -3  -2 -18  124.36    7.12
   3   2  17   96.34    8.96
  -3  -2 -17   94.20    5.76
   3   2  16   71.05    7.72
  -3  -2 -16   67.37    4.63
   3   2  15  272.46    9.68
  -3  -2 -15  279.52   13.89
   3   2  14  495.83   19.65
  -3  -2 -14  521.00   21.25
   3   2  13   41.02    3.26
  -3  -2 -13   43.45    3.32
   3   2  12   41.25    3.03
  -3  -2 -12   39.53    3.21
   3   2  11 2127.49   51.41
  -3  -2 -11 2123.10   50.46
   3   2  10  377.17   15.08
  -3  -2 -10  382.69   10.68
   3   2   9  323.92    9.02
  -3  -2  -9  315.32   13.42
   3   2   8 1212.06   28.61
  -3  -2  -8 1211.05   31.40
   3   2   7 2517.13   57.28
  -3  -2  -7 2481.63   80.13
   3   2   6    2.67    2.02
  -3  -2  -6    4.39    2.43
   3   2   5  220.76    7.18
  -3  -2  -5  212.21    6.41
   3   2   4 1248.62   29.44
  -3  -2  -4 1259.25   30.33
   3   2   3  869.79   20.72
  -3  -2  -3  877.09   21.13
   3   2   2  884.93   28.85
  -3  -2  -2  916.80   23.09
   3   2   1   72.06    3.09
  -3  -2  -1   54.19    2.79
   3   2   0 4196.10   95.15
  -3  -2   0 4179.42   94.50
   3   2  -1   15.85    1.90
  -3  -2   1   11.93    1.84
   3   2  -2   10.57    1.84
  -3  -2   2   13.42    1.90
   3   2  -3 3355.75   75.86
  -3  -2   3 3366.32  109.16
   3   2  -4 2441.21   57.16
  -3  -2   4 2421.08   56.87
   3   2  -5   61.67    3.50
  -3  -2   5   59.89    3.38
   3   2  -6  182.83    5.28
  -3  -2   6  176.30    6.00
   3   2  -7  929.86   33.95
  -3  -2   7  895.49   23.92
   3   2  -8  712.13   18.82
  -3  -2   8  683.82   18.64
   3   2  -9  457.36   12.76
  -3  -2   9  468.23   18.05
   3   2 -10  287.77    8.31
  -3  -2  10  294.60    8.13
   3   2 -11   29.20    2.91
  -3  -2  11   34.13    2.67
   3   2 -12 1399.93   46.89
  -3  -2  12 1383.37   33.00
   3   2 -13   -1.72    3.03
  -3  -2  13    7.00    2.02
   3   2 -14   98.54    6.35
  -3  -2  14  111.95    6.23
   3   2 -15  550.68   16.09
  -3  -2  15  555.36   15.37
   3   2 -16   15.79    4.04
  -3  -2  16   16.68    2.73
   3   2 -17   59.54    4.04
  -3  -2  17   57.70    5.16
   3   2 -18   12.11    6.17
  -3  -2  18   23.92    3.32
   3   2 -19  510.90   15.55
  -3  -2  19  514.05   16.03
   3   2 -20   36.68    7.78
  -3  -2  20   36.03    4.27
   3   2 -21    2.26    7.89
  -3  -2  21    2.91    3.68
   3   2 -22   40.60    9.50
  -3  -2  22   33.78    5.40
   3   2 -23   83.16    6.29
  -3  -2  23   91.95    7.89
   3   2 -24    0.89    5.76
  -3  -2  24    0.18    4.87
   3   2 -25    2.79    6.05
  -3  -2  25    0.06    4.93
   3   2 -26   44.58    8.25
  -3  -2  26   32.53    7.12
   3   2 -27   11.40    7.48
  -3  -2  27    3.09    8.61
   3   2 -28   -7.30   15.37
  -3  -2  28   -1.78    7.84
   3   2 -29   10.86    5.40
  -3  -2  29    6.29    3.92
   3   1  26    3.92    8.13
  -3  -1 -26    4.16    9.38
   3   1  25   -6.35    7.66
  -3  -1 -25   -5.40    7.24
   3   1  24   28.14    7.95
  -3  -1 -24   18.46   10.80
   3   1  23    1.60    5.58
  -3  -1 -23    0.42    5.58
   3   1  22    6.95    6.11
  -3  -1 -22    3.44    6.29
   3   1  21   13.71    4.57
  -3  -1 -21   15.79    4.45
   3   1  20   11.34    6.00
  -3  -1 -20   19.65    4.45
   3   1  19  153.98    9.79
  -3  -1 -19  168.16    9.38
   3   1  18   20.60    5.64
  -3  -1 -18   23.98    4.81
   3   1  17   16.62    4.04
  -3  -1 -17   17.75    6.47
   3   1  16    4.10    4.39
  -3  -1 -16    8.37    4.16
   3   1  15  287.24    9.32
  -3  -1 -15  278.39   11.40
   3   1  14   10.09    3.92
  -3  -1 -14   13.53    3.32
   3   1  13  129.64    6.00
  -3  -1 -13  140.09    5.28
   3   1  12    1.07    3.56
  -3  -1 -12    3.21    2.26
   3   1  11   42.62    3.26
  -3  -1 -11   43.93    3.50
   3   1  10  122.87    4.75
  -3  -1 -10  122.16    4.39
   3   1   9  383.40   11.22
  -3  -1  -9  382.57   10.80
   3   1   8  116.05    4.51
  -3  -1  -8  129.34    4.75
   3   1   7  630.28   16.86
  -3  -1  -7  643.39   16.26
   3   1   6    9.26    1.84
  -3  -1  -6   10.39    1.90
   3   1   5    4.04    2.49
  -3  -1  -5    7.30    1.60
   3   1   4  190.31    5.94
  -3  -1  -4  186.86    8.43
   3   1   3 1412.51   32.65
  -3  -1  -3 1481.37   36.39
   3   1   2  238.74    6.53
  -3  -1  -2  238.09    7.06
   3   1   1   24.69    2.55
  -3  -1  -1   25.58    2.61
   3   1   0 1505.11   35.14
  -3  -1   0 1534.02   36.57
   3   1  -1 2446.79   56.69
  -3  -1   1 2486.38   59.06
   3   1  -2 1008.87   24.93
  -3  -1   2  986.49   24.99
   3   1  -3 1247.26   29.26
  -3  -1   3 1268.39   31.70
   3   1  -4   72.18    3.50
  -3  -1   4   72.06    3.38
   3   1  -5   -1.42    1.78
  -3  -1   5    1.48    1.72
   3   1  -6   27.42    2.43
  -3  -1   6   31.82    2.37
   3   1  -7  650.40   15.91
  -3  -1   7  646.12   17.39
   3   1  -8  484.96   12.70
  -3  -1   8  494.17   13.65
   3   1  -9    3.38    2.49
  -3  -1   9    6.95    2.49
   3   1 -10 1374.94   32.71
  -3  -1  10 1368.70   33.60
   3   1 -11 4424.99  141.75
  -3  -1  11 4301.58  101.44
   3   1 -12 2347.48   79.96
  -3  -1  12 2334.54   55.80
   3   1 -13   48.08    4.27
  -3  -1  13   43.45    3.21
   3   1 -14  422.58   16.44
  -3  -1  14  408.39   12.23
   3   1 -15  420.44   17.15
  -3  -1  15  431.48   12.58
   3   1 -16  164.25    6.17
  -3  -1  16  160.92    6.00
   3   1 -17    2.91    4.10
  -3  -1  17   -1.07    2.37
   3   1 -18   25.76    3.86
  -3  -1  18   27.48    5.64
   3   1 -19   41.31    7.24
  -3  -1  19   37.81    3.98
   3   1 -20  219.81   12.58
  -3  -1  20  216.19    8.73
   3   1 -21    7.54    4.69
  -3  -1  21   12.41    6.35
   3   1 -22    0.24    4.45
  -3  -1  22   -3.56    4.33
   3   1 -23   13.89    6.47
  -3  -1  23   17.39    4.21
   3   1 -24    4.81    7.06
  -3  -1  24    5.40    4.69
   3   1 -25   21.96    6.23
  -3  -1  25   19.59    4.87
   3   1 -26   -4.69    6.95
  -3  -1  26    3.80    6.77
   3   1 -27    3.44    6.89
  -3  -1  27    9.97    8.73
   3   1 -28    7.18    9.85
  -3  -1  28   -2.97    8.73
   3   1 -29    5.46    5.58
  -3  -1  29    1.78    4.69
   3   0  26   27.01    7.84
  -3   0 -26   -5.05    8.25
   3   0  25    0.47    7.84
  -3   0 -25   -9.32    7.48
   3   0  24   10.45   13.53
  -3   0 -24   -8.19    8.43
   3   0  23    1.60    5.52
  -3   0 -23  -10.45    5.46
   3   0  22    7.36    7.54
  -3   0 -22   -6.89    5.16
   3   0  21   -0.71    6.65
  -3   0 -21   -0.83    4.33
   3   0  20  181.28   10.74
   3   0  19   -3.32    4.27
  -3   0 -19   -4.16    4.16
   3   0  18    1.31    3.32
  -3   0 -18    1.25    3.26
   3   0  17   -1.01    4.93
  -3   0 -17    0.71    3.15
   3   0  16 1064.79   29.50
  -3   0 -16 1065.38   29.20
   3   0  15   -0.36    2.67
  -3   0 -15    2.97    2.85
   3   0  14    1.66    2.73
  -3   0 -14    5.46    2.79
   3   0  13   -0.12    3.56
  -3   0 -13   -0.06    2.43
   3   0  12 1228.44   30.45
  -3   0 -12 1301.33   32.94
   3   0  11    0.30    2.49
  -3   0 -11   -0.83    2.67
   3   0  10 3400.33   77.88
  -3   0 -10 3442.06   80.31
   3   0   9   -2.49    2.49
  -3   0  -9    1.07    3.68
   3   0   8 4460.13  101.33
  -3   0  -8 4472.90  151.90
   3   0   7    3.15    1.84
  -3   0  -7    1.07    1.84
   3   0   6 4811.00  108.92
  -3   0  -6 4927.76  111.89
   3   0   5    0.47    1.90
  -3   0  -5   -0.12    1.72
   3   0   4    5.64    1.96
  -3   0  -4    8.19    2.08
   3   0   3    1.19    1.37
  -3   0  -3    0.53    1.66
   3   0   2  122.99    3.92
  -3   0  -2  118.66    4.04
   3   0   1   -0.65    1.84
  -3   0  -1    0.65    1.78
   3   0   0  607.36   15.02
  -3   0   0  616.92   15.79
   3   0  -1    0.59    1.72
  -3   0   1    0.95    1.54
   3   0  -2  428.40   11.28
  -3   0   2  433.98   11.16
   3   0  -3    0.24    1.84
  -3   0   3    0.18    2.02
   3   0  -4  249.37    7.18
  -3   0   4  247.35    7.42
   3   0  -5    3.38    1.96
  -3   0   5   -0.53    1.72
   3   0  -6  744.07   19.05
  -3   0   6  758.97   20.06
   3   0  -7   -0.71    1.72
  -3   0   7    0.59    1.66
   3   0  -8  110.17    5.94
  -3   0   8  106.61    4.27
   3   0  -9   -0.47    3.74
  -3   0   9   -0.24    1.78
   3   0 -10  340.60   15.61
  -3   0  10  371.65   11.10
   3   0 -11   -1.01    2.02
  -3   0  11    1.42    1.84
   3   0 -12  150.48    5.40
  -3   0  12  160.15    7.42
   3   0 -13    0.06    2.32
  -3   0  13    2.08    2.14
   3   0 -14 2107.07   51.11
  -3   0  14 2095.14   49.68
   3   0 -15    1.66    2.43
  -3   0  15    0.65    2.61
   3   0 -16   85.89    6.89
  -3   0  16   87.85    4.45
   3   0 -17   -0.65    3.32
  -3   0  17    0.30    2.67
   3   0 -18  357.58   16.62
  -3   0  18  358.59   11.69
   3   0 -19   -0.36    3.56
  -3   0  19    3.38    3.68
   3   0 -20  274.95   14.07
  -3   0  20  282.37   12.82
   3   0 -21    6.00    5.22
  -3   0  21    4.69    4.21
   3   0 -22   29.92    4.99
  -3   0  22   29.62    3.80
   3   0 -23   -0.06    5.22
  -3   0  23    3.68    4.69
   3   0 -24   92.54    6.41
  -3   0  24   93.13    6.11
   3   0 -25   -3.03    7.95
  -3   0  25    3.74    4.75
   3   0 -26   -0.95    9.44
  -3   0  26   -3.32    5.46
   3   0 -27    1.13    8.19
  -3   0  27   -6.41    8.19
   3   0 -28   39.65    9.08
  -3   0  28   42.44    7.42
   3   0 -29    4.75    6.00
  -3   0  29    1.96    4.04
   3  -1  26    0.59   11.81
  -3   1 -26    2.26    6.41
   3  -1  25   -6.71   10.68
  -3   1 -25    4.99    6.47
   3  -1  24   29.50   13.47
  -3   1 -24   16.03    7.18
   3  -1  23    8.37   10.68
  -3   1 -23    3.09    6.05
   3  -1  22   -1.60    5.16
  -3   1 -22    3.62    6.59
   3  -1  21    0.89    5.52
  -3   1 -21   16.80    5.40
   3  -1  20    5.10    4.39
  -3   1 -20   16.62    4.04
   3  -1  19  165.43   11.16
  -3   1 -19  165.02    7.72
   3  -1  18   27.01    5.88
  -3   1 -18   27.19    3.98
   3  -1  17    4.27    3.32
  -3   1 -17   16.38    3.62
   3  -1  16   -5.40    3.86
  -3   1 -16    5.34    3.50
   3  -1  15  276.97   11.99
  -3   1 -15  288.55    9.79
   3  -1  14    0.77    2.67
  -3   1 -14   13.12    2.79
  -3   1 -13  123.65    5.70
   3  -1  12   -1.72    2.37
   3  -1  11   37.22    4.63
  -3   1 -11   42.80    4.63
   3  -1  10  129.82    7.24
   3  -1   7   -2.85    2.55
   3  -1   6   -1.13    2.67
   3  -1   5   -3.38    2.55
  -3   1   6   27.54    3.09
  -3   1   7  655.86   21.96
  -3   1   8  499.92   18.82
  -3   1   9    7.18    2.20
   3  -1 -12 2485.90   81.92
  -3   1  12 2310.26   75.80
   3  -1 -13   42.26    4.57
   3  -1 -14  425.66   12.52
   3  -1 -15  420.74   17.81
   3  -1 -16  165.49    7.24
   3  -1 -17   -1.01    4.04
  -3   1  17   -0.77    2.37
   3  -1 -18   23.74    3.56
  -3   1  18   14.54    3.03
   3  -1 -19   37.04    5.10
  -3   1  19   20.24    3.38
   3  -1 -20  219.15    9.20
   3  -1 -21    7.78    4.27
  -3   1  21    5.10    3.38
   3  -1 -22    2.14    5.28
  -3   1  22   -2.67    3.50
   3  -1 -23   16.62    6.83
  -3   1  23   12.82    4.04
   3  -1 -24   15.02    5.88
  -3   1  24    5.34    4.39
   3  -1 -25   17.57    7.24
  -3   1  25    8.43    6.23
   3  -1 -26    2.49    6.53
  -3   1  26   -0.71    7.12
   3  -1 -27   -2.14   10.98
  -3   1  27    0.24    8.79
   3  -1 -28    6.83    7.36
  -3   1  28   -2.43    6.17
   3  -1 -29    4.27    7.06
  -3   1  29   -3.21    5.10
   3  -2  26   11.10   12.11
  -3   2 -26    5.70    6.35
   3  -2  25   23.57   10.68
  -3   2 -25   23.03    6.65
   3  -2  24   -2.02   10.33
  -3   2 -24    3.92    6.23
   3  -2  23   -2.73    8.13
  -3   2 -23   -0.47    6.29
   3  -2  22   22.26    6.35
  -3   2 -22   22.02    5.22
   3  -2  21   85.71    6.77
  -3   2 -21   80.85    7.42
   3  -2  20    9.20    4.10
  -3   2 -20    3.80    4.93
   3  -2  19   10.03    5.34
  -3   2 -19   12.05    3.62
   3  -2  18  135.64    6.77
  -3   2 -18  139.61    6.71
   3  -2  17  101.44    5.28
  -3   2 -17   96.58    5.46
   3  -2  16   71.59    6.35
  -3   2 -16   67.61    5.34
   3  -2  15  265.40    8.96
  -3   2 -15  260.17    9.38
   3  -2  14  519.87   20.06
  -3   2 -14  507.05   14.48
   3  -2  13   36.45    3.44
  -3   2 -13   41.49    4.75
   3  -2  12   40.36    3.26
  -3   2 -12   41.02    2.97
   3  -2  11 2110.75   51.11
  -3   2 -11 2079.35   73.84
   3  -2  10  379.42   10.86
  -3   2 -10  385.06   10.74
   3  -2   9  305.40    9.14
  -3   2  -9  323.09   13.36
   3  -2   8 1172.40   28.85
  -3   2  -8 1182.67   29.20
   3  -2   7 2416.22   57.28
  -3   2  -7 2462.58   57.16
   3  -2   6    2.26    2.02
  -3   2  -6    5.46    1.84
   3  -2   5  214.35    6.89
  -3   2  -5  203.96    6.47
   3  -2   4 1201.37   30.69
  -3   2  -4 1170.80   28.31
   3  -2   3  833.82   20.95
  -3   2  -3  824.86   20.48
   3  -2   2  903.80   21.55
  -3   2  -2  909.15   22.26
   3  -2   1   68.62    2.97
  -3   2  -1   49.80    2.55
   3  -2   0 3968.88   92.24
  -3   2   0 3975.41   90.17
   3  -2  -1   16.32    2.43
  -3   2   1   13.47    2.26
   3  -2  -2    7.48    1.90
  -3   2   2   11.81    1.96
   3  -2  -3 3197.74   73.96
  -3   2   3 3104.13   97.41
   3  -2  -4 2361.31   55.32
  -3   2   4 2360.06   56.39
   3  -2  -5   59.66    3.15
  -3   2   5   54.97    2.97
   3  -2  -6  165.14    8.37
  -3   2   6  160.92    5.52
   3  -2  -7  859.22   21.37
  -3   2   7  917.04   22.68
   3  -2  -8  633.54   25.17
  -3   2   8  638.17   16.50
   3  -2  -9  453.09   12.70
  -3   2   9  429.05   11.81
   3  -2 -10  288.90   13.18
  -3   2  10  282.91    8.37
   3  -2 -11   37.87    3.74
  -3   2  11   34.31    3.09
   3  -2 -12 1344.96   49.33
  -3   2  12 1326.14   34.07
   3  -2 -13    7.60    4.81
  -3   2  13    6.05    2.91
   3  -2 -14  112.96    7.36
  -3   2  14  105.72    4.27
   3  -2 -15  531.56   15.31
  -3   2  15  518.27   14.48
   3  -2 -16   21.84    4.39
  -3   2  16   13.42    3.56
   3  -2 -17   55.68    6.00
  -3   2  17   57.10    5.16
   3  -2 -18   17.51    3.44
  -3   2  18   18.52    2.97
   3  -2 -19  222.30   19.11
  -3   2  19  471.97   14.72
   3  -2 -20   -5.76    4.99
  -3   2  20   28.67    4.04
   3  -2 -21   -3.98    4.33
  -3   2  21   -0.18    3.26
   3  -2 -22   -3.86    5.94
  -3   2  22   31.76    4.93
   3  -2 -23   -8.67    6.71
  -3   2  23   75.86    5.46
   3  -2 -24   -4.75    6.71
  -3   2  24    1.19    6.11
   3  -2 -25    0.89    8.55
  -3   2  25    2.91    6.83
   3  -2 -26   26.89    8.43
  -3   2  26   35.26    7.12
   3  -2 -27    6.23    8.67
  -3   2  27   17.99    8.01
   3  -2 -28    1.60    7.48
  -3   2  28    3.62    7.24
   3  -2 -29    4.63   11.04
  -3   2  29    4.57    9.38
   3  -3  26    8.25   10.98
  -3   3 -26    0.18    6.00
   3  -3  25    2.02   10.86
  -3   3 -25    7.66    6.59
   3  -3  24    6.95    6.59
  -3   3 -24   14.54    6.47
   3  -3  23   14.42    7.36
  -3   3 -23   22.73    6.89
   3  -3  22   44.58    5.94
  -3   3 -22   40.90    5.34
   3  -3  21   25.17    6.23
  -3   3 -21   10.57    7.78
   3  -3  20   26.83    9.32
  -3   3 -20   24.93    4.93
   3  -3  19    4.75    7.24
  -3   3 -19    1.13    3.86
   3  -3  18    8.19    5.28
  -3   3 -18   -0.53    4.99
   3  -3  17   40.01    4.63
  -3   3 -17   39.06    4.39
   3  -3  16    3.92    6.53
  -3   3 -16    4.69    3.44
   3  -3  15    2.02    3.32
  -3   3 -15    2.14    4.93
   3  -3  14  434.63   17.75
  -3   3 -14  441.93   14.07
   3  -3  13    3.26    2.61
  -3   3 -13    1.60    2.26
   3  -3  12  106.67    4.63
  -3   3 -12  107.38    6.47
   3  -3  11   10.98    2.67
  -3   3 -11   10.39    2.91
   3  -3  10  577.62   15.61
  -3   3 -10  572.70   15.73
   3  -3   9   31.10    2.55
  -3   3  -9   32.11    3.44
   3  -3   8 1666.75   40.54
  -3   3  -8 1679.39   40.42
   3  -3   7  282.91    8.43
  -3   3  -7  274.36    7.95
   3  -3   6  118.90    5.16
  -3   3  -6  121.03    4.27
   3  -3   5   42.15    4.75
  -3   3  -5   38.82    2.67
   3  -3   4  667.26   17.75
  -3   3  -4  655.09   16.74
   3  -3   3  730.65   18.40
  -3   3  -3  762.05   19.41
   3  -3   2 4569.29  105.48
  -3   3  -2 4435.38  100.02
   3  -3   1 4041.83   90.29
  -3   3  -1 4023.01   89.51
   3  -3   0 1149.08   28.02
  -3   3   0 1151.39   27.13
   3  -3  -1 1230.81   30.51
  -3   3   1 1301.69   31.46
   3  -3  -2  654.67   16.38
  -3   3   2  667.14   16.68
   3  -3  -3 4802.99  108.69
  -3   3   3 4769.81  107.80
   3  -3  -4 1401.41   33.54
  -3   3   4 1392.80   32.47
   3  -3  -5 5541.12  123.17
  -3   3   5 5814.89  133.74
   3  -3  -6  226.40   10.51
  -3   3   6  220.58    6.59
   3  -3  -7 1919.14   46.95
  -3   3   7 1988.47   48.32
   3  -3  -8  102.81    4.39
  -3   3   8   98.36    4.16
   3  -3  -9  638.23   25.76
  -3   3   9  609.80   16.09
   3  -3 -10  882.26   22.68
  -3   3  10  859.88   22.20
   3  -3 -11  697.89   18.70
  -3   3  11  673.61   18.70
   3  -3 -12  194.88    6.47
  -3   3  12  193.99    6.53
   3  -3 -13  767.51   27.72
  -3   3  13  752.91   19.41
   3  -3 -14   86.01    6.23
  -3   3  14   82.03    4.27
   3  -3 -15  145.67    6.11
  -3   3  15  152.08    6.11
   3  -3 -16  133.14    7.89
  -3   3  16  132.85    5.46
   3  -3 -17  127.62    6.11
  -3   3  17  127.50    5.82
   3  -3 -18  187.63   11.40
  -3   3  18  173.27    7.30
   3  -3 -19  189.95   11.52
  -3   3  19  170.95    9.44
   3  -3 -20   19.41    5.82
  -3   3  20   20.48    4.27
   3  -3 -21   18.82    4.45
  -3   3  21   15.73    4.87
   3  -3 -22   84.82    6.53
  -3   3  22   87.26    8.73
   3  -3 -23   17.21    6.23
  -3   3  23    8.49    5.46
   3  -3 -24    1.19   10.27
  -3   3  24   -0.36    5.10
   3  -3 -25   -1.66   12.29
  -3   3  25    4.57    6.11
   3  -3 -26    1.07    7.12
  -3   3  26   -0.77    6.23
   3  -3 -27  -12.88    8.96
  -3   3  27    4.16    7.12
   3  -3 -28    7.24    7.78
  -3   3  28    0.77    7.18
   3  -4  26    5.28   12.88
  -3   4 -26   -1.66    5.88
   3  -4  25   21.01   15.26
  -3   4 -25    6.05    7.18
   3  -4  24    8.13    6.53
  -3   4 -24    2.32    6.11
   3  -4  23   83.28    8.31
  -3   4 -23   82.57    8.01
   3  -4  22    9.85    5.76
  -3   4 -22    4.69    5.10
   3  -4  21    1.13    5.82
  -3   4 -21    2.20    4.45
   3  -4  20   47.01    7.36
  -3   4 -20   53.84    5.22
   3  -4  19   56.75    7.30
  -3   4 -19   49.98    4.75
   3  -4  18    3.86    4.27
  -3   4 -18   -0.30    3.98
   3  -4  17  203.25   12.05
  -3   4 -17  220.99    8.01
   3  -4  16   45.47    4.10
  -3   4 -16   48.02    3.86
   3  -4  15  112.31    6.00
  -3   4 -15  115.87    5.52
   3  -4  14   40.19    4.51
  -3   4 -14   34.90    3.21
   3  -4  13  606.18   25.41
  -3   4 -13  626.77   18.46
   3  -4  12  126.08    5.05
  -3   4 -12  128.93    5.22
   3  -4  11  158.19    5.82
  -3   4 -11  158.85    5.64
   3  -4  10  247.88    8.37
  -3   4 -10  246.99   10.98
   3  -4   9 1763.21   42.86
  -3   4  -9 1770.69   43.81
   3  -4   8   75.62    3.74
  -3   4  -8   84.53    3.74
   3  -4   7   64.76    3.50
  -3   4  -7   64.64    3.26
   3  -4   6  531.86   15.91
  -3   4  -6  530.14   13.36
   3  -4   5 2025.57   68.26
  -3   4  -5 2018.15   46.89
   3  -4   4  382.27   10.92
  -3   4  -4  366.66    9.79
   3  -4   3  235.89    7.66
  -3   4  -3  218.98    7.00
   3  -4   2  925.29   32.35
  -3   4  -2  924.82   21.73
   3  -4   1 4355.66   98.12
  -3   4  -1 4235.04   93.85
   3  -4   0   65.35    3.80
  -3   4   0   68.14    3.98
   3  -4  -1 3632.25   83.46
  -3   4   1 3727.17   83.99
   3  -4  -2  894.13   23.39
  -3   4   2  968.98   23.27
   3  -4  -3 1766.00   41.91
  -3   4   3 1764.04   41.25
   3  -4  -4 3710.31   85.60
  -3   4   4 3691.61   84.59
   3  -4  -5  263.55    7.42
  -3   4   5  254.12    7.60
   3  -4  -6  201.41    6.35
  -3   4   6  194.94    6.05
   3  -4  -7  894.78   33.30
  -3   4   7  940.07   22.91
   3  -4  -8  564.86   23.62
  -3   4   8  553.29   14.36
   3  -4  -9   16.62    3.50
  -3   4   9   19.47    2.14
   3  -4 -10  179.56    6.11
  -3   4  10  178.32    6.00
   3  -4 -11  751.13   19.29
  -3   4  11  749.65   20.00
   3  -4 -12   42.44    3.50
  -3   4  12   48.79    3.44
   3  -4 -13   81.26    5.94
  -3   4  13   85.42    4.16
   3  -4 -14  140.68    5.94
  -3   4  14  141.33    6.00
   3  -4 -15  166.15    6.59
  -3   4  15  161.69    8.01
   3  -4 -16   68.50    6.59
  -3   4  16   75.98    4.21
   3  -4 -17  138.37    6.41
  -3   4  17  145.79    5.82
   3  -4 -18  172.97   10.51
  -3   4  18  168.70    6.47
   3  -4 -19    3.44    4.21
  -3   4  19    4.10    3.56
   3  -4 -20   12.82    7.78
  -3   4  20    7.95    3.80
   3  -4 -21  137.54    7.78
  -3   4  21  146.91    6.65
   3  -4 -22   -2.02    6.65
  -3   4  22    0.36    5.28
   3  -4 -23    7.30    5.34
  -3   4  23    7.84    4.33
   3  -4 -24   39.47    9.02
  -3   4  24   28.20    5.34
   3  -4 -25   82.87   10.21
  -3   4  25   88.21    6.89
   3  -4 -26    8.37    7.60
  -3   4  26   -2.49    6.23
   3  -4 -27   23.39    8.84
  -3   4  27   23.74    7.66
   3  -4 -28    8.43    7.89
  -3   4  28    2.20    6.83
   3  -5  26   26.06    9.62
  -3   5 -26   29.62    5.34
   3  -5  25    2.91    9.91
  -3   5 -25   -4.57    8.37
   3  -5  24   -1.90    7.78
  -3   5 -24    2.08    7.18
   3  -5  23   -0.95    8.73
  -3   5 -23   -5.46    7.66
   3  -5  22   86.31    6.95
  -3   5 -22   71.29    7.66
   3  -5  21   26.65    6.35
  -3   5 -21   28.02    5.88
   3  -5  20    9.26    6.53
  -3   5 -20    5.10    4.04
   3  -5  19   46.72    7.12
  -3   5 -19   43.09    4.57
   3  -5  18   10.80    4.39
  -3   5 -18   10.33    4.16
   3  -5  17   53.72    6.71
  -3   5 -17   65.24    4.51
   3  -5  16   28.61    3.74
  -3   5 -16   25.11    4.27
   3  -5  15  180.39    7.60
  -3   5 -15  179.09    7.06
   3  -5  14   49.51    5.22
  -3   5 -14   54.37    5.22
   3  -5  13    3.15    4.04
  -3   5 -13   -0.30    2.43
   3  -5  12  152.02    5.88
  -3   5 -12  150.95    5.76
   3  -5  11   60.31    3.44
  -3   5 -11   58.29    4.45
   3  -5  10  797.25   20.95
  -3   5 -10  792.80   21.43
   3  -5   9   38.88    2.85
  -3   5  -9   36.68    2.85
   3  -5   8  210.07    6.89
  -3   5  -8  204.97    6.89
   3  -5   7   91.59    4.16
  -3   5  -7   90.76    4.33
   3  -5   6 1134.47   30.63
  -3   5  -6 1126.34   27.66
   3  -5   5  255.66    8.01
  -3   5  -5  257.98   10.57
   3  -5   4   21.90    2.61
  -3   5  -4   23.68    2.43
   3  -5   3 1316.88   32.11
  -3   5  -3 1293.38   29.74
   3  -5   2 1674.29   40.36
  -3   5  -2 1599.85   38.64
   3  -5   1 1094.70   26.18
  -3   5  -1 1097.85   26.24
   3  -5   0 3613.20   83.04
  -3   5   0 3614.74   82.27
   3  -5  -1  538.92   14.72
  -3   5   1  529.37   14.36
   3  -5  -2  966.25   24.34
  -3   5   2  938.29   22.73
   3  -5  -3  438.55   12.17
  -3   5   3  420.44   15.43
   3  -5  -4 7541.53  168.22
  -3   5   4 7404.65  164.25
   3  -5  -5  476.54   12.47
  -3   5   5  489.89   12.76
   3  -5  -6 1718.39   40.48
  -3   5   6 1694.59   40.48
   3  -5  -7   94.32    5.58
  -3   5   7   83.58    3.44
   3  -5  -8 1624.66   38.76
  -3   5   8 1561.86   38.05
   3  -5  -9  167.81    6.23
  -3   5   9  161.04    5.40
   3  -5 -10  508.41   21.61
  -3   5  10  500.04   13.89
   3  -5 -11  300.42    8.90
  -3   5  11  304.10    8.90
   3  -5 -12  361.14   15.26
  -3   5  12  340.84   10.39
   3  -5 -13  482.59   18.99
  -3   5  13  475.35   13.95
   3  -5 -14   41.97    4.81
  -3   5  14   43.33    3.50
   3  -5 -15   90.94    4.87
  -3   5  15   83.46    4.69
   3  -5 -16   17.81    4.57
  -3   5  16   14.25    3.03
   3  -5 -17  237.61    8.55
  -3   5  17  240.82    8.55
   3  -5 -18  221.94   12.82
  -3   5  18  239.04    8.13
   3  -5 -19   14.42    4.81
  -3   5  19   13.83    4.04
   3  -5 -20    4.81    5.70
  -3   5  20    1.84    3.26
   3  -5 -21   17.93    4.57
  -3   5  21   24.46    4.10
   3  -5 -22   65.24    7.00
  -3   5  22   74.20    5.88
   3  -5 -23   34.84    5.64
  -3   5  23   25.47    4.63
   3  -5 -24    5.40    8.67
  -3   5  24    0.18    5.05
   3  -5 -25    6.59    8.49
  -3   5  25    4.10    5.64
   3  -5 -26   -2.79    7.12
  -3   5  26    5.70    5.94
   3  -5 -27    6.05    8.79
  -3   5  27   -6.95   12.52
   3  -5 -28   -4.33    9.38
  -3   5  28   -3.09    7.54
  -3   6 -26    0.24    9.50
   3  -6  25   10.92   10.92
  -3   6 -25    4.21    7.06
   3  -6  24   10.63   11.81
  -3   6 -24    4.69    6.17
   3  -6  23    6.95    8.13
  -3   6 -23    3.74    7.24
   3  -6  22  125.37    8.07
  -3   6 -22  118.54    8.96
   3  -6  21    1.72    7.66
  -3   6 -21    0.12    8.49
   3  -6  20   -4.69   10.45
  -3   6 -20    3.26    4.87
   3  -6  19    4.27    9.50
  -3   6 -19    0.18    4.45
   3  -6  18  239.22   10.15
  -3   6 -18  234.17   11.93
   3  -6  17    1.78    3.62
  -3   6 -17   -1.01    3.92
   3  -6  16   50.93    6.65
  -3   6 -16   48.50    4.10
   3  -6  15    2.20    3.86
  -3   6 -15    1.37    3.50
   3  -6  14  692.66   30.51
  -3   6 -14  683.70   19.17
   3  -6  13   14.25    3.38
  -3   6 -13   13.59    3.32
   3  -6  12    3.15    2.61
  -3   6 -12    7.66    2.49
   3  -6  11   49.45    3.56
  -3   6 -11   46.72    2.85
   3  -6  10   34.19    3.03
  -3   6 -10   31.82    3.50
   3  -6   9   24.93    2.67
  -3   6  -9   27.48    2.73
   3  -6   8 1270.88   30.81
  -3   6  -8 1270.58   31.76
   3  -6   7    6.05    2.61
  -3   6  -7    0.83    2.32
   3  -6   6   63.22    3.74
  -3   6  -6   60.43    3.26
   3  -6   5   93.08    4.04
  -3   6  -5   95.27    4.04
   3  -6   4 2426.90   57.10
  -3   6  -4 2437.82   56.75
   3  -6   3  115.22    4.57
  -3   6  -3  114.56    4.69
   3  -6   2  193.81    6.23
  -3   6  -2  185.56    6.11
   3  -6   1  363.58   11.16
  -3   6  -1  369.39   11.52
   3  -6   0 4448.14  103.11
  -3   6   0 4504.65  102.04
   3  -6  -1  124.06    4.75
  -3   6   1  126.14    4.81
   3  -6  -2  201.58    6.59
  -3   6   2  218.20    6.77
   3  -6  -3   27.36    2.67
  -3   6   3   27.90    2.32
   3  -6  -4  498.32   13.59
  -3   6   4  519.22   13.30
   3  -6  -5  306.23    8.73
  -3   6   5  301.60    8.55
   3  -6  -6  216.07    6.65
  -3   6   6  220.10    6.89
   3  -6  -7  418.42   11.04
  -3   6   7  409.76   11.40
   3  -6  -8  179.98    8.90
  -3   6   8  171.43    5.70
   3  -6  -9   29.32    2.79
  -3   6   9   28.37    2.43
   3  -6 -10  536.01   14.66
  -3   6  10  517.37   13.89
   3  -6 -11    7.36    3.32
  -3   6  11   10.09    2.61
   3  -6 -12  906.59   33.54
  -3   6  12  854.30   22.38
   3  -6 -13    1.07    4.04
  -3   6  13   -1.07    2.14
   3  -6 -14  263.91   13.12
  -3   6  14  238.68    8.07
   3  -6 -15  108.27    7.78
  -3   6  15  113.79    5.28
   3  -6 -16  158.07    7.00
  -3   6  16  153.98    6.00
   3  -6 -17   30.81    5.76
  -3   6  17   33.54    3.38
   3  -6 -18   27.78    4.51
  -3   6  18   31.34    3.86
   3  -6 -19    2.08    7.66
  -3   6  19   -1.37    5.88
   3  -6 -20   37.75    6.71
  -3   6  20   41.61    4.04
   3  -6 -21   -1.42    4.51
  -3   6  21    0.00    3.56
   3  -6 -22   50.93    8.19
  -3   6  22   47.31    5.58
   3  -6 -23    8.49    8.13
  -3   6  23    2.08    4.57
   3  -6 -24   32.29    9.02
  -3   6  24   44.46    7.42
   3  -6 -25   12.88   13.89
  -3   6  25    0.18    7.48
   3  -6 -26  113.26    9.91
  -3   6  26  116.40    8.37
   3  -6 -27    2.55    9.56
  -3   6  27   -6.29    9.62
   3  -6 -28   -2.20    8.73
  -3   6  28    8.37    7.36
   3  -7  25   23.92   13.89
  -3   7 -25   14.78    8.43
   3  -7  24    1.72   11.40
  -3   7 -24    3.56    9.20
   3  -7  23   26.65   11.63
  -3   7 -23   19.35    6.29
   3  -7  22   16.38    6.83
  -3   7 -22   20.24    5.88
   3  -7  21   81.32    7.84
  -3   7 -21   96.28    7.42
   3  -7  20    4.33    5.34
  -3   7 -20    6.23    4.63
   3  -7  19   11.69    6.53
  -3   7 -19   19.65    4.33
   3  -7  18    1.66    6.05
  -3   7 -18    2.55    3.80
   3  -7  17  107.74    6.17
  -3   7 -17  102.10    5.34
   3  -7  16    7.30    5.05
  -3   7 -16    8.67    3.86
   3  -7  15   20.30    4.75
  -3   7 -15   24.10    4.27
   3  -7  14   21.78    5.28
  -3   7 -14   19.83    4.10
   3  -7  13   20.06    3.09
  -3   7 -13   15.73    2.85
   3  -7  12   18.40    3.03
  -3   7 -12   19.83    3.15
   3  -7  11  176.89    6.29
  -3   7 -11  173.80    6.53
   3  -7  10    1.96    2.43
  -3   7 -10   -0.18    2.32
   3  -7   9  179.98    6.05
  -3   7  -9  175.58    6.35
   3  -7   8   86.43    4.04
  -3   7  -8   86.96    4.27
   3  -7   7  497.79   12.70
  -3   7  -7  509.96   13.77
   3  -7   6  596.09   18.40
  -3   7  -6  590.56   14.90
   3  -7   5  673.61   21.43
  -3   7  -5  701.80   17.87
   3  -7   4  926.83   22.97
  -3   7  -4  914.31   22.73
   3  -7   3  230.31    7.06
  -3   7  -3  220.22    6.77
   3  -7   2 1009.70   23.80
  -3   7  -2  999.43   24.46
   3  -7   1 4436.92  100.91
  -3   7  -1 4443.45   99.31
   3  -7   0 1420.88   34.37
  -3   7   0 1430.02   35.97
   3  -7  -1  227.35    7.12
  -3   7   1  246.87    7.30
   3  -7  -2  880.59   21.49
  -3   7   2  906.53   22.44
   3  -7  -3 4137.93   96.99
  -3   7   3 4038.44  127.68
   3  -7  -4 2177.53   55.09
  -3   7   4 2091.76   49.03
   3  -7  -5 2969.27   69.09
  -3   7   5 2916.91   66.72
   3  -7  -6  206.99    9.50
  -3   7   6  198.73    6.29
   3  -7  -7  664.23   16.50
  -3   7   7  673.37   17.33
   3  -7  -8  319.83    9.20
  -3   7   8  326.89    9.50
   3  -7  -9 1416.31   33.78
  -3   7   9 1382.83   33.66
   3  -7 -10  290.56   12.23
  -3   7  10  278.87    8.43
   3  -7 -11  140.21    8.07
  -3   7  11  136.53    5.16
   3  -7 -12   32.94    3.26
  -3   7  12   36.15    2.85
   3  -7 -13  372.30   11.52
  -3   7  13  377.52   11.28
   3  -7 -14   74.73    6.00
  -3   7  14   76.87    4.16
   3  -7 -15   28.61    5.46
  -3   7  15   29.44    3.03
   3  -7 -16  135.10    6.59
  -3   7  16  125.66    7.89
   3  -7 -17  245.98    9.08
  -3   7  17  232.57    8.13
   3  -7 -18  152.97    7.36
  -3   7  18  145.25    6.05
   3  -7 -19   18.34    6.41
  -3   7  19   21.96    3.44
   3  -7 -20   13.65    5.10
  -3   7  20   13.00    3.74
   3  -7 -21   12.23    5.05
  -3   7  21   11.28    3.98
   3  -7 -22    7.72    7.89
  -3   7  22    7.78    4.63
   3  -7 -23   26.00    8.31
  -3   7  23   15.61    5.58
   3  -7 -24    1.60    6.35
  -3   7  24    1.96    5.05
   3  -7 -25    1.90    8.84
  -3   7  25   -9.20    6.95
   3  -7 -26   -7.54    7.72
  -3   7  26    2.37    6.29
   3  -7 -27    4.45    9.44
  -3   7  27   -2.97    8.13
   3  -7 -28    1.07    8.79
  -3   7  28   -8.25    7.18
   3  -8  25    1.54    7.89
  -3   8 -25   -2.85    7.72
   3  -8  24    5.52    9.44
  -3   8 -24   -8.25   13.59
   3  -8  23    4.57   17.27
  -3   8 -23   36.15    8.67
   3  -8  22   15.61   15.97
  -3   8 -22    1.60    5.82
   3  -8  21    6.47   12.94
  -3   8 -21   10.21    5.46
   3  -8  20   12.58    6.11
  -3   8 -20   14.42    5.22
   3  -8  19   33.66    7.42
  -3   8 -19   25.29    6.35
   3  -8  18   50.81   10.15
  -3   8 -18   41.31    4.93
   3  -8  17   43.57    7.30
  -3   8 -17   38.17    5.22
   3  -8  16   62.27    5.46
  -3   8 -16   61.20    5.05
   3  -8  15  125.07    8.79
  -3   8 -15  119.07    5.88
   3  -8  14    0.42    3.15
  -3   8 -14    3.62    3.68
   3  -8  13  603.51   25.82
  -3   8 -13  589.62   22.79
   3  -8  12   59.54    4.45
  -3   8 -12   62.03    3.98
   3  -8  11   16.38    3.68
  -3   8 -11   10.74    3.50
   3  -8  10   17.75    3.26
  -3   8 -10   19.59    3.09
   3  -8   9  454.93   12.58
  -3   8  -9  446.86   12.35
   3  -8   8   66.36    3.98
  -3   8  -8   67.85    3.62
   3  -8   7    4.27    2.55
  -3   8  -7    0.30    2.26
   3  -8   6  201.47    6.77
  -3   8  -6  192.62    8.31
   3  -8   5  994.80   27.01
  -3   8  -5  922.80   22.73
   3  -8   4  248.00    7.89
  -3   8  -4  251.27    8.13
   3  -8   3 1142.37   27.90
  -3   8  -3 1116.61   26.47
   3  -8   2  648.97   16.32
  -3   8  -2  659.24   16.32
   3  -8   1  865.16   21.37
  -3   8  -1  865.58   21.19
   3  -8   0 1628.46   56.27
  -3   8   0 1659.21   38.46
   3  -8  -1 1080.81   26.53
  -3   8   1 1077.25   26.18
   3  -8  -2  281.07    8.49
  -3   8   2  279.05    7.95
   3  -8  -3   18.46    2.61
  -3   8   3   20.60    2.55
   3  -8  -4  377.17   10.33
  -3   8   4  383.88   14.54
   3  -8  -5  581.66   14.25
  -3   8   5  557.50   19.23
   3  -8  -6   43.27    3.44
  -3   8   6   43.15    3.21
   3  -8  -7   85.24    5.94
  -3   8   7   88.33    3.80
   3  -8  -8  733.80   18.58
  -3   8   8  736.59   18.52
   3  -8  -9  142.58    8.90
  -3   8   9  134.45    5.46
   3  -8 -10  149.76    5.82
  -3   8  10  146.97    5.52
   3  -8 -11  251.92    8.67
  -3   8  11  266.64    8.90
   3  -8 -12  286.94   13.06
  -3   8  12  295.02    9.14
   3  -8 -13    7.06    5.05
  -3   8  13    6.83    2.43
   3  -8 -14  237.02    8.84
  -3   8  14  231.68    7.89
   3  -8 -15    3.15    3.26
  -3   8  15    1.78    2.55
   3  -8 -16   15.73    5.52
  -3   8  16   15.49    3.15
   3  -8 -17  128.16    6.65
  -3   8  17  138.01    6.29
   3  -8 -18   17.69    8.79
  -3   8  18   12.64    3.74
   3  -8 -19    7.42    5.88
  -3   8  19    3.44    3.38
   3  -8 -20    9.08    6.17
  -3   8  20    2.79    4.16
   3  -8 -21   36.39    7.30
  -3   8  21   38.58    4.57
   3  -8 -22   -2.43    7.54
  -3   8  22    0.77    4.16
   3  -8 -23   12.41    7.42
  -3   8  23    8.19    4.75
   3  -8 -24   12.88    8.13
  -3   8  24    3.26    5.76
   3  -8 -25   75.68    9.79
  -3   8  25   72.66    8.13
   3  -8 -26    1.66    8.07
  -3   8  26   10.63    6.17
   3  -8 -27   16.92   11.87
  -3   8  27   20.36    9.08
   3  -8 -28   -1.01    4.51
  -3   8  28   -2.85    6.11
   3  -9  25    3.50    6.59
  -3   9 -25    9.68    7.12
   3  -9  24    4.69    9.79
  -3   9 -24   -1.37    9.79
   3  -9  23   20.30    8.01
  -3   9 -23   27.84    7.18
   3  -9  22   74.91    9.32
  -3   9 -22   79.54    8.84
   3  -9  21   26.59   10.57
  -3   9 -21   26.30    5.58
   3  -9  20   -0.06    8.49
  -3   9 -20    5.10    4.57
   3  -9  19   19.83    8.25
  -3   9 -19   31.52    6.05
   3  -9  18    2.55    4.51
  -3   9 -18    1.48    4.04
   3  -9  17   -3.03    4.93
  -3   9 -17    0.59    3.68
   3  -9  16   13.47    8.84
  -3   9 -16   17.21    3.98
   3  -9  15   19.47    4.39
  -3   9 -15   12.52    4.10
   3  -9  14   -0.47    4.99
  -3   9 -14    2.79    3.03
   3  -9  13    2.08    3.86
  -3   9 -13    6.05    4.75
   3  -9  12  158.67    6.83
  -3   9 -12  154.33    8.37
   3  -9  11    5.05    4.51
  -3   9 -11    3.98    2.55
   3  -9  10   86.31    4.51
  -3   9 -10   76.34    3.92
   3  -9   9   52.77    6.95
  -3   9  -9   44.16    3.38
   3  -9   8  481.88   13.47
  -3   9  -8  473.98   13.30
   3  -9   7  840.59   21.43
  -3   9  -7  825.86   21.67
   3  -9   6   21.37    2.97
  -3   9  -6   24.81    2.67
   3  -9   5  266.94   10.27
  -3   9  -5  263.20    8.43
   3  -9   4   78.35    4.16
  -3   9  -4   81.68    3.98
   3  -9   3 1588.69   38.23
  -3   9  -3 1595.99   36.98
   3  -9   2    1.78    2.02
  -3   9  -2    3.74    1.90
   3  -9   1  771.37   20.95
  -3   9  -1  783.13   19.65
   3  -9   0  136.88    7.12
  -3   9   0  140.56    5.10
   3  -9  -1  972.90   24.04
  -3   9   1  976.34   24.81
   3  -9  -2  248.48    8.13
  -3   9   2  243.02    7.48
   3  -9  -3  410.59   11.34
  -3   9   3  397.77   10.86
   3  -9  -4 1635.41   38.88
  -3   9   4 1612.79   38.23
   3  -9  -5 1235.80   30.69
  -3   9   5 1194.66   28.85
   3  -9  -6    6.41    5.05
  -3   9   6    5.82    2.79
   3  -9  -7 1457.80   36.15
  -3   9   7 1402.72   33.89
   3  -9  -8  677.70   28.14
  -3   9   8  707.21   18.99
   3  -9  -9  282.43    9.14
  -3   9   9  283.74    8.13
   3  -9 -10  158.73    6.05
  -3   9  10  153.44    5.40
   3  -9 -11  738.67   19.41
  -3   9  11  708.57   18.82
   3  -9 -12    3.68    3.86
  -3   9  12    2.67    3.26
   3  -9 -13  137.24    6.35
  -3   9  13  145.43    5.82
   3  -9 -14   63.63    5.28
  -3   9  14   57.28    3.68
   3  -9 -15  515.95   22.26
  -3   9  15  496.36   14.42
   3  -9 -16    1.78    4.33
  -3   9  16    9.32    3.44
   3  -9 -17  214.23   13.65
  -3   9  17  214.05    8.13
   3  -9 -18   63.75    6.23
  -3   9  18   58.59    4.93
   3  -9 -19   13.30    4.81
  -3   9  19   12.76    3.80
   3  -9 -20    1.78    7.06
  -3   9  20    7.00    3.74
   3  -9 -21    5.34    7.60
  -3   9  21   -0.12    4.81
   3  -9 -22   24.52    6.95
  -3   9  22   21.55    5.34
   3  -9 -23    3.15   14.48
  -3   9  23   -4.04    7.48
   3  -9 -24    9.85    9.32
  -3   9  24    5.88    6.71
   3  -9 -25    4.45   17.69
  -3   9  25   11.40    7.30
   3  -9 -26   -1.72   13.06
  -3   9  26  -10.21    8.67
   3  -9 -27   -0.71    9.44
  -3   9  27   -2.20    6.95
   3 -10  25   -0.83    4.57
  -3  10 -25    6.05    6.65
   3 -10  24   11.16   18.16
  -3  10 -24    0.42    7.48
   3 -10  23   -3.32   19.71
  -3  10 -23    2.14    7.84
   3 -10  22   20.54   19.11
  -3  10 -22   15.43    7.18
   3 -10  21   60.13    8.73
  -3  10 -21   43.81    7.42
   3 -10  20    2.97    8.90
  -3  10 -20    6.53    7.54
   3 -10  19   -6.71   11.69
  -3  10 -19    3.68    5.94
   3 -10  18   14.19    8.31
  -3  10 -18   26.30    5.40
   3 -10  17    0.95    6.89
  -3  10 -17   -0.89    4.63
   3 -10  16   31.58    4.81
  -3  10 -16   33.06    4.04
   3 -10  15   18.52    6.41
  -3  10 -15   25.23    4.27
   3 -10  14  140.80    7.48
  -3  10 -14  147.63   10.15
   3 -10  13   17.39    5.46
  -3  10 -13   20.60    3.26
   3 -10  12  319.35   10.74
  -3  10 -12  328.14   11.10
   3 -10  11  692.01   18.64
  -3  10 -11  674.20   18.34
   3 -10  10  234.94    8.07
  -3  10 -10  214.29   10.21
   3 -10   9   24.34    3.32
  -3  10  -9   28.43    2.97
   3 -10   8  265.81    8.43
  -3  10  -8  269.85    8.61
   3 -10   7  157.66    5.88
  -3  10  -7  172.32    6.29
   3 -10   6  595.49   18.64
  -3  10  -6  554.83   14.96
   3 -10   5   26.89    3.21
  -3  10  -5   33.54    2.61
   3 -10   4  455.58   12.58
  -3  10  -4  457.60   14.13
   3 -10   3    6.41    2.49
  -3  10  -3    3.56    1.96
   3 -10   2  338.05    9.79
  -3  10  -2  334.79    9.73
   3 -10   1   12.52    3.86
  -3  10  -1   14.60    2.37
   3 -10   0   74.14    4.16
  -3  10   0   73.96    3.56
   3 -10  -1 1164.39   28.85
  -3  10   1 1159.76   28.25
   3 -10  -2   43.33    3.38
  -3  10   2   49.56    3.50
   3 -10  -3 1394.41   34.96
  -3  10   3 1376.96   32.17
   3 -10  -4  301.07   13.12
  -3  10   4  305.70    8.73
   3 -10  -5    2.26    2.55
  -3  10   5    5.88    2.61
   3 -10  -6   51.94    3.86
  -3  10   6   51.29    3.80
   3 -10  -7  805.92   32.59
  -3  10   7  786.81   20.84
   3 -10  -8    7.72    2.91
  -3  10   8    6.29    2.14
   3 -10  -9   18.70    4.75
  -3  10   9   16.74    3.09
   3 -10 -10   83.22    6.83
  -3  10  10   77.52    3.86
   3 -10 -11  317.45   15.26
  -3  10  11  295.79    9.73
   3 -10 -12  107.86    7.72
  -3  10  12  101.56    4.81
   3 -10 -13   29.09    7.42
  -3  10  13   20.42    3.03
   3 -10 -14   54.37    6.53
  -3  10  14   55.03    4.33
   3 -10 -15   20.18    5.22
  -3  10  15   16.15    4.21
   3 -10 -16   66.78    5.94
  -3  10  16   69.15    4.16
   3 -10 -17    0.36    4.16
  -3  10  17    3.56    3.38
   3 -10 -18   44.93   10.15
  -3  10  18   43.63    5.46
   3 -10 -19   89.22    8.07
  -3  10  19   94.20    7.84
   3 -10 -20    8.19    5.40
  -3  10  20   13.30    4.27
   3 -10 -21    4.51    7.24
  -3  10  21    5.40    5.28
   3 -10 -22   29.32   10.21
  -3  10  22   26.47    5.40
   3 -10 -23   23.45   11.28
  -3  10  23   28.97    6.35
   3 -10 -24   41.37   10.03
  -3  10  24   53.30    7.36
   3 -10 -25    4.75    8.90
  -3  10  25   -4.99    6.71
   3 -10 -26   16.62   10.21
  -3  10  26   19.77    9.32
   3 -10 -27   -0.24    4.16
  -3  10  27    3.21    5.52
  -3  11 -25   -0.12    6.35
   3 -11  24   29.44    4.81
  -3  11 -24   15.02    5.40
   3 -11  23   -8.61    9.38
  -3  11 -23   -1.72    8.25
   3 -11  22    9.20    7.66
  -3  11 -22    1.90    6.59
   3 -11  21   26.00    9.68
  -3  11 -21   14.96    6.29
   3 -11  20   66.24   12.29
  -3  11 -20   72.00    6.53
   3 -11  19   -3.74   10.45
  -3  11 -19    4.33    5.10
   3 -11  18    7.89    8.07
  -3  11 -18    9.44    6.77
   3 -11  17    3.50   10.57
  -3  11 -17    3.21    4.39
   3 -11  16    2.32    5.28
  -3  11 -16    7.18    4.51
   3 -11  15   22.73    7.42
  -3  11 -15   24.46    4.69
   3 -11  14   33.18    7.12
  -3  11 -14   29.86    4.16
   3 -11  13   29.44    4.27
  -3  11 -13   31.70    3.50
   3 -11  12   10.15    4.21
  -3  11 -12    9.08    3.03
   3 -11  11    1.19    3.86
  -3  11 -11   -0.42    3.44
   3 -11  10   17.10    4.51
  -3  11 -10   14.90    3.98
   3 -11   9   47.07    3.98
  -3  11  -9   60.31    4.51
   3 -11   8  365.77   11.63
  -3  11  -8  328.97   10.27
   3 -11   7  199.74    7.24
  -3  11  -7  190.78    7.24
   3 -11   6   15.26    2.91
  -3  11  -6   15.02    2.43
   3 -11   5   39.30    3.50
  -3  11  -5   31.64    2.97
  -3  11  -4  223.01    7.00
   3 -11   3  216.54    9.38
  -3  11  -3  231.32    7.42
   3 -11   2  130.95    5.82
  -3  11  -2  141.27    5.52
   3 -11   1  262.43    8.37
  -3  11  -1  268.07    7.84
   3 -11   0   78.53    4.10
  -3  11   0   82.98    3.98
   3 -11  -1  149.88    9.26
  -3  11   1  137.59    5.40
   3 -11  -2   43.69    3.26
  -3  11   2   52.18    3.38
   3 -11  -3  130.77    5.58
  -3  11   3  120.20    4.87
   3 -11  -4  281.07    9.38
  -3  11   4  268.60    8.19
   3 -11  -5    2.61    2.91
  -3  11   5   -1.78    2.02
   3 -11  -6  815.60   21.61
  -3  11   6  809.60   28.73
   3 -11  -7   58.11    4.45
  -3  11   7   53.84    3.98
   3 -11  -8   19.35    4.45
  -3  11   8   18.76    2.55
   3 -11  -9   19.89    4.99
  -3  11   9   21.67    2.79
   3 -11 -10  628.20   18.28
  -3  11  10  640.84   16.68
   3 -11 -11  143.83    6.29
  -3  11  11  137.71    5.34
   3 -11 -12  460.63   13.65
  -3  11  12  446.74   13.47
   3 -11 -13   16.62    7.24
  -3  11  13   11.99    3.56
   3 -11 -14  329.98   11.99
  -3  11  14  344.76   11.04
   3 -11 -15   19.11    6.47
  -3  11  15   17.39    3.44
   3 -11 -16  268.36   15.31
  -3  11  16  266.94    9.26
   3 -11 -17   -2.37    6.05
  -3  11  17   -0.30    3.86
   3 -11 -18    6.35    4.57
  -3  11  18    1.84    3.62
   3 -11 -19    9.08    7.78
  -3  11  19   -0.59    4.51
   3 -11 -20   35.38    6.95
  -3  11  20   36.80    5.10
   3 -11 -21    0.65    6.05
  -3  11  21    1.37    4.93
   3 -11 -22   -7.18   10.27
  -3  11  22    8.25    7.78
   3 -11 -23   -3.92    8.79
  -3  11  23    2.49    7.42
   3 -11 -24   34.37   19.17
  -3  11  24   16.09    9.68
   3 -11 -25    4.21   18.88
  -3  11  25    3.68    8.84
   3 -11 -26   -2.49    8.79
  -3  11  26    1.01    7.60
   3 -11 -27   11.04    5.16
  -3  11  27   -1.25    5.46
   3 -12  24   -3.03    3.62
  -3  12 -24    2.85    5.10
   3 -12  23   -9.62   11.52
  -3  12 -23    4.99    7.54
   3 -12  22    8.37   14.60
  -3  12 -22    1.01    7.66
   3 -12  21    5.16   14.31
  -3  12 -21    5.52    7.66
   3 -12  20   63.04    8.49
  -3  12 -20   51.41    6.89
   3 -12  19   -1.84    8.67
  -3  12 -19    1.48    7.00
   3 -12  18    1.48   10.86
  -3  12 -18   -1.90    5.46
   3 -12  17   19.71    6.71
  -3  12 -17   21.78    5.10
   3 -12  16  101.27   12.88
  -3  12 -16  104.00    7.42
   3 -12  15   70.16    8.90
  -3  12 -15   81.86    5.58
   3 -12  14    6.95    5.22
  -3  12 -14    2.08    3.44
   3 -12  13   34.37    5.52
  -3  12 -13   39.59    5.16
   3 -12  12  259.99   14.84
  -3  12 -12  263.50    9.08
   3 -12  11  139.67   10.39
  -3  12 -11  131.07    5.76
   3 -12  10  372.89   11.81
  -3  12 -10  369.99   12.05
   3 -12   9   44.58    3.74
  -3  12  -9   41.25    3.68
   3 -12   8  183.00    7.18
  -3  12  -8  183.12    6.89
   3 -12   7  155.82    6.71
  -3  12  -7  155.82    6.59
   3 -12   6  293.06    9.38
  -3  12  -6  292.40   13.18
   3 -12   5   17.51    3.09
  -3  12  -5   17.39    2.37
   3 -12   4    3.50    3.03
  -3  12  -4    4.63    2.14
  -3  12  -3    8.37    2.43
  -3  12  -2  149.29    6.05
   3 -12   1   82.15    5.10
  -3  12  -1   96.93    4.81
   3 -12   0  166.74    7.18
  -3  12   0  161.58    6.11
   3 -12  -1   43.93    5.58
  -3  12   1   62.56    4.10
   3 -12  -2  191.49    6.95
  -3  12   2  184.01    6.35
   3 -12  -3   13.36    2.79
  -3  12   3    9.26    2.49
   3 -12  -4   26.36    3.15
  -3  12   4   23.62    2.79
   3 -12  -5  144.42    8.67
  -3  12   5  147.03    5.22
   3 -12  -6   -0.77    3.98
  -3  12   6    0.47    3.68
   3 -12  -7  109.58    5.34
  -3  12   7  108.09    5.94
   3 -12  -8   13.47    3.26
  -3  12   8   15.61    3.03
   3 -12  -9    0.42    4.75
  -3  12   9    5.05    3.09
   3 -12 -10   95.75    7.84
  -3  12  10   95.15    4.75
   3 -12 -11    3.92    4.99
  -3  12  11    3.09    2.43
   3 -12 -12   26.89    6.65
  -3  12  12   29.44    3.44
   3 -12 -13   17.33    5.82
  -3  12  13   16.03    3.62
   3 -12 -14  157.78    8.13
  -3  12  14  156.95    7.30
   3 -12 -15   54.55    5.58
  -3  12  15   60.78    4.57
   3 -12 -16   26.65    5.52
  -3  12  16   25.41    4.39
   3 -12 -17    5.70    7.00
  -3  12  17    1.48    4.39
   3 -12 -18   52.24    6.77
  -3  12  18   51.46    5.16
   3 -12 -19   45.65    5.88
  -3  12  19   50.40    5.82
   3 -12 -20   39.41   12.94
  -3  12  20   32.29    7.06
   3 -12 -21   27.78   10.27
  -3  12  21   22.14    5.76
   3 -12 -22    2.02   12.23
  -3  12  22    8.79    6.17
   3 -12 -23   48.20   10.57
  -3  12  23   46.83    7.12
   3 -12 -24   19.94    8.96
  -3  12  24   21.49    7.36
   3 -12 -25    2.26    9.91
  -3  12  25   11.93    8.67
   3 -12 -26    2.32    5.94
  -3  12  26   -1.01    5.70
   3 -13  24   -1.13    4.63
   3 -13  23   -2.97    4.69
  -3  13 -23    0.65    5.76
   3 -13  22   -0.71   11.75
  -3  13 -22   -1.90    8.43
   3 -13  21    8.31    8.84
  -3  13 -21    3.86    6.83
   3 -13  20   -3.09   11.34
  -3  13 -20    4.04    9.02
   3 -13  19   83.93   18.05
  -3  13 -19  102.63    9.44
   3 -13  18    6.83    8.25
  -3  13 -18    1.07    5.46
   3 -13  17    0.18   10.15
  -3  13 -17    1.07    6.17
   3 -13  16    7.95    9.08
  -3  13 -16    2.08    4.27
   3 -13  15   99.01    8.55
  -3  13 -15   88.21    8.84
   3 -13  14   -0.89    7.18
  -3  13 -14    0.53    3.62
   3 -13  13   -2.67    4.45
  -3  13 -13    0.18    3.74
   3 -13  12    5.52    4.75
  -3  13 -12    2.20    3.32
   3 -13  11   11.46    5.22
  -3  13 -11    4.63    3.86
   3 -13  10    1.42    4.45
  -3  13 -10   -2.67    4.21
  -3  13  -9    3.92    3.86
  -3  13  -8    1.37    3.80
   3 -13   7  119.55    6.23
  -3  13  -7  129.82    6.05
   3 -13   6   14.54    3.26
  -3  13  -6   16.26    3.21
   3 -13   5   -1.84    2.91
  -3  13  -5    2.91    2.26
   3 -13   4   32.35    3.56
  -3  13  -4   29.20    3.15
  -3  13  -3  522.72   14.60
   3 -13   2   39.77    6.35
  -3  13  -2   33.00    3.50
   3 -13   1   28.85    6.47
  -3  13  -1   30.15    3.38
   3 -13   0   40.72    4.27
  -3  13   0   41.73    3.56
   3 -13  -1  171.07    6.71
  -3  13   1  182.35    6.65
   3 -13  -2   34.07    4.21
  -3  13   2   37.16    3.56
   3 -13  -3   31.99    4.51
  -3  13   3   28.55    3.50
   3 -13  -4   90.46    4.57
  -3  13   4   77.52    3.98
   3 -13  -5    9.73    3.92
  -3  13   5   10.74    2.55
   3 -13  -6   40.90    7.18
  -3  13   6   45.88    3.74
   3 -13  -7   77.17    8.55
  -3  13   7   82.21    5.46
   3 -13  -8  120.08    5.64
  -3  13   8  113.44    5.58
   3 -13  -9   21.96    3.86
  -3  13   9   29.44    3.56
   3 -13 -10   36.27    4.33
  -3  13  10   35.20    3.80
   3 -13 -11  434.21   14.36
  -3  13  11  424.72   13.83
   3 -13 -12   49.98    5.16
  -3  13  12   48.91    4.10
   3 -13 -13   75.86    5.82
  -3  13  13   77.23    4.87
   3 -13 -14   15.61    4.93
  -3  13  14   16.26    3.92
   3 -13 -15  166.74   13.36
  -3  13  15  155.05    6.95
   3 -13 -16   10.68    6.53
  -3  13  16   14.84    7.12
   3 -13 -17   11.10    8.07
  -3  13  17    1.37    3.92
   3 -13 -18   -3.26    7.89
  -3  13  18    3.74    4.69
   3 -13 -19   31.99    8.79
  -3  13  19   32.83    7.18
   3 -13 -20    1.84    6.59
  -3  13  20   -3.38    5.28
   3 -13 -21   10.03   10.92
  -3  13  21    4.39    6.71
   3 -13 -22   -1.31   12.41
  -3  13  22    5.34    6.71
   3 -13 -23    5.16   13.18
  -3  13  23    3.03    7.48
   3 -13 -24    0.53   10.74
  -3  13  24   -0.18    8.13
   3 -13 -25    1.54    7.78
  -3  13  25    2.20    6.47
   3 -13 -26   -4.45    5.10
  -3  13  26    2.32    5.82
  -3  14 -24    0.42    7.60
   3 -14  23   -5.46   11.16
  -3  14 -23    0.12    4.93
   3 -14  22    2.02    7.00
  -3  14 -22    0.53    6.29
   3 -14  21    2.97    9.50
  -3  14 -21    1.42    8.43
   3 -14  20   13.42   12.47
  -3  14 -20   12.11    6.23
   3 -14  19   19.23   10.80
  -3  14 -19   12.47    7.66
   3 -14  18   12.05   16.56
  -3  14 -18    7.66    7.06
   3 -14  17   44.46   12.35
  -3  14 -17   35.44    6.00
   3 -14  16   13.65   10.03
  -3  14 -16   27.36    6.41
   3 -14  15   61.85   13.71
  -3  14 -15   73.61    6.17
   3 -14  14   -2.97    5.76
  -3  14 -14    2.02    3.98
   3 -14  13   22.73   10.74
  -3  14 -13   20.66    5.76
   3 -14  12   71.53    9.26
  -3  14 -12   70.82    5.05
   3 -14  11  179.86   11.87
  -3  14 -11  175.64    7.36
   3 -14  10    5.64    5.10
  -3  14 -10    9.38    3.56
   3 -14   9  141.99    7.66
  -3  14  -9  141.16    6.71
   3 -14   8    6.71    4.69
  -3  14  -8    4.75    3.92
   3 -14   7  244.32    9.08
  -3  14  -7  238.27    8.55
   3 -14   6   35.91    3.56
  -3  14  -6   35.26    3.15
   3 -14   5   53.30    4.10
  -3  14  -5   55.03    3.68
   3 -14   4  146.68    8.07
  -3  14  -4  155.88    6.41
   3 -14   3   78.77    5.22
  -3  14  -3   79.90    4.27
   3 -14   2    8.61    3.38
  -3  14  -2    4.27    2.79
   3 -14   1  107.32    5.52
  -3  14  -1  117.41    4.93
   3 -14   0  201.17    7.48
  -3  14   0  201.41    7.72
   3 -14  -1   59.48    4.04
  -3  14   1   61.02    3.68
   3 -14  -2   92.01    4.87
  -3  14   2   85.48    4.27
   3 -14  -3  125.13    9.26
  -3  14   3  118.84    5.52
   3 -14  -4   -1.96    3.38
  -3  14   4   -0.36    2.91
   3 -14  -5    5.28    3.68
  -3  14   5    2.20    2.37
   3 -14  -6  130.95    9.14
  -3  14   6  142.17    8.01
   3 -14  -7    3.21    5.10
  -3  14   7    0.24    2.32
   3 -14  -8  138.19   10.27
  -3  14   8  145.79    6.47
   3 -14  -9   31.16    4.16
  -3  14   9   31.34    3.44
   3 -14 -10    4.21    3.98
  -3  14  10    6.23    2.73
   3 -14 -11    8.61    4.51
  -3  14  11   10.27    3.32
   3 -14 -12   32.17    7.54
  -3  14  12   28.49    3.80
   3 -14 -13   44.10    8.43
  -3  14  13   48.67    4.39
   3 -14 -14   51.46   12.05
  -3  14  14   55.92    5.88
   3 -14 -15   71.59    7.00
  -3  14  15   62.74    5.22
   3 -14 -16    9.38    8.19
  -3  14  16   11.46    4.04
   3 -14 -17   11.93    8.49
  -3  14  17    9.97    5.22
   3 -14 -18   37.22    8.84
  -3  14  18   27.72    5.70
   3 -14 -19   61.14   10.09
  -3  14  19   54.37    6.41
   3 -14 -20    4.75    8.19
  -3  14  20   10.33    7.95
   3 -14 -21   16.62    8.19
  -3  14  21   11.40    7.48
   3 -14 -22   17.04   20.72
  -3  14  22    9.26   10.86
   3 -14 -23   14.01   10.09
  -3  14  23   22.08    8.55
   3 -14 -24   -0.47   15.79
  -3  14  24   -1.60    9.02
   3 -14 -25   -0.06    3.80
  -3  14  25    0.30    5.40
  -3  14  26   26.65    7.42
   3 -15  23    0.71    5.28
  -3  15 -23    1.37    6.05
   3 -15  22   -6.23    9.97
  -3  15 -22    0.71    5.16
   3 -15  21    3.62    7.06
  -3  15 -21   -2.85    4.81
   3 -15  20    9.91    8.37
  -3  15 -20    7.42    8.19
   3 -15  19   -0.77   12.64
  -3  15 -19   -1.54    6.83
   3 -15  18    8.25   11.28
  -3  15 -18    8.37    7.18
   3 -15  17    8.79   17.15
  -3  15 -17   14.66   10.09
   3 -15  16   -4.51   10.39
  -3  15 -16    2.26    5.22
   3 -15  15    2.08    8.49
  -3  15 -15   -1.66    7.36
   3 -15  14   40.48   10.09
  -3  15 -14   35.44    5.22
[truncated: 710,254 more chars]
