# Supplementary material for: Crystal structure of bis­[(oxalato-κ2 O 1,O 2)(1,4,8,11-tetra­aza­cyclo­tetra­decane-κ4 N)chromium(III)] dichromate octa­hydrate from synchrotron X-ray data
Source: Acta Crystallogr E Crystallogr Commun. 2017 Feb 17;73(Pt 3):403–6. doi: 10.1107/S2056989017002614 (PMC5347064; doi:10.1107/S2056989017002614)
Supplement: Supplementary file 2 [file e-73-00403-Isup2.hkl]

data_I                                                                          
_shelx_title ' S133 in P2(1)/c (block orange)'                                  
_shelx_refln_list_code          4                                               
_shelx_F_calc_maximum      147.11                                               
_exptl_crystal_F_000      1088.00                                               
_reflns_d_resolution_high  0.7218                                               
                                                                                
loop_                                                                           
 _space_group_symop_operation_xyz                                               
 'x, y, z'                                                                      
 '-x, y+1/2, -z+1/2'                                                            
 '-x, -y, -z'                                                                   
 'x, -y-1/2, z-1/2'                                                             
                                                                                
_cell_length_a     7.8270                                                       
_cell_length_b    15.4070                                                       
_cell_length_c    18.0860                                                       
_cell_angle_alpha  90.000                                                       
_cell_angle_beta  100.862                                                       
_cell_angle_gamma  90.000                                                       
                                                                                
_shelx_F_squared_multiplier     1.000                                           
                                                                                
loop_                                                                           
 _refln_index_h                                                                 
 _refln_index_k                                                                 
 _refln_index_l                                                                 
 _refln_F_squared_calc                                                          
 _refln_F_squared_meas                                                          
 _refln_F_squared_sigma                                                         
 _refln_observed_status                                                         
   1   0   0       1957.62       1095.61        64.92 o                         
   3   0   0       1227.05       1310.86        23.31 o                         
   4   0   0      19602.23      20620.52       327.94 o                         
   5   0   0       1925.49       1751.92        33.05 o                         
   6   0   0         67.30         43.39        10.90 o                         
   7   0   0       1377.35       1461.64        32.26 o                         
   8   0   0        734.19        798.89        30.41 o                         
   9   0   0       1177.07       1255.47        27.12 o                         
  10   0   0        115.58        119.03        12.20 o                         
   1   1   0       2130.34       1984.20        30.14 o                         
   2   1   0      10505.71      11203.42       177.35 o                         
   3   1   0       3235.32       3360.23        56.05 o                         
   4   1   0        363.60        286.69         6.21 o                         
   5   1   0         18.75         21.98         2.87 o                         
   6   1   0       2482.64       2394.86        36.58 o                         
   7   1   0        172.43        161.40         5.61 o                         
   8   1   0          7.91         20.04         4.93 o                         
   9   1   0          1.77          2.12         5.46 o                         
  10   1   0        360.33        354.92        11.23 o                         
   1   2   0       3425.67       3274.55        38.62 o                         
   2   2   0         44.12         35.97         1.59 o                         
   3   2   0       9453.26       9812.02       149.74 o                         
   4   2   0        568.20        582.27         8.77 o                         
   5   2   0         30.95         24.02         4.85 o                         
   6   2   0        745.58        761.19        20.24 o                         
   7   2   0          0.74         -0.36         4.48 o                         
   8   2   0        599.05        650.65        12.01 o                         
   9   2   0         77.05         56.14         5.87 o                         
  10   2   0         49.63         45.76         8.01 o                         
   1   3   0       7626.31       7804.81       123.65 o                         
   2   3   0       2652.63       2690.80        31.83 o                         
   3   3   0       2236.16       2505.10        30.09 o                         
   4   3   0          7.26         36.60         3.38 o                         
   5   3   0        218.94        186.05         4.64 o                         
   6   3   0       1535.16       1542.51        23.38 o                         
   7   3   0        707.97        725.90        13.59 o                         
   8   3   0         98.79         94.63         9.09 o                         
   9   3   0        122.64        142.15         8.15 o                         
  10   3   0         46.80         28.96         6.96 o                         
   0   4   0       1112.87        836.16        32.41 o                         
   1   4   0        103.85         95.54         3.37 o                         
   2   4   0        554.04        622.21         8.99 o                         
   3   4   0         78.76        135.85         3.32 o                         
   4   4   0       2387.48       2411.23        29.48 o                         
   5   4   0        559.24        645.75        11.11 o                         
   6   4   0        489.80        497.85         8.86 o                         
   7   4   0          2.16          6.85         4.20 o                         
   8   4   0        113.55        136.88         8.54 o                         
   9   4   0        385.45        371.17        13.67 o                         
  10   4   0          3.71          1.54         5.77 o                         
   1   5   0      16798.03      18579.30       577.82 o                         
   2   5   0        525.71        529.91         7.12 o                         
   3   5   0       7445.20       8359.17        95.66 o                         
   4   5   0       4478.33       4643.81        54.59 o                         
   5   5   0       2879.95       2970.81        38.55 o                         
   6   5   0        704.89        676.88        11.34 o                         
   7   5   0        994.46       1012.63        15.69 o                         
   8   5   0        279.14        279.39         7.94 o                         
   9   5   0        286.57        308.69        13.10 o                         
  10   5   0        198.56        166.37         8.56 o                         
   1   6   0        805.23        666.68        18.34 o                         
   2   6   0        383.52        385.48         5.89 o                         
   3   6   0       9950.35      10463.04       118.56 o                         
   4   6   0        239.01        274.98         6.08 o                         
   5   6   0        956.09        939.39        14.11 o                         
   6   6   0        842.85        875.27        15.75 o                         
   7   6   0       1720.74       1569.26        23.86 o                         
   8   6   0        606.14        639.10        13.37 o                         
   9   6   0        504.79        515.44        12.46 o                         
  10   6   0        199.13        195.74         9.62 o                         
   1   7   0       2662.18       2373.04        47.58 o                         
   2   7   0       4509.74       4093.96        54.78 o                         
   3   7   0       3099.52       3061.76        39.45 o                         
   4   7   0         43.55         24.42         4.84 o                         
   5   7   0       1371.06       1312.64        20.64 o                         
   6   7   0         11.52         20.60         3.38 o                         
   7   7   0        149.95        153.15         7.32 o                         
   8   7   0        151.84        210.77         7.08 o                         
   9   7   0         39.62         47.95         8.52 o                         
  10   7   0        136.13        126.33         7.90 o                         
   0   8   0       1086.00       1002.93        32.70 o                         
   1   8   0       3330.24       2959.33        52.54 o                         
   2   8   0         46.61         70.76         2.14 o                         
   3   8   0       3464.02       3620.41        46.22 o                         
   4   8   0        461.17        512.54         8.18 o                         
   5   8   0         21.16         14.97         3.44 o                         
   6   8   0        520.77        504.97        15.32 o                         
   7   8   0        114.08        122.77         5.21 o                         
   8   8   0         14.26         19.57         5.91 o                         
   9   8   0         53.43         49.09         6.89 o                         
   1   9   0       3950.83       3861.14        82.07 o                         
   2   9   0         83.76         91.63         2.24 o                         
   3   9   0        230.09        287.48         5.68 o                         
   4   9   0          5.33          7.92         2.31 o                         
   5   9   0        135.75        163.92         5.31 o                         
   6   9   0        132.64        144.95         5.70 o                         
   7   9   0         99.86         99.45         7.82 o                         
   8   9   0         14.95         22.99         5.08 o                         
   9   9   0        235.32        250.73        10.13 o                         
   1  10   0        127.70        132.71         3.80 o                         
   2  10   0        169.23        139.70         7.17 o                         
   3  10   0        148.50        156.02         3.61 o                         
   4  10   0        148.82        206.40         4.99 o                         
   5  10   0        882.44        901.51        13.82 o                         
   6  10   0         35.40         25.85         5.00 o                         
   7  10   0        283.77        237.86         7.87 o                         
   8  10   0        475.36        469.25        14.10 o                         
   9  10   0        120.85        105.42         7.72 o                         
   1  11   0       1180.38       1334.63        24.43 o                         
   2  11   0       3109.18       3334.83        56.69 o                         
   3  11   0        239.73        166.66         4.09 o                         
   4  11   0         10.71         15.08         2.74 o                         
   5  11   0          9.20          9.91         3.84 o                         
   6  11   0       1464.23       1500.69        23.43 o                         
   7  11   0        494.53        505.84        13.13 o                         
   8  11   0          5.72          4.13         5.94 o                         
   9  11   0          2.57          8.59         8.36 o                         
   1  12   0         23.51         31.76         2.50 o                         
   2  12   0          7.14         16.60         2.89 o                         
   3  12   0        273.31        328.25        13.98 o                         
   4  12   0       1661.83       1755.56        23.58 o                         
   5  12   0        630.70        677.78        12.69 o                         
   6  12   0          5.57         10.95         4.78 o                         
   7  12   0         17.19         31.86         5.30 o                         
   8  12   0        300.61        321.49        13.06 o                         
   1  13   0         55.43         83.39         7.47 o                         
   2  13   0         44.18         39.29         3.86 o                         
   3  13   0         83.22         86.72         5.74 o                         
   4  13   0         14.19         12.10         2.82 o                         
   5  13   0          2.58          1.72         3.49 o                         
   6  13   0         30.83         26.25         4.35 o                         
   7  13   0        217.38        186.99         9.07 o                         
   8  13   0         39.90         35.03         9.10 o                         
   1  14   0         92.36         88.32         3.36 o                         
   2  14   0         10.85          8.74         3.16 o                         
   3  14   0        399.89        423.39        11.30 o                         
   4  14   0        379.48        337.20        11.26 o                         
   5  14   0         41.79         52.98         3.66 o                         
   6  14   0        133.79        131.47         5.46 o                         
   7  14   0         15.68         17.83         5.73 o                         
   8  14   0          0.19          5.04         6.99 o                         
   2  15   0        502.18        521.82        15.93 o                         
   3  15   0         35.93         41.60         4.74 o                         
   4  15   0         22.53         29.74         6.15 o                         
   5  15   0         20.98         21.21         4.13 o                         
   6  15   0        235.47        207.02         9.65 o                         
   7  15   0         23.79         30.51         7.37 o                         
   2  16   0         12.91         12.34         3.24 o                         
   3  16   0        236.52        236.00         9.46 o                         
   4  16   0        234.94        256.65         8.96 o                         
   5  16   0        155.72        138.28        13.08 o                         
   6  16   0         27.13         18.23         4.54 o                         
   7  16   0         28.00         25.54         7.05 o                         
   2  17   0         41.67         36.85         4.73 o                         
   3  17   0        236.65        190.63        77.93 o                         
   4  17   0         55.09         66.32         7.40 o                         
   5  17   0        108.46         98.26         8.99 o                         
   6  17   0         19.20         10.90         5.53 o                         
   2  18   0         31.49         30.38         3.48 o                         
   3  18   0        286.68        342.25        11.33 o                         
   4  18   0         64.87         75.61         9.64 o                         
   5  18   0         47.88         56.81        10.12 o                         
   3  19   0          0.36         -4.49         6.73 o                         
   4  19   0         14.31         19.76         6.64 o                         
   3  20   0         90.64         88.45         9.09 o                         
 -10   1   1         14.98         17.20         9.90 o                         
  -9   1   1         11.73         16.92         5.99 o                         
  -8   1   1         26.23         19.94         4.71 o                         
  -7   1   1       2295.74       2299.21        30.95 o                         
  -6   1   1       2180.83       2042.11        27.46 o                         
  -5   1   1         28.87         82.12         3.70 o                         
  -4   1   1        487.73        453.94         8.38 o                         
  -3   1   1       6458.44       5730.77        95.05 o                         
  -2   1   1       3301.12       3015.16        49.97 o                         
  -1   1   1        818.03        718.81        10.12 o                         
   1   1   1       7178.12       7564.92        86.23 o                         
   2   1   1       1567.68       1298.29        16.85 o                         
   3   1   1         85.70         52.79         3.83 o                         
   4   1   1       1537.08       1388.84        23.07 o                         
   5   1   1        767.22        834.71        12.32 o                         
   6   1   1       2449.74       2396.23        53.80 o                         
   7   1   1         86.93         95.02         4.41 o                         
   8   1   1        218.60        227.40         7.78 o                         
   9   1   1          6.60          8.17         5.37 o                         
  10   1   1         93.55         83.30         6.42 o                         
 -10   2   1         60.06         47.48        10.83 o                         
  -9   2   1       1974.25       2076.17        30.63 o                         
  -8   2   1         18.80         34.25         4.63 o                         
  -7   2   1         93.77        136.66         6.80 o                         
  -6   2   1        439.16        475.34        10.95 o                         
  -5   2   1       6736.76       6749.89        92.17 o                         
  -4   2   1       3664.02       3726.13        52.63 o                         
  -3   2   1         13.35         30.29         2.17 o                         
  -2   2   1      10058.98      10538.38       118.78 o                         
   1   2   1        685.24        367.21         5.44 o                         
   2   2   1      15037.05      16432.72       183.26 o                         
   3   2   1        173.77        128.97        11.14 o                         
   4   2   1       8324.38       8319.25        94.46 o                         
   5   2   1          3.33          0.54         3.96 o                         
   6   2   1        212.55        233.20         7.71 o                         
   7   2   1         23.33         21.31         4.09 o                         
   8   2   1        688.66        670.13        11.92 o                         
   9   2   1        218.60        219.89         7.77 o                         
  10   2   1        181.11        171.42         7.89 o                         
 -10   3   1        477.37        441.88        72.77 o                         
  -9   3   1         49.70         61.24         6.30 o                         
  -8   3   1        256.45        321.27        15.37 o                         
  -7   3   1        451.13        503.48        10.30 o                         
  -6   3   1        671.84        566.95         9.59 o                         
  -5   3   1       1780.54       2058.97        30.43 o                         
  -4   3   1        866.67        870.19        12.91 o                         
  -3   3   1       2444.54       2780.73        33.70 o                         
  -2   3   1       2196.91       2411.52        28.61 o                         
   0   3   1        428.77        382.03         6.05 o                         
   1   3   1        327.22        409.00         5.79 o                         
   2   3   1       6147.31       5221.83        59.55 o                         
   3   3   1       9614.20       9750.82       110.47 o                         
   4   3   1       1383.33       1137.09        15.01 o                         
   5   3   1       2227.90       2174.44        27.13 o                         
   6   3   1       1353.80       1338.54        18.75 o                         
   7   3   1        358.09        392.12         9.64 o                         
   8   3   1          1.16         -2.82         4.80 o                         
   9   3   1        216.14        266.50         9.92 o                         
  10   3   1        245.17        206.72        16.26 o                         
 -10   4   1        211.70        169.35        32.69 o                         
  -9   4   1         40.92         50.79         5.50 o                         
  -8   4   1       2166.24       2191.30        42.51 o                         
  -7   4   1        292.33        259.59         6.80 o                         
  -6   4   1       2955.01       2901.87        43.06 o                         
  -5   4   1        453.26        493.16        12.06 o                         
  -4   4   1       1582.28       1882.21        26.79 o                         
  -3   4   1       7940.64       8576.28       103.94 o                         
  -2   4   1       6385.96       7060.58        80.57 o                         
  -1   4   1        842.40        730.18        15.98 o                         
   0   4   1         71.83        100.73         3.56 o                         
   2   4   1       4644.68       4492.88        56.65 o                         
   3   4   1       9999.65      10272.30       123.47 o                         
   4   4   1        599.36        553.84         8.16 o                         
   5   4   1       2337.78       2230.29        28.03 o                         
   6   4   1          8.13          5.96         3.68 o                         
   7   4   1        256.89        194.45         6.21 o                         
   8   4   1        760.79        804.96        22.71 o                         
   9   4   1        531.33        513.99        11.48 o                         
  10   4   1         28.70         20.70         5.99 o                         
 -10   5   1         52.64         49.68        11.84 o                         
  -9   5   1         32.84         38.72         7.82 o                         
  -8   5   1          2.01          6.14         4.83 o                         
  -7   5   1        623.99        597.41        13.21 o                         
  -6   5   1        300.35        256.64         8.30 o                         
  -5   5   1        490.45        547.03         8.76 o                         
  -4   5   1       2631.11       2365.61        29.86 o                         
  -3   5   1       1076.58       1142.18        16.80 o                         
  -2   5   1        236.77        345.74         5.51 o                         
  -1   5   1       5005.19       4492.84        59.04 o                         
   0   5   1       2808.51       2273.61        33.38 o                         
   1   5   1          3.50         16.94         0.87 o                         
   2   5   1        915.08        969.29        12.18 o                         
   3   5   1       2497.90       2373.21        30.34 o                         
   4   5   1        512.38        590.97        10.43 o                         
   5   5   1          7.38         15.72         2.91 o                         
   6   5   1         28.41         30.91         3.47 o                         
   7   5   1         12.91         18.09         4.47 o                         
   8   5   1        243.61        251.63         7.24 o                         
   9   5   1          1.33         -5.30         6.73 o                         
  10   5   1          2.98         -2.35         6.60 o                         
 -10   6   1         28.34         30.92         6.31 o                         
  -9   6   1          4.40         -1.96         7.09 o                         
  -8   6   1        119.36        147.06         6.81 o                         
  -7   6   1         44.25         52.50         5.54 o                         
  -6   6   1        162.85        180.05         5.57 o                         
  -5   6   1          0.46          3.47         2.77 o                         
  -4   6   1          1.89          2.21         2.34 o                         
  -3   6   1        211.24        256.93         4.64 o                         
  -2   6   1         32.04         34.90         3.46 o                         
  -1   6   1        404.87        303.09         8.94 o                         
   0   6   1        144.99        223.71         4.02 o                         
   1   6   1       3430.17       3074.08        46.31 o                         
   2   6   1        198.07        246.85         4.12 o                         
   3   6   1        970.82        761.66        10.75 o                         
   4   6   1         29.42         33.38         2.52 o                         
   5   6   1         62.32         61.56         3.48 o                         
   6   6   1          0.03          1.96         5.59 o                         
   7   6   1        107.80        108.56         4.87 o                         
   8   6   1          0.05         -2.01         5.19 o                         
   9   6   1          6.06         10.85         5.36 o                         
  10   6   1          0.88         -2.35         7.27 o                         
 -10   7   1        291.00        322.26        13.35 o                         
  -9   7   1        134.91        135.13        12.29 o                         
  -8   7   1        570.51        592.23        12.49 o                         
  -7   7   1        225.07        223.25         6.23 o                         
  -6   7   1        401.54        465.47         9.43 o                         
  -5   7   1        482.14        482.56         8.08 o                         
  -4   7   1       2979.34       3289.93        40.32 o                         
  -3   7   1        475.66        506.09        10.48 o                         
  -2   7   1       2938.48       2692.86        32.06 o                         
  -1   7   1       5831.37       6016.23        97.92 o                         
   0   7   1        156.36        158.84         3.02 o                         
   1   7   1        783.90        780.79        12.54 o                         
   2   7   1       1394.03       1221.65        16.06 o                         
   3   7   1       9174.58      10225.14       123.24 o                         
   4   7   1         11.13          7.13         2.11 o                         
   5   7   1         57.99         67.84         3.67 o                         
   6   7   1        222.66        225.50         6.60 o                         
   7   7   1       1460.23       1425.85        22.03 o                         
   8   7   1         49.86         41.20         5.08 o                         
   9   7   1         87.10        105.91         8.25 o                         
  -9   8   1        328.88        340.05         9.90 o                         
  -8   8   1        934.89       1023.22        19.36 o                         
  -7   8   1        413.17        342.24        17.50 o                         
  -6   8   1        293.65        277.45         6.11 o                         
  -5   8   1         54.46         60.98         4.24 o                         
  -4   8   1       1575.19       1608.44        21.97 o                         
  -3   8   1       2459.01       2316.04        27.95 o                         
  -2   8   1       6913.59       6957.27        95.67 o                         
  -1   8   1        180.99        127.32         3.53 o                         
   0   8   1       4806.17       5215.15        97.65 o                         
   1   8   1       1491.59       1300.22        23.66 o                         
   2   8   1        245.29        203.54         3.66 o                         
   3   8   1       2017.14       1833.92        25.41 o                         
   4   8   1        973.53       1109.37        17.45 o                         
   5   8   1       1953.87       2025.36        27.75 o                         
   6   8   1         82.27         72.07         4.10 o                         
   7   8   1        869.72        880.99        15.31 o                         
   8   8   1        583.06        619.05        12.22 o                         
   9   8   1        412.87        389.39        11.66 o                         
  -9   9   1         12.54         21.10         7.17 o                         
  -8   9   1         56.86         48.56         5.56 o                         
  -7   9   1       1011.45       1061.09        20.18 o                         
  -6   9   1        172.69        198.24         5.49 o                         
  -5   9   1        214.95        259.63         5.57 o                         
  -4   9   1         30.71         23.92         2.61 o                         
  -3   9   1       1842.95       2076.72        25.73 o                         
  -2   9   1       1363.20       1251.93        25.54 o                         
  -1   9   1          5.83          5.07         1.95 o                         
   1   9   1        575.27        572.92        13.27 o                         
   2   9   1       1520.03       1304.75        20.85 o                         
   3   9   1       1578.69       1645.06        21.55 o                         
   4   9   1         56.55         73.56         3.84 o                         
   5   9   1        639.87        717.83        11.22 o                         
   6   9   1        892.54        842.31        13.48 o                         
   7   9   1        472.81        441.45        11.78 o                         
   8   9   1        137.65        174.71         6.89 o                         
   9   9   1        109.37        101.05         7.46 o                         
  -9  10   1        304.02        313.76        10.40 o                         
  -8  10   1         10.06         14.57         6.93 o                         
  -7  10   1         88.12         85.49         5.30 o                         
  -6  10   1        216.74        217.92         7.13 o                         
  -5  10   1       3015.81       3085.29        39.41 o                         
  -4  10   1         13.94          6.83         2.56 o                         
  -3  10   1       2355.99       2491.41        32.48 o                         
  -2  10   1       2355.33       2252.01        45.24 o                         
  -1  10   1        986.77        937.40        20.75 o                         
   1  10   1        723.34        773.86        15.12 o                         
   2  10   1       1394.14       1367.56        33.34 o                         
   3  10   1         27.47         28.83         2.08 o                         
   4  10   1        663.22        690.87        12.12 o                         
   5  10   1         42.99         43.90         3.91 o                         
   6  10   1         11.69         25.24         5.06 o                         
   7  10   1        213.46        224.60         6.57 o                         
   8  10   1        161.05        179.47        10.84 o                         
   9  10   1          2.12          5.21         6.66 o                         
  -9  11   1         14.13          9.66         7.52 o                         
  -8  11   1         12.70         16.72         5.71 o                         
  -7  11   1        152.73        153.18         7.10 o                         
  -6  11   1        156.94        177.38         6.08 o                         
  -5  11   1         28.92         37.24         4.30 o                         
  -4  11   1        138.67        144.31         4.34 o                         
  -3  11   1        305.53        294.92         6.41 o                         
  -2  11   1         64.16         56.23         3.40 o                         
  -1  11   1         13.22         19.55         2.68 o                         
   1  11   1         28.31         36.72         3.48 o                         
   2  11   1         20.44         41.72         3.69 o                         
   3  11   1        595.17        541.94        11.69 o                         
   4  11   1        626.46        735.83        10.97 o                         
   5  11   1        131.70        120.83         4.78 o                         
   6  11   1        112.65        115.89         5.86 o                         
   7  11   1          8.57         11.67         5.51 o                         
   8  11   1         53.82         61.14         6.03 o                         
   9  11   1         12.09         12.56         8.77 o                         
  -8  12   1         13.05         10.66         6.11 o                         
  -7  12   1         14.65         10.09         5.16 o                         
  -6  12   1         29.44         32.54         4.38 o                         
  -5  12   1        517.01        517.00         9.33 o                         
  -4  12   1        374.68        359.73         9.54 o                         
  -3  12   1        111.12        108.02        10.65 o                         
  -2  12   1        273.56        275.19         7.24 o                         
  -1  12   1        590.24        629.51        17.14 o                         
   1  12   1         13.17         13.29         1.67 o                         
   2  12   1         19.61         16.63         5.98 o                         
   3  12   1        193.10        186.07         5.63 o                         
   4  12   1        664.50        714.28        11.13 o                         
   5  12   1         97.77        108.23         4.34 o                         
   6  12   1          8.21          9.31         4.68 o                         
   7  12   1         97.10         92.86         9.78 o                         
   8  12   1        104.38         96.08        23.41 o                         
  -8  13   1          4.48          1.61         6.65 o                         
  -7  13   1        369.91        403.52         9.88 o                         
  -6  13   1        226.11        220.95         6.94 o                         
  -5  13   1         49.77         55.27         3.94 o                         
  -4  13   1        586.75        619.38        11.86 o                         
  -3  13   1        343.24        372.09        11.86 o                         
  -2  13   1        971.27        879.19        20.36 o                         
  -1  13   1         70.98         50.45         2.88 o                         
   1  13   1       1072.71       1069.69        20.42 o                         
   2  13   1       1221.95       1296.68        25.29 o                         
   3  13   1         57.30         51.53         5.96 o                         
   4  13   1          5.72          9.84         2.98 o                         
   5  13   1        298.43        325.96         9.22 o                         
   6  13   1        477.65        472.27        19.25 o                         
   7  13   1          0.20          5.25         6.28 o                         
   8  13   1        183.81        181.03         8.49 o                         
  -8  14   1         86.06         66.00         8.26 o                         
  -7  14   1          1.87          4.00         5.58 o                         
  -6  14   1          0.16         -2.29         4.88 o                         
  -5  14   1        487.14        556.07        11.54 o                         
  -4  14   1       1115.98       1104.28        33.64 o                         
  -3  14   1        134.16        126.66         5.71 o                         
  -2  14   1         12.95          8.10         3.61 o                         
  -1  14   1       1049.58       1295.69       633.93 o                         
   1  14   1        285.57        260.27         9.48 o                         
   2  14   1        613.08        656.37        20.40 o                         
   3  14   1        247.64        237.75        10.60 o                         
   4  14   1       1212.19       1403.70        23.63 o                         
   5  14   1         52.45         48.73         4.03 o                         
   6  14   1         51.45         40.10         4.14 o                         
   7  14   1          2.46         -2.40         5.29 o                         
  -7  15   1         31.00         14.92         5.33 o                         
  -6  15   1        168.48        157.80         5.62 o                         
  -5  15   1         57.34         57.34         4.10 o                         
  -4  15   1        120.98        111.84         7.91 o                         
  -3  15   1         21.73         21.59         4.47 o                         
  -2  15   1        268.85        262.69        10.49 o                         
   2  15   1         62.09         51.68         4.35 o                         
   3  15   1         85.14         87.01        15.38 o                         
   4  15   1         30.27         14.10         4.16 o                         
   5  15   1          5.17         10.07         4.41 o                         
   6  15   1         66.65         63.01         5.77 o                         
   7  15   1        117.60        105.26         8.41 o                         
  -7  16   1         19.62         14.51         5.09 o                         
  -6  16   1         75.64         53.53         5.73 o                         
  -5  16   1          6.20          6.57         3.00 o                         
  -4  16   1         91.30        124.25         9.50 o                         
  -3  16   1        120.83        107.05         6.31 o                         
  -2  16   1         76.00         68.25         5.54 o                         
   2  16   1         88.91         75.99         5.48 o                         
   3  16   1          4.89          6.02         3.80 o                         
   4  16   1          6.92          9.50         7.56 o                         
   5  16   1        232.05        237.73        17.66 o                         
   6  16   1          4.76          5.09         5.80 o                         
  -6  17   1         16.70          9.49         5.34 o                         
  -5  17   1          5.69         15.38         7.08 o                         
  -4  17   1          0.58         -2.06         8.15 o                         
  -3  17   1         65.28         74.24         6.97 o                         
  -2  17   1         22.19         20.07         3.24 o                         
   2  17   1         36.49         26.77         3.47 o                         
   3  17   1          0.01          4.62         4.62 o                         
   4  17   1         13.95         18.50         7.51 o                         
   5  17   1          6.86          1.97         9.67 o                         
   6  17   1         29.49         29.84         5.84 o                         
  -5  18   1          2.74         -2.28         7.43 o                         
  -4  18   1        155.90        172.36         8.67 o                         
  -3  18   1        196.66        157.36        17.64 o                         
  -2  18   1         98.53         72.54         4.37 o                         
   2  18   1         11.09          8.83         3.23 o                         
   3  18   1         72.64         72.68         6.61 o                         
   4  18   1         16.05         13.10         5.53 o                         
   5  18   1         90.16         80.96        10.21 o                         
  -4  19   1         56.79         57.14         9.80 o                         
  -3  19   1        229.16        246.94        27.43 o                         
   3  19   1        352.40        353.04        12.42 o                         
   4  19   1          1.35          9.22         9.14 o                         
  -3  20   1         57.01         54.80         8.73 o                         
   3  20   1         43.72         41.10         7.47 o                         
  -9   0   2       1084.71       1108.35        30.07 o                         
  -8   0   2         60.56         85.55         7.27 o                         
  -7   0   2       1114.82       1015.39        35.04 o                         
  -6   0   2       2088.56       1950.28        34.70 o                         
  -5   0   2      21640.93      24134.59       380.44 o                         
  -4   0   2        882.15        494.09        10.72 o                         
  -3   0   2        997.98        920.40        16.93 o                         
   1   0   2       5932.88       5980.79       432.73 o                         
   2   0   2       9720.35       9874.13       157.01 o                         
   3   0   2        357.20        255.09         5.93 o                         
   4   0   2         59.91         49.45         3.70 o                         
   5   0   2        640.23        631.81        13.59 o                         
   6   0   2       2181.45       1863.57        40.55 o                         
   7   0   2        349.28        334.70         9.89 o                         
   8   0   2        554.70        485.34        13.89 o                         
   9   0   2        465.91        441.26        14.38 o                         
  10   0   2        266.62        303.61        12.72 o                         
 -10   1   2        179.37        196.03        13.83 o                         
  -9   1   2         82.39         82.22         7.37 o                         
  -8   1   2         22.27         30.02         5.41 o                         
  -7   1   2       1044.73       1152.00        24.95 o                         
  -6   1   2       4343.62       4532.49        54.28 o                         
  -5   1   2       1092.06       1047.20        23.15 o                         
  -4   1   2        117.56        115.74         3.84 o                         
  -3   1   2       3207.27       2207.56        39.05 o                         
  -2   1   2       2598.91       2168.82        27.94 o                         
  -1   1   2       5943.69       5618.72        67.91 o                         
   0   1   2         70.41         24.01         1.23 o                         
   1   1   2      14157.96      14216.64       472.33 o                         
   2   1   2       1344.73        894.71        11.93 o                         
   3   1   2        671.98        505.43        10.16 o                         
   4   1   2          0.62          2.81         2.93 o                         
   5   1   2       1699.83       1763.89        24.39 o                         
   6   1   2        864.61        835.85        12.73 o                         
   7   1   2        449.08        448.68         8.56 o                         
   8   1   2         93.46         95.54         5.47 o                         
   9   1   2        462.49        473.11        10.35 o                         
  10   1   2        280.51        248.77         8.20 o                         
 -10   2   2          2.63          8.46         9.75 o                         
  -9   2   2         42.60         51.80         5.69 o                         
  -8   2   2       1052.99       1098.53        18.72 o                         
  -7   2   2        308.93        393.34        10.37 o                         
  -6   2   2        292.17        355.46        10.00 o                         
  -5   2   2        740.84        737.41        13.85 o                         
  -4   2   2       3104.33       3056.97        51.22 o                         
  -3   2   2         26.17         23.58         2.17 o                         
  -2   2   2          0.60          8.74         1.47 o                         
  -1   2   2        481.38        310.29         4.78 o                         
   1   2   2        213.18        282.81         4.41 o                         
   2   2   2       3358.00       2768.31        38.75 o                         
   3   2   2       2237.79       1964.00        25.47 o                         
   4   2   2       1593.08       1735.61        21.88 o                         
   5   2   2         32.99         23.05         4.65 o                         
   6   2   2        598.30        558.63        12.58 o                         
   7   2   2        297.09        299.94         8.28 o                         
   8   2   2       1257.83       1281.21        23.89 o                         
   9   2   2        316.53        342.11         9.11 o                         
  10   2   2          3.00          2.79         6.85 o                         
 -10   3   2         12.87          7.67         7.28 o                         
  -9   3   2         14.13         24.24         5.84 o                         
  -8   3   2        300.05        279.24         7.93 o                         
  -7   3   2        769.93        747.51        22.94 o                         
  -6   3   2        191.88        186.48         7.54 o                         
  -5   3   2       2944.57       3003.70        47.91 o                         
  -4   3   2        138.58        150.13         4.28 o                         
  -3   3   2       1557.67       1456.98        25.07 o                         
  -2   3   2       1930.13       1742.32        22.42 o                         
  -1   3   2       7632.63       7432.30       114.24 o                         
   0   3   2        591.02        456.09         9.51 o                         
   1   3   2        874.73        949.93        12.68 o                         
   2   3   2       1806.87       2021.16        26.15 o                         
   3   3   2      10948.22      11139.00       169.92 o                         
   4   3   2       2226.18       2243.93        27.34 o                         
   5   3   2       4103.46       3956.05        47.29 o                         
   6   3   2        174.63        148.89         5.46 o                         
   7   3   2        180.79        206.55         5.97 o                         
   8   3   2        718.87        729.87       173.38 o                         
   9   3   2        124.31        124.61         8.95 o                         
  10   3   2         43.27         34.10         9.10 o                         
 -10   4   2        162.60        147.38        31.41 o                         
  -9   4   2        971.39       1046.62        16.07 o                         
  -8   4   2          0.80         -0.20         4.57 o                         
  -7   4   2         70.66         42.63         4.18 o                         
  -6   4   2        404.83        395.35         9.38 o                         
  -5   4   2       1090.51        903.38        12.47 o                         
  -4   4   2         76.29         42.37         3.36 o                         
  -3   4   2       1709.19       1976.40        31.13 o                         
  -2   4   2         64.94         59.13         1.97 o                         
  -1   4   2      12766.94      13079.88       204.86 o                         
   1   4   2         32.33         63.53         2.46 o                         
   2   4   2        399.96        469.31         6.80 o                         
   3   4   2       2620.65       2021.99        26.06 o                         
   4   4   2        273.93        235.25         5.20 o                         
   5   4   2         13.55         28.86         2.89 o                         
   6   4   2         72.65         67.13         3.86 o                         
   7   4   2        556.04        552.48        10.00 o                         
   8   4   2          8.66         11.42         6.32 o                         
   9   4   2        172.42        191.40         7.82 o                         
  10   4   2          6.98          6.28         7.27 o                         
 -10   5   2        354.36        331.38        14.86 o                         
  -9   5   2          2.81          1.47         6.38 o                         
  -8   5   2        298.15        342.53        12.49 o                         
  -7   5   2        483.55        451.22        14.88 o                         
  -6   5   2       1498.32       1531.96        20.89 o                         
  -5   5   2          1.58         26.87         3.07 o                         
  -4   5   2        859.76        964.10        17.27 o                         
  -3   5   2       1579.15       2012.37        24.57 o                         
  -2   5   2       9675.55       9761.25       126.20 o                         
  -1   5   2       7039.69       6869.28        89.77 o                         
   0   5   2        613.26        555.23        10.37 o                         
   1   5   2       2755.36       2797.44        42.12 o                         
   2   5   2       3322.48       2728.98        48.64 o                         
   3   5   2       3294.62       3631.76        43.30 o                         
   4   5   2          2.02         10.00         2.25 o                         
   5   5   2          0.13          8.85         2.84 o                         
   6   5   2       2369.54       2569.37        33.79 o                         
   7   5   2        965.59        992.46        16.15 o                         
   8   5   2         36.31         41.77         5.22 o                         
   9   5   2         18.22         31.51         5.81 o                         
  10   5   2        336.03        299.66         9.22 o                         
 -10   6   2         77.97         65.70         8.03 o                         
  -9   6   2        372.78        411.26        11.88 o                         
  -8   6   2       1922.16       2084.88        47.83 o                         
  -7   6   2        172.80        172.30         6.19 o                         
  -6   6   2         16.51         28.07         4.05 o                         
  -5   6   2         71.43         64.82         3.49 o                         
  -4   6   2       6028.66       6210.07        72.10 o                         
  -3   6   2        441.84        436.78         6.74 o                         
  -2   6   2        334.20        262.13         4.00 o                         
  -1   6   2       1666.27       1498.60        24.86 o                         
   0   6   2       2602.03       2344.01        63.49 o                         
   1   6   2       1178.36        838.81        13.56 o                         
   2   6   2       4102.57       4389.43        51.11 o                         
   3   6   2        493.63        402.98         6.96 o                         
   4   6   2       4691.98       5022.09        59.45 o                         
   5   6   2       1819.48       1842.11        25.27 o                         
   6   6   2         23.97         38.90         4.73 o                         
   7   6   2        157.08        155.50         5.21 o                         
   8   6   2       1193.13       1203.56        18.26 o                         
   9   6   2        484.74        488.48        10.53 o                         
  10   6   2          0.03         -3.07         7.82 o                         
 -10   7   2         98.96         94.57        11.88 o                         
  -9   7   2          0.01         -2.46         7.22 o                         
  -8   7   2        227.43        252.59         8.31 o                         
  -7   7   2         97.62        117.72         5.70 o                         
  -6   7   2         34.17         41.52         3.80 o                         
  -5   7   2          5.81         17.65         3.15 o                         
  -4   7   2        101.16        109.78         3.39 o                         
  -3   7   2       1718.37       1880.85        23.11 o                         
  -2   7   2       1335.45       1283.57        17.07 o                         
  -1   7   2       1205.61       1043.79        22.30 o                         
   0   7   2        820.68        617.07        10.02 o                         
   1   7   2         63.48         36.91         2.10 o                         
   2   7   2        540.94        552.36         7.46 o                         
   3   7   2       2079.15       2144.48        29.67 o                         
   4   7   2          0.35          2.41         2.47 o                         
   5   7   2        469.50        558.06         9.76 o                         
   6   7   2        262.77        227.49         5.47 o                         
   7   7   2        204.53        204.78         6.32 o                         
   8   7   2         48.29         56.67         5.37 o                         
   9   7   2         20.13         20.56         7.10 o                         
 -10   8   2          0.26          2.01         7.10 o                         
  -9   8   2         52.46         66.94         6.75 o                         
  -8   8   2        330.86        366.28         9.38 o                         
  -7   8   2        168.01        176.21         5.85 o                         
  -6   8   2         39.31         44.89         4.06 o                         
  -5   8   2        441.70        452.31         7.76 o                         
  -4   8   2        343.49        387.10         6.26 o                         
  -3   8   2        599.31        583.96         8.46 o                         
  -2   8   2         48.01         47.28         1.65 o                         
  -1   8   2       9859.95       9795.92       177.07 o                         
   0   8   2        685.57        706.31        14.63 o                         
   1   8   2        550.65        593.12         9.57 o                         
   2   8   2        449.27        518.47         8.63 o                         
   3   8   2       1604.75       1410.44        17.61 o                         
   4   8   2        474.56        471.96         7.83 o                         
   5   8   2         38.27         43.82         3.69 o                         
   6   8   2         62.51         77.11         4.72 o                         
   7   8   2        298.40        309.29         7.75 o                         
   8   8   2          0.01         -1.14         5.21 o                         
   9   8   2         32.57         32.17         6.51 o                         
  -9   9   2         17.42         18.81         6.29 o                         
  -8   9   2         58.51         65.18         5.30 o                         
  -7   9   2        127.17        134.23         7.50 o                         
  -6   9   2        123.30        142.16         5.82 o                         
  -5   9   2        975.09        967.69        14.13 o                         
  -4   9   2        324.22        341.59         6.61 o                         
  -3   9   2        498.02        506.51         8.64 o                         
  -2   9   2       1679.13       1589.05        34.05 o                         
  -1   9   2          7.20          8.70         2.05 o                         
   0   9   2         74.06         68.43         1.96 o                         
   1   9   2        636.10        564.79         9.92 o                         
   2   9   2       4822.70       4781.69        59.71 o                         
   3   9   2          0.08          5.94         1.82 o                         
   4   9   2        528.42        523.94         8.58 o                         
   5   9   2        115.79        101.40         4.79 o                         
   6   9   2        428.82        408.81        10.56 o                         
   7   9   2         15.04          9.77         4.75 o                         
   8   9   2        115.76        126.13         6.51 o                         
   9   9   2          6.00          8.74        10.01 o                         
  -9  10   2        107.71         99.16        13.20 o                         
  -8  10   2        330.11        316.03        11.25 o                         
  -7  10   2         97.23        104.04         4.99 o                         
  -6  10   2        220.59        214.91         6.11 o                         
  -5  10   2        556.41        569.62         9.59 o                         
  -4  10   2        316.00        424.31         7.79 o                         
  -3  10   2         72.82         92.05         2.72 o                         
  -2  10   2          0.29         11.48         2.91 o                         
  -1  10   2         26.08         21.71         2.24 o                         
   0  10   2       2558.91       2374.07        40.63 o                         
   1  10   2       1117.85       1023.14        26.48 o                         
   2  10   2        429.01        464.12         8.41 o                         
   3  10   2        671.88        707.05         9.96 o                         
   4  10   2       1923.61       2076.64        30.70 o                         
   5  10   2        765.39        770.17        12.20 o                         
   6  10   2          1.20          6.87         4.17 o                         
   7  10   2        309.59        300.80         8.11 o                         
   8  10   2        497.99        553.10        11.33 o                         
   9  10   2        196.06        177.30         8.84 o                         
  -9  11   2         27.74         22.93         6.01 o                         
  -8  11   2         49.93         66.22         6.07 o                         
  -7  11   2       1117.31       1122.91        23.09 o                         
  -6  11   2        482.73        425.48        10.55 o                         
  -5  11   2          0.87          4.99         4.01 o                         
  -4  11   2        222.77        188.45         4.39 o                         
  -3  11   2         67.56         94.09         5.59 o                         
  -2  11   2         16.16         20.76         4.16 o                         
  -1  11   2       2996.29       3356.47        77.19 o                         
   0  11   2         33.74         36.11         1.87 o                         
   1  11   2       5788.43       6590.72       108.02 o                         
   2  11   2        146.21        101.19         4.41 o                         
   3  11   2        311.39        281.02         6.03 o                         
   4  11   2          1.23          1.37         2.28 o                         
   5  11   2        955.88        969.60        15.77 o                         
   6  11   2        310.12        306.69         7.80 o                         
   7  11   2        399.68        413.03        25.58 o                         
   8  11   2        179.61        172.08        15.38 o                         
  -8  12   2         10.18         14.66         6.14 o                         
  -7  12   2        192.91        198.45         8.31 o                         
  -6  12   2        123.12        132.69         5.61 o                         
  -5  12   2       1556.41       1609.64        22.24 o                         
  -4  12   2          8.35         14.69         3.64 o                         
  -3  12   2        341.89        384.58         8.40 o                         
  -2  12   2        427.59        407.04         9.12 o                         
  -1  12   2       2655.16       2746.48        55.36 o                         
   1  12   2        952.77        893.48        17.97 o                         
   2  12   2        371.01        336.34        14.41 o                         
   3  12   2        312.51        316.43         7.75 o                         
   4  12   2        118.87        140.41         4.94 o                         
   5  12   2        109.25         94.26         4.58 o                         
   6  12   2         94.13        105.44         4.76 o                         
   7  12   2        181.58        153.56         6.41 o                         
   8  12   2        122.69        155.94         6.90 o                         
  -8  13   2         43.27         36.44         6.72 o                         
  -7  13   2        132.07        132.57         6.11 o                         
  -6  13   2        126.18        116.17         5.98 o                         
  -5  13   2         31.98         48.48         4.17 o                         
  -4  13   2          3.35          7.11         2.23 o                         
  -3  13   2         64.44         75.41         5.70 o                         
  -2  13   2        327.39        317.94        11.30 o                         
  -1  13   2        149.53        152.46         5.86 o                         
   1  13   2         85.71         80.07         3.62 o                         
   2  13   2        418.58        408.42        10.77 o                         
   3  13   2         67.31         70.39         3.32 o                         
   4  13   2         47.14         38.91         2.97 o                         
   5  13   2          7.95          5.94         4.54 o                         
   6  13   2         25.10         27.23         5.24 o                         
   7  13   2        172.17        184.34         8.23 o                         
   8  13   2          0.41         -0.39         5.99 o                         
  -8  14   2         57.09         49.83         7.67 o                         
  -7  14   2         48.31         59.40         6.08 o                         
  -6  14   2          1.02         -0.28         4.55 o                         
  -5  14   2        161.23        143.46         5.25 o                         
  -4  14   2          6.51          0.90         2.47 o                         
  -3  14   2        159.69        185.70         6.86 o                         
  -2  14   2          0.06         -1.33         2.93 o                         
  -1  14   2        750.47        708.97        21.03 o                         
   1  14   2          1.39          8.91         1.77 o                         
   2  14   2        155.71        166.65         8.85 o                         
   3  14   2          7.57         13.07         4.55 o                         
   4  14   2         33.13         33.01         5.23 o                         
   5  14   2         34.41         32.82         3.99 o                         
   6  14   2          1.44          3.28         3.92 o                         
   7  14   2         53.73         43.31         5.67 o                         
  -7  15   2        117.50        102.97         7.44 o                         
  -6  15   2         19.36         21.99         4.01 o                         
  -5  15   2        177.73        214.81        10.59 o                         
  -4  15   2          3.12          8.77         5.95 o                         
  -3  15   2        112.11        127.88         6.13 o                         
  -2  15   2          3.31          1.36         3.23 o                         
  -1  15   2        152.18        147.04         7.92 o                         
   1  15   2        388.35        383.15        12.98 o                         
   2  15   2          4.33          2.47         2.95 o                         
   3  15   2        140.84        155.84         9.96 o                         
   4  15   2         15.55         15.59         2.79 o                         
   5  15   2        368.49        400.80         9.37 o                         
   6  15   2          5.40          2.10         5.37 o                         
   7  15   2         33.54         22.74         6.41 o                         
  -7  16   2          9.05          6.59         5.94 o                         
  -6  16   2         83.03         82.31         5.74 o                         
  -5  16   2        223.01        228.18        11.21 o                         
  -4  16   2        346.66        345.92        11.58 o                         
  -3  16   2         36.12         32.37         6.84 o                         
  -2  16   2         51.86         33.76         4.49 o                         
   2  16   2          6.94          9.86         3.71 o                         
   3  16   2         84.14         95.06         6.36 o                         
   4  16   2        280.37        288.09        14.22 o                         
   5  16   2         91.80         64.99         4.86 o                         
   6  16   2          2.09          3.72         5.96 o                         
  -6  17   2        230.88        183.60        26.19 o                         
  -5  17   2          4.66         11.24         9.47 o                         
  -4  17   2         18.51         13.05         6.02 o                         
  -3  17   2         93.30        133.36         7.19 o                         
  -2  17   2        724.66        773.64        19.14 o                         
   2  17   2        401.48        375.44        14.61 o                         
   3  17   2         52.95         58.05         5.86 o                         
   4  17   2         11.76         18.16         5.38 o                         
   5  17   2         11.18          8.15         7.83 o                         
   6  17   2        194.93        159.85         8.43 o                         
  -5  18   2          0.06          3.90         9.83 o                         
  -4  18   2        353.29        368.40        17.97 o                         
  -3  18   2         34.03         37.49         7.34 o                         
  -2  18   2         59.20         58.95         4.12 o                         
   2  18   2         18.14         23.79         3.48 o                         
   3  18   2          8.18          4.15         4.31 o                         
   4  18   2        186.30        150.24         8.83 o                         
   5  18   2         31.44         41.78        10.67 o                         
  -4  19   2          7.34         11.54         8.90 o                         
  -3  19   2          6.47          1.47         4.89 o                         
   3  19   2          6.10         13.99         6.44 o                         
   4  19   2          1.38          6.50         7.60 o                         
  -3  20   2          1.29          0.76         6.96 o                         
   3  20   2          0.01          2.87         7.21 o                         
 -10   1   3        139.12        139.43         9.97 o                         
  -9   1   3          7.46          9.11         7.07 o                         
  -8   1   3         16.00         24.79         4.38 o                         
  -7   1   3         34.23         42.00         4.14 o                         
  -6   1   3       3299.29       3318.87        45.03 o                         
  -5   1   3       2766.76       2791.28        38.07 o                         
  -4   1   3       1851.82       1680.71        25.06 o                         
  -3   1   3       2919.76       2765.40        47.30 o                         
  -2   1   3         13.05         13.09         1.63 o                         
   0   1   3       7507.93       8187.14       155.62 o                         
   1   1   3       2293.41       2068.95        25.05 o                         
   2   1   3        256.63        252.48         4.96 o                         
   3   1   3       3273.64       3174.08        75.68 o                         
   4   1   3        175.43        149.83         4.54 o                         
   5   1   3        107.96        112.62         3.76 o                         
   6   1   3         12.66         19.15         3.34 o                         
   7   1   3       1117.41       1119.05        17.65 o                         
   8   1   3          0.51          6.23         4.77 o                         
   9   1   3        148.79        155.55         8.35 o                         
  10   1   3          0.11          0.08         7.49 o                         
 -10   2   3        620.46        587.88        13.51 o                         
  -9   2   3        661.36        718.56        14.58 o                         
  -8   2   3        667.27        668.47        13.40 o                         
  -7   2   3         28.41         27.17         4.02 o                         
  -6   2   3       4969.08       5022.39       238.64 o                         
  -5   2   3        576.84        750.02        17.23 o                         
  -4   2   3       1689.29       1831.73        32.83 o                         
  -3   2   3       8598.70       7746.01       144.15 o                         
  -2   2   3       6111.91       5584.15        63.95 o                         
  -1   2   3       1275.59        815.47        11.10 o                         
   0   2   3       1251.91       1141.41        20.60 o                         
   2   2   3        302.52        336.73         8.09 o                         
   3   2   3       2633.80       1853.66        27.71 o                         
   4   2   3        556.71        541.49         8.27 o                         
   5   2   3       1215.04       1191.97        17.82 o                         
   6   2   3        276.63        257.30         8.38 o                         
   7   2   3        994.01        933.98        18.58 o                         
   8   2   3         77.52         96.72         6.10 o                         
   9   2   3        533.15        512.77        13.85 o                         
  10   2   3         27.39         36.39         7.66 o                         
 -10   3   3        437.69        405.29        15.52 o                         
  -9   3   3         37.94         55.11         6.30 o                         
  -8   3   3        375.49        436.17        12.56 o                         
  -7   3   3        786.29        654.77        17.64 o                         
  -6   3   3       2260.89       2353.72        39.58 o                         
  -5   3   3        226.76        394.33         7.49 o                         
  -4   3   3        310.39        299.57         5.45 o                         
  -3   3   3      10773.34      11766.88       132.52 o                         
  -2   3   3       6334.74       5734.09        70.96 o                         
  -1   3   3      10820.04      11655.98       184.26 o                         
   0   3   3          5.99          5.55         0.69 o                         
   1   3   3       4280.75       4255.81        49.63 o                         
   2   3   3      11814.62      11610.65       142.35 o                         
   3   3   3       1509.60       1577.31        21.32 o                         
   4   3   3         18.46         34.09         2.93 o                         
   5   3   3        779.01        872.45        12.61 o                         
   6   3   3       2955.41       2967.42        36.77 o                         
   7   3   3        415.21        401.25         8.17 o                         
   8   3   3         87.52         74.11        10.14 o                         
   9   3   3        116.66         89.70         8.59 o                         
  10   3   3        420.97        422.10        11.55 o                         
 -10   4   3         16.13         19.39        10.47 o                         
  -9   4   3        810.13        823.41        14.06 o                         
  -8   4   3        895.10        876.43        14.40 o                         
  -7   4   3         36.77         56.11         4.41 o                         
  -6   4   3         49.93         65.60         4.26 o                         
  -5   4   3       2019.15       1759.53        22.41 o                         
  -4   4   3       3023.96       3360.54        40.44 o                         
  -3   4   3       3883.55       3925.91        48.92 o                         
  -2   4   3         57.83         62.04         2.05 o                         
  -1   4   3        261.56        279.79         4.29 o                         
   0   4   3       9829.02       9762.19       178.58 o                         
   1   4   3       2804.72       3295.65        41.73 o                         
   2   4   3        175.94        277.60         4.85 o                         
   3   4   3        475.84        478.48         7.94 o                         
   4   4   3       7215.92       7791.15        90.30 o                         
   5   4   3          5.72          6.23         3.23 o                         
   6   4   3       1309.31       1201.69        16.89 o                         
   7   4   3         41.76         41.72         4.60 o                         
   8   4   3       1781.00       1810.14        29.14 o                         
   9   4   3         67.52         65.88         5.48 o                         
  10   4   3         65.89         62.41         8.45 o                         
 -10   5   3          7.99          9.33        14.25 o                         
  -9   5   3          3.68         12.73         7.73 o                         
  -8   5   3         98.20         66.71         5.63 o                         
  -7   5   3        144.07        129.18         5.06 o                         
  -6   5   3         37.15         36.70         3.52 o                         
  -5   5   3        634.31        561.00         9.17 o                         
  -4   5   3        553.01        444.65         6.91 o                         
  -3   5   3        739.23        904.76        12.81 o                         
  -2   5   3       4245.36       3651.28        42.51 o                         
  -1   5   3        835.15        790.37        10.86 o                         
   0   5   3       2288.03       2053.53        31.66 o                         
   1   5   3          1.09          6.08         1.07 o                         
   2   5   3       8110.90       8154.52        98.97 o                         
   3   5   3       2788.35       2833.97        38.87 o                         
   4   5   3        282.27        300.74         5.46 o                         
   5   5   3         14.46         13.82         2.69 o                         
   6   5   3       1322.94       1359.37        18.83 o                         
   7   5   3        470.79        453.50         8.95 o                         
   8   5   3         19.24         18.21         4.83 o                         
   9   5   3         14.38         15.51         5.68 o                         
  10   5   3        127.78        139.39         8.07 o                         
 -10   6   3         29.27         24.91         8.50 o                         
  -9   6   3        125.42        128.29         7.38 o                         
  -8   6   3          9.59         16.24         5.23 o                         
  -7   6   3         66.37         54.82         4.76 o                         
  -6   6   3         44.13         54.63         4.18 o                         
  -5   6   3        507.38        465.02         7.89 o                         
  -4   6   3        109.92        114.71         3.63 o                         
  -3   6   3         39.70         57.05         2.19 o                         
  -2   6   3          8.30         28.85         1.64 o                         
  -1   6   3         30.68         12.89         0.85 o                         
   0   6   3         82.52         99.14         2.23 o                         
   1   6   3        256.82        227.85         4.04 o                         
   2   6   3        231.26        194.84         3.72 o                         
   3   6   3        277.60        244.15         4.61 o                         
   4   6   3        260.89        296.93         5.84 o                         
   5   6   3         13.19         20.55         2.90 o                         
   6   6   3         46.33         57.25         4.29 o                         
   7   6   3        136.22        166.29         6.25 o                         
   8   6   3         14.70         14.90         6.54 o                         
   9   6   3         27.16         21.11         5.63 o                         
 -10   7   3         68.94         50.22        10.51 o                         
  -9   7   3          0.77         -1.27         6.50 o                         
  -8   7   3        216.58        208.71         6.87 o                         
  -7   7   3       1338.45       1395.83        21.75 o                         
  -6   7   3          7.02          3.59         3.47 o                         
  -5   7   3         80.71        105.73         3.65 o                         
  -4   7   3        312.62        317.28         9.90 o                         
  -3   7   3       8815.31       9276.52       121.36 o                         
  -2   7   3       2414.67       2183.09        28.84 o                         
  -1   7   3          1.32          6.63         0.93 o                         
   0   7   3       3296.58       3162.80        46.49 o                         
   1   7   3       1459.80       1462.07        24.24 o                         
   2   7   3       6829.29       6685.55        82.23 o                         
   3   7   3        491.13        481.06         7.57 o                         
   4   7   3        663.89        680.33        17.50 o                         
   5   7   3         84.20        102.64         5.90 o                         
   6   7   3       2042.01       2011.50        26.66 o                         
   7   7   3          5.79          8.92         4.26 o                         
   8   7   3          1.69         -0.87         4.89 o                         
   9   7   3          5.51          4.86         6.70 o                         
 -10   8   3         31.42         23.13         6.50 o                         
  -9   8   3        876.22        920.53        18.11 o                         
  -8   8   3        383.08        433.87        12.88 o                         
  -7   8   3          3.42          5.98         3.93 o                         
  -6   8   3        206.39        171.96         5.23 o                         
  -5   8   3        399.65        480.12         8.55 o                         
  -4   8   3       1831.22       1770.44        23.25 o                         
  -3   8   3         25.95         39.43         2.36 o                         
  -2   8   3         26.48         28.67         1.60 o                         
  -1   8   3       1127.12        936.27        13.72 o                         
   0   8   3        824.44        638.66        13.89 o                         
   1   8   3        339.49        249.60         4.87 o                         
   2   8   3         20.25         59.04         2.39 o                         
   3   8   3       2316.91       2425.50        29.44 o                         
   4   8   3       3337.22       3519.90        45.66 o                         
   5   8   3        291.86        246.85         6.61 o                         
   6   8   3          8.85         16.77         3.84 o                         
   7   8   3        430.33        379.86        10.10 o                         
   8   8   3        538.49        546.34        13.21 o                         
   9   8   3         93.53         79.75         8.00 o                         
  -9   9   3         13.23         12.10         6.29 o                         
  -8   9   3        670.06        744.19        13.61 o                         
  -7   9   3        479.79        458.37         8.92 o                         
  -6   9   3        106.59        118.34         4.41 o                         
  -5   9   3          6.73          3.07         2.83 o                         
  -4   9   3        768.53        801.67        11.08 o                         
  -3   9   3        692.10        848.59        13.40 o                         
  -2   9   3        961.17        831.89        17.07 o                         
  -1   9   3       1879.18       2082.85        37.06 o                         
   0   9   3       1637.16       1481.45        23.06 o                         
   1   9   3       2759.97       2987.33        37.49 o                         
   2   9   3       3990.39       3900.60        53.05 o                         
   3   9   3       2905.93       3417.31        40.77 o                         
   4   9   3        639.85        649.05        10.68 o                         
   5   9   3       1821.47       2025.67        29.11 o                         
   6   9   3        347.06        354.57         9.33 o                         
   7   9   3        586.09        609.23        13.90 o                         
   8   9   3          8.55          7.03         5.88 o                         
   9   9   3         54.92         54.23         8.29 o                         
  -9  10   3          0.08          6.54         9.49 o                         
  -8  10   3          0.62          1.35         7.20 o                         
  -7  10   3        403.25        442.51        11.79 o                         
  -6  10   3        448.28        450.18         9.19 o                         
  -5  10   3        101.80        116.57         4.50 o                         
  -4  10   3          4.50          2.37         2.72 o                         
  -3  10   3       2937.04       2946.49        38.18 o                         
  -2  10   3        405.78        415.96        11.49 o                         
  -1  10   3        238.54        206.26         8.12 o                         
   0  10   3         16.50         20.63         2.01 o                         
   1  10   3       3004.17       3065.17        39.46 o                         
   2  10   3        373.92        410.50         7.99 o                         
   3  10   3         11.65          8.79         1.79 o                         
   4  10   3         55.09         60.48         2.90 o                         
   5  10   3        450.36        434.71         8.31 o                         
   6  10   3        250.36        209.15         6.86 o                         
   7  10   3        381.80        375.34        10.08 o                         
   8  10   3         19.46         16.81         5.82 o                         
   9  10   3        142.54        148.06         7.73 o                         
  -9  11   3         14.68         20.15         6.16 o                         
  -8  11   3         22.92         23.37         5.75 o                         
  -7  11   3         13.41         19.54         5.58 o                         
  -6  11   3          7.65         12.60         4.22 o                         
  -5  11   3        174.19        200.87         6.01 o                         
  -4  11   3          0.27         -0.62         2.43 o                         
  -3  11   3        270.40        257.77         5.34 o                         
  -2  11   3          0.73          1.09         2.53 o                         
  -1  11   3        585.33        603.36        17.14 o                         
   0  11   3        435.91        448.96         8.45 o                         
   1  11   3        131.59         96.60         4.35 o                         
   2  11   3         84.44        100.10         3.27 o                         
   3  11   3        518.09        472.90         8.73 o                         
   4  11   3          7.26         15.61         2.71 o                         
   5  11   3         10.42          7.35         3.07 o                         
   6  11   3         73.27         91.80         5.30 o                         
   7  11   3         21.69         15.21         7.11 o                         
   8  11   3          0.94          8.70         6.05 o                         
  -8  12   3         31.56         31.19         6.67 o                         
  -7  12   3         53.53         59.67         7.14 o                         
  -6  12   3        140.48        135.84         8.45 o                         
  -5  12   3        505.22        518.70        12.68 o                         
  -4  12   3        506.64        540.81        10.71 o                         
  -3  12   3         14.59         18.30         2.99 o                         
  -2  12   3       1525.64       1561.35        28.21 o                         
  -1  12   3        260.55        203.93         6.48 o                         
   0  12   3         25.61         33.97         1.54 o                         
   1  12   3        136.91        138.66         5.11 o                         
   2  12   3         94.02         94.34         3.82 o                         
   3  12   3         15.37         12.87         3.25 o                         
   4  12   3        153.10        162.91         4.84 o                         
   5  12   3        867.39        871.16        15.98 o                         
   6  12   3         17.56         13.90         3.87 o                         
   7  12   3        116.58        139.00         7.21 o                         
   8  12   3        115.35        101.34         6.57 o                         
  -8  13   3        138.53        144.86         6.98 o                         
  -7  13   3         93.43         96.11         5.68 o                         
  -6  13   3        549.97        560.30         9.77 o                         
  -5  13   3        386.28        443.62         9.06 o                         
  -4  13   3        259.93        290.01         7.35 o                         
  -3  13   3         53.65         62.81         5.80 o                         
  -2  13   3         73.42         72.02         5.06 o                         
  -1  13   3        693.70        722.40        17.83 o                         
   0  13   3       1042.73        942.70        26.99 o                         
   1  13   3         85.63        123.15         9.22 o                         
   2  13   3         21.31         17.11         3.13 o                         
   3  13   3       1041.35       1063.64        43.67 o                         
   4  13   3         28.62         24.05         3.09 o                         
   5  13   3        398.34        462.32        10.17 o                         
   6  13   3         46.61         43.65         5.62 o                         
   7  13   3        332.34        348.06         9.07 o                         
   8  13   3          7.52         -0.07         6.70 o                         
  -8  14   3        128.68        142.23        11.46 o                         
  -7  14   3         10.89          5.86         5.26 o                         
  -6  14   3        209.56        217.29         6.92 o                         
  -5  14   3        437.57        392.11        10.47 o                         
  -4  14   3        879.78        862.93        47.87 o                         
  -3  14   3        235.82        253.27         9.96 o                         
  -2  14   3        588.19        582.04        15.32 o                         
  -1  14   3        615.84        621.42        17.76 o                         
   1  14   3        555.07        529.67        14.40 o                         
   2  14   3         40.83         41.66         4.05 o                         
   3  14   3        151.04        151.22         7.61 o                         
   4  14   3        360.75        379.05         8.89 o                         
   5  14   3        275.50        260.71         7.21 o                         
   6  14   3          1.15          2.70         5.69 o                         
   7  14   3        114.45         93.20         6.23 o                         
  -7  15   3        150.86        164.44         9.25 o                         
  -6  15   3        181.81        164.61        12.49 o                         
  -5  15   3          4.29         10.07         4.06 o                         
  -4  15   3         17.66         15.66         5.32 o                         
  -3  15   3        318.10        337.62        10.49 o                         
  -2  15   3        259.45        216.03         9.10 o                         
  -1  15   3          0.09          6.48         2.24 o                         
   1  15   3         82.34        104.18        10.40 o                         
   2  15   3        434.23        434.55        11.26 o                         
   3  15   3         55.62         45.39         4.51 o                         
   4  15   3          4.21          4.87         3.24 o                         
   5  15   3          0.12          0.99         4.99 o                         
   6  15   3        264.93        235.41         8.31 o                         
   7  15   3         11.75          6.71         7.27 o                         
  -7  16   3          9.10          8.93         6.07 o                         
  -6  16   3         19.13         23.95         5.50 o                         
  -5  16   3         70.40         85.26        10.08 o                         
  -4  16   3         31.61         20.19         6.10 o                         
  -3  16   3         68.12         60.28         7.72 o                         
  -2  16   3         63.88         74.49         5.85 o                         
  -1  16   3         33.49         17.56         2.12 o                         
   2  16   3         19.60         17.75         3.60 o                         
   3  16   3         17.21         12.51         4.89 o                         
   4  16   3        359.77        369.09        39.41 o                         
   5  16   3          2.03          0.51         4.58 o                         
   6  16   3         17.56          7.37         6.31 o                         
  -6  17   3          8.58         11.35         4.44 o                         
  -5  17   3         19.52         15.35         8.36 o                         
  -4  17   3         61.88         62.27        10.83 o                         
  -3  17   3         39.29         36.85         5.18 o                         
  -2  17   3          1.06          5.73         4.11 o                         
   2  17   3         26.31         14.35         4.08 o                         
   3  17   3         30.43         38.25         5.76 o                         
   4  17   3          5.60          7.68         6.80 o                         
   5  17   3          3.37          2.09         4.34 o                         
   6  17   3         15.90          8.65         6.28 o                         
  -5  18   3         74.00         69.75        11.96 o                         
  -4  18   3        172.11        164.93         8.50 o                         
  -3  18   3         14.53         18.88         6.34 o                         
  -2  18   3          0.02         -0.24         4.00 o                         
   2  18   3          0.35          2.26         3.70 o                         
   3  18   3         29.04         18.90         8.15 o                         
   4  18   3        103.19        120.21         8.93 o                         
   5  18   3          9.07         12.07         8.04 o                         
  -4  19   3          1.61         -3.61        10.70 o                         
  -3  19   3        464.95        486.08        17.85 o                         
   3  19   3          3.47          6.46         5.47 o                         
   4  19   3         46.56         40.92         7.89 o                         
  -3  20   3         13.93         14.31         6.03 o                         
   3  20   3         46.18         39.23         8.35 o                         
 -10   0   4        161.41        146.21        14.28 o                         
  -8   0   4       4051.90       4145.79        74.66 o                         
  -7   0   4          0.67         12.69         5.28 o                         
  -6   0   4       6443.50       6560.90       106.31 o                         
  -5   0   4       1585.61       1756.19        42.28 o                         
  -4   0   4      11579.67      10765.48       171.82 o                         
  -3   0   4        704.74        527.06        10.95 o                         
  -2   0   4       9929.49      10428.13       167.52 o                         
  -1   0   4       3569.64       3221.31        75.65 o                         
   2   0   4       4447.87       4171.40        72.14 o                         
   3   0   4         15.40         14.79         2.99 o                         
   4   0   4       1006.48       1226.06        23.50 o                         
   5   0   4       1078.92       1001.93        19.98 o                         
   6   0   4        254.32        265.92         9.65 o                         
   7   0   4         59.55         42.30         6.78 o                         
   8   0   4       1926.89       2008.79        45.87 o                         
   9   0   4       1023.57        984.24        22.96 o                         
  10   0   4         77.17         88.31        16.63 o                         
 -10   1   4        406.13        345.57        10.54 o                         
  -9   1   4         45.72         58.06        10.29 o                         
  -8   1   4        315.32        355.84         8.05 o                         
  -7   1   4        865.55        931.95        14.02 o                         
  -6   1   4       9976.16      10208.93       117.39 o                         
  -5   1   4          6.07         31.46         3.56 o                         
  -4   1   4       2394.08       2192.75        35.23 o                         
  -3   1   4         87.10        151.48         5.11 o                         
  -2   1   4        822.33        572.98        10.13 o                         
  -1   1   4       4415.91       4022.52        80.49 o                         
   0   1   4       4107.21       3549.67        45.33 o                         
   1   1   4      10990.45      12362.47       139.43 o                         
   2   1   4        150.58        141.45         5.55 o                         
   3   1   4        458.42        399.33        10.25 o                         
   4   1   4         38.75         66.68         4.88 o                         
   5   1   4         15.48         13.56         2.90 o                         
   6   1   4       1902.21       1862.73        24.52 o                         
   7   1   4        767.94        766.81        14.96 o                         
   8   1   4         83.90         74.45         5.78 o                         
   9   1   4        316.14        325.84         9.33 o                         
  10   1   4        581.24        561.33        12.03 o                         
 -10   2   4          9.57          7.80         6.49 o                         
  -9   2   4        292.88        283.81         8.64 o                         
  -8   2   4        374.90        363.62         9.88 o                         
  -7   2   4          2.68          4.32         3.59 o                         
  -6   2   4        862.25        815.63        15.94 o                         
  -5   2   4       6357.33       6669.22       110.38 o                         
  -4   2   4        105.55         74.46         3.99 o                         
  -3   2   4       5190.41       5423.61        63.87 o                         
  -2   2   4       5563.51       4810.12        97.83 o                         
  -1   2   4       5966.04       5749.52        82.15 o                         
   1   2   4          1.27         27.45         1.08 o                         
   2   2   4          3.70         11.08         1.48 o                         
   3   2   4       2727.80       2652.48        42.59 o                         
   4   2   4       1652.38       1600.09        21.89 o                         
   5   2   4        534.10        517.01         9.79 o                         
   6   2   4       1250.58       1156.70        23.11 o                         
   7   2   4         98.51         73.42        10.90 o                         
   8   2   4        944.28       1026.75        16.55 o                         
   9   2   4         82.58         64.53         5.95 o                         
  10   2   4         13.68         18.28         6.72 o                         
 -10   3   4        102.03         93.58         7.53 o                         
  -9   3   4        238.96        249.66         9.19 o                         
  -8   3   4         24.10         26.70         5.27 o                         
  -7   3   4         96.20         97.51         7.91 o                         
  -6   3   4       1202.90       1125.55        28.83 o                         
  -5   3   4        419.24        393.82         7.08 o                         
  -4   3   4        415.24        343.69         7.37 o                         
  -3   3   4       3469.99       3131.52        37.04 o                         
  -2   3   4       9045.48       8421.62       102.56 o                         
  -1   3   4        491.64        415.75         5.83 o                         
   1   3   4        539.91        372.36         5.61 o                         
   2   3   4        215.66        251.94         4.47 o                         
   3   3   4       1432.35       1423.64        19.05 o                         
   4   3   4       1685.21       1593.02        21.73 o                         
   5   3   4        131.67        119.57         4.98 o                         
   6   3   4          4.60          9.25         3.24 o                         
   7   3   4        304.64        285.89         6.75 o                         
   8   3   4         11.49         10.09         5.54 o                         
   9   3   4         60.60         52.00         7.53 o                         
  10   3   4          0.02          4.68         7.33 o                         
 -10   4   4        176.27        143.69        15.19 o                         
  -9   4   4        340.82        380.95        13.86 o                         
  -8   4   4        391.75        432.59        11.22 o                         
  -7   4   4          0.54          3.95         4.22 o                         
  -6   4   4        148.48        148.16         4.73 o                         
  -5   4   4          0.83          4.86         3.28 o                         
  -4   4   4       1096.56        972.71        13.79 o                         
  -3   4   4       8120.64       8695.68        98.78 o                         
  -2   4   4        429.94        491.21         7.04 o                         
  -1   4   4        246.63        185.16         6.75 o                         
   0   4   4       2237.58       2163.08        33.41 o                         
   1   4   4       6796.84       6539.59        79.54 o                         
   2   4   4        184.76        152.45         5.11 o                         
   3   4   4        987.44        786.83        11.22 o                         
   4   4   4       1122.82       1206.99        16.10 o                         
   5   4   4        186.66        161.18         4.18 o                         
   6   4   4        971.86        949.50        14.99 o                         
   7   4   4        239.75        222.61         6.68 o                         
   8   4   4         67.60         75.11         5.30 o                         
   9   4   4         98.70         87.56         6.42 o                         
 -10   5   4         21.72         23.91         7.11 o                         
  -9   5   4         49.17         82.86         8.29 o                         
  -8   5   4        899.09        955.66        16.34 o                         
  -7   5   4       2402.97       2435.63        32.72 o                         
  -6   5   4         17.46         38.79         4.22 o                         
  -5   5   4        276.66        354.50         6.36 o                         
  -4   5   4        894.77        784.69        13.47 o                         
  -3   5   4      16574.75      18904.09       209.80 o                         
  -2   5   4        729.16        617.05         8.49 o                         
  -1   5   4       1205.66       1559.17        22.67 o                         
   0   5   4         95.97         96.39         2.07 o                         
   1   5   4      12158.34      13470.78       211.77 o                         
   2   5   4       3464.85       3339.93        44.82 o                         
   3   5   4         39.21         49.50         2.59 o                         
   4   5   4        296.69        317.32         6.35 o                         
   5   5   4       2575.86       2737.40        37.01 o                         
   6   5   4       1014.00       1035.89        16.14 o                         
   7   5   4        276.05        292.02         7.40 o                         
   8   5   4         45.42         58.34         5.17 o                         
   9   5   4        243.75        247.38         8.49 o                         
 -10   6   4        211.64        207.71         9.61 o                         
  -9   6   4       1130.05       1169.00        19.86 o                         
  -8   6   4        111.50        134.52         7.07 o                         
  -7   6   4        903.01        926.37        23.97 o                         
  -6   6   4          1.32          4.23         3.29 o                         
  -5   6   4       3182.52       3239.39        41.59 o                         
  -4   6   4        523.55        520.84         7.97 o                         
  -3   6   4       1287.65       1080.85        13.85 o                         
  -2   6   4        214.32        196.13         4.29 o                         
  -1   6   4       9346.65       8941.94       115.88 o                         
   0   6   4        315.33        373.03         6.34 o                         
   1   6   4        397.57        404.49         6.51 o                         
   2   6   4         97.47        107.15         5.27 o                         
   3   6   4       5125.13       5440.56        63.32 o                         
   4   6   4        185.11        240.01         5.16 o                         
   5   6   4        753.39        729.87        12.74 o                         
   6   6   4        477.83        442.10         8.23 o                         
   7   6   4        799.23        758.53        17.69 o                         
   8   6   4        223.09        226.25         7.78 o                         
   9   6   4        122.24        111.24         7.08 o                         
 -10   7   4         22.73          5.98        13.45 o                         
  -9   7   4          2.18          1.08         5.60 o                         
  -8   7   4        442.34        474.70         9.44 o                         
  -7   7   4        613.13        602.15        11.16 o                         
  -6   7   4         43.26         32.20         4.19 o                         
  -5   7   4         96.51         91.74         3.72 o                         
  -4   7   4         49.09         84.18         4.57 o                         
  -3   7   4       4940.03       4695.45        55.98 o                         
  -2   7   4       2504.06       2341.49        30.21 o                         
  -1   7   4        942.97        894.44        13.21 o                         
   0   7   4        932.62       1056.52        16.69 o                         
   1   7   4       3167.18       2961.95        37.08 o                         
   2   7   4       1285.91       1165.90        22.34 o                         
   3   7   4       1595.02       1942.21        23.59 o                         
   4   7   4         19.38         36.06         2.80 o                         
   5   7   4       1389.21       1532.67        21.26 o                         
   6   7   4        453.44        468.92        11.46 o                         
   7   7   4        118.24        114.79         5.19 o                         
   8   7   4          1.97          2.96         4.67 o                         
   9   7   4         16.26         12.65         6.47 o                         
 -10   8   4          0.12          1.02         6.09 o                         
  -9   8   4          3.88          6.13         7.25 o                         
  -8   8   4         98.25        123.68         6.15 o                         
  -7   8   4        114.76        117.24         6.32 o                         
  -6   8   4        114.04        131.95         5.23 o                         
  -5   8   4        382.15        404.01         7.36 o                         
  -4   8   4        820.93        940.52        12.92 o                         
  -3   8   4        815.95        802.42        13.91 o                         
  -2   8   4       2196.68       2223.56        28.41 o                         
  -1   8   4        239.68        226.92         4.54 o                         
   0   8   4          8.38          3.89         1.09 o                         
   1   8   4       1109.95        992.83        13.38 o                         
   2   8   4        945.18        951.83        15.53 o                         
   3   8   4        574.45        526.11         8.06 o                         
   4   8   4         32.99         27.71         3.03 o                         
   5   8   4        200.17        190.46         5.65 o                         
   6   8   4        156.88        177.73         5.48 o                         
   7   8   4          1.02          1.41         4.66 o                         
   8   8   4         18.81         13.16         4.84 o                         
   9   8   4         82.01         88.89        14.43 o                         
  -9   9   4         81.12         95.43         8.33 o                         
  -8   9   4         88.57         86.97         5.88 o                         
  -7   9   4        642.08        634.48        11.16 o                         
  -6   9   4        109.60         98.11         4.38 o                         
  -5   9   4         23.12         30.39         3.21 o                         
  -4   9   4        164.69        155.93         4.15 o                         
  -3   9   4       3343.45       3489.94        44.66 o                         
  -2   9   4         15.79         17.55         1.89 o                         
  -1   9   4        160.32        199.95         4.14 o                         
   0   9   4       2159.95       2172.22        30.42 o                         
   1   9   4       2471.26       2575.14        32.27 o                         
   2   9   4         62.76         58.94         2.33 o                         
   3   9   4        169.77        171.90         4.07 o                         
   4   9   4        201.85        207.13         4.54 o                         
   5   9   4        312.05        330.46         6.38 o                         
   6   9   4         30.05         39.62         3.72 o                         
   7   9   4          6.06          2.51         4.51 o                         
   8   9   4         79.94         82.40         6.59 o                         
   9   9   4        207.86        239.05        10.24 o                         
  -9  10   4         93.47         88.26         7.45 o                         
  -8  10   4        169.81        163.95         7.60 o                         
  -7  10   4          8.29         12.10         5.02 o                         
  -6  10   4        154.30        130.66         8.35 o                         
  -5  10   4       2089.62       2137.45        30.67 o                         
  -4  10   4        653.14        721.92        12.82 o                         
  -3  10   4        554.76        641.07        10.73 o                         
  -2  10   4       1328.94       1237.24        18.83 o                         
  -1  10   4       2140.60       2088.46        29.72 o                         
   0  10   4       1642.78       1834.06        26.13 o                         
   1  10   4         44.18         59.22         2.26 o                         
   2  10   4        169.91        199.27         4.02 o                         
   3  10   4        941.01        952.71        13.74 o                         
   4  10   4       1032.07       1075.27        15.38 o                         
   5  10   4        312.62        307.80         6.74 o                         
   6  10   4        102.89        101.84         6.48 o                         
   7  10   4         62.59         55.25         6.08 o                         
   8  10   4        573.96        626.21        13.05 o                         
  -9  11   4         24.00         28.83         6.97 o                         
  -8  11   4         12.83          9.26         6.14 o                         
  -7  11   4        437.03        447.67         8.94 o                         
  -6  11   4       2072.77       2204.09        33.32 o                         
  -5  11   4        278.28        241.54         5.80 o                         
  -4  11   4        559.86        605.06        10.42 o                         
  -3  11   4        575.97        558.93        12.71 o                         
  -2  11   4       2665.10       2643.61        84.98 o                         
  -1  11   4       1412.19       1541.65        37.03 o                         
   0  11   4        772.72        819.14        13.96 o                         
   1  11   4        478.25        528.23         9.06 o                         
   2  11   4       3976.25       4119.38        62.86 o                         
   3  11   4        420.28        461.17         9.41 o                         
   4  11   4        518.02        538.03         9.52 o                         
   5  11   4         95.33        111.25         4.70 o                         
   6  11   4        315.29        289.98         6.97 o                         
   7  11   4        530.49        538.74        10.66 o                         
   8  11   4          1.96          0.87         5.66 o                         
  -8  12   4        305.28        361.45        10.73 o                         
  -7  12   4          7.47          2.92         5.30 o                         
  -6  12   4        379.24        381.11         9.74 o                         
  -5  12   4        222.41        226.25         6.31 o                         
  -4  12   4        768.19        874.42        15.29 o                         
  -3  12   4         71.45         50.47         2.25 o                         
  -2  12   4        200.54        188.89         5.86 o                         
  -1  12   4         61.90         74.34         4.22 o                         
   0  12   4       1752.52       1778.73        26.37 o                         
   1  12   4        372.56        326.60         6.42 o                         
   2  12   4        112.53        125.06         3.77 o                         
   3  12   4          3.62          8.53         2.83 o                         
   4  12   4        285.34        305.79         6.80 o                         
   5  12   4        114.12        114.49         4.71 o                         
   6  12   4        192.56        178.10         6.76 o                         
   7  12   4         13.89         13.27         5.46 o                         
   8  12   4        221.03        217.60         7.70 o                         
  -8  13   4          3.50          4.93         7.49 o                         
  -7  13   4        103.64        105.19        10.53 o                         
  -6  13   4         49.65         55.82         4.90 o                         
  -5  13   4         58.69         56.25         5.16 o                         
  -4  13   4          4.05          4.53         2.72 o                         
  -3  13   4        207.14        175.61        13.59 o                         
  -2  13   4          0.15          3.07         3.23 o                         
  -1  13   4          0.04         11.01         3.29 o                         
   0  13   4         33.35         25.09         1.98 o                         
   1  13   4         76.28         96.37         5.06 o                         
   2  13   4        269.03        273.67         9.49 o                         
   3  13   4         64.99         64.22         3.25 o                         
   4  13   4         49.26         60.54         9.60 o                         
   5  13   4         22.07         32.27         3.95 o                         
   6  13   4         39.77         38.78         5.18 o                         
   7  13   4         62.05         53.88         6.42 o                         
  -8  14   4         25.29         35.63         8.22 o                         
  -7  14   4         31.18         33.68         5.84 o                         
  -6  14   4         92.16         88.13         4.81 o                         
  -5  14   4         29.82         31.98         3.98 o                         
  -4  14   4        187.46        164.48        10.26 o                         
  -3  14   4          3.31         -2.31         4.63 o                         
  -2  14   4        172.32        168.50         6.78 o                         
  -1  14   4          1.04         -2.73         3.57 o                         
   0  14   4         77.90         74.07         4.55 o                         
   1  14   4         80.84         82.71         5.35 o                         
   2  14   4          0.42          3.83         1.86 o                         
   3  14   4        321.64        312.94         7.83 o                         
   4  14   4        115.42        104.90        10.16 o                         
   5  14   4         40.54         27.26         4.92 o                         
   6  14   4        112.45        116.12         6.66 o                         
   7  14   4         18.38         17.65         5.38 o                         
  -7  15   4         29.11         23.71         7.20 o                         
  -6  15   4        232.20        219.65         7.44 o                         
  -5  15   4         11.07          7.36         2.99 o                         
  -4  15   4         23.72         19.24         6.32 o                         
  -3  15   4         27.24         16.76         5.33 o                         
  -2  15   4        427.32        480.01        13.52 o                         
  -1  15   4          1.06          2.65         2.80 o                         
   1  15   4          1.78          1.63         2.49 o                         
   2  15   4        342.74        401.67        10.62 o                         
   3  15   4        161.85        176.76         5.83 o                         
   4  15   4        136.95        166.14         6.61 o                         
   5  15   4          5.33          8.69         5.64 o                         
   6  15   4         68.27         49.57         7.51 o                         
   7  15   4         73.81         88.63         8.15 o                         
  -7  16   4          4.70          2.67         5.47 o                         
  -6  16   4         77.95         55.79         5.08 o                         
  -5  16   4        322.55        321.26        11.06 o                         
  -4  16   4        230.46        259.92        11.25 o                         
  -3  16   4         60.96         56.55         6.36 o                         
  -2  16   4         19.57         23.54         4.93 o                         
  -1  16   4        394.22        395.62        11.64 o                         
   1  16   4         18.23         12.22         2.38 o                         
   2  16   4          0.31          1.58         4.88 o                         
   3  16   4        195.32        204.33        13.96 o                         
   4  16   4        225.84        237.78        19.00 o                         
   5  16   4         52.22         49.43         5.27 o                         
   6  16   4          1.88          1.32         7.09 o                         
  -6  17   4         12.16          8.90         6.62 o                         
  -5  17   4         36.23         49.31         7.23 o                         
  -4  17   4          1.17          7.09         6.26 o                         
  -3  17   4        462.00        456.04        14.95 o                         
  -2  17   4         87.07         85.58         5.93 o                         
   2  17   4         20.65         15.08         4.65 o                         
   3  17   4         15.96         13.18         4.48 o                         
   4  17   4         71.51         74.72         8.21 o                         
   5  17   4        113.12        101.26         8.84 o                         
  -5  18   4         51.23         52.00         7.80 o                         
  -4  18   4         27.24         28.98         6.61 o                         
  -3  18   4         20.80         20.35         6.73 o                         
  -2  18   4          3.34         -1.49         5.22 o                         
   2  18   4         10.16          7.71         4.71 o                         
   3  18   4        159.50        165.77         7.88 o                         
   4  18   4         55.62         58.92        11.46 o                         
   5  18   4         35.43         18.28         7.52 o                         
  -4  19   4          0.09         -5.75         8.04 o                         
  -3  19   4          0.51         -4.36         7.84 o                         
  -2  19   4          3.74          2.77         3.62 o                         
   2  19   4          1.97          5.47         4.49 o                         
   3  19   4          0.01          0.10         6.93 o                         
   4  19   4          1.10          2.73         6.99 o                         
  -3  20   4          8.73         10.70         7.72 o                         
 -10   1   5         75.54         53.69         6.85 o                         
  -8   1   5        822.24        912.86        14.76 o                         
  -7   1   5        278.40        291.07         6.90 o                         
  -6   1   5       3780.03       4067.43        49.19 o                         
  -5   1   5       1007.45        932.13        18.27 o                         
  -4   1   5        135.54         66.81         3.67 o                         
  -3   1   5         10.50          0.12         3.04 o                         
  -2   1   5       2513.12       2097.95        51.20 o                         
  -1   1   5      12902.56      13795.08       245.09 o                         
   0   1   5          5.62          8.66         1.06 o                         
   1   1   5        719.48        708.69        10.90 o                         
   2   1   5        942.49        684.57        10.20 o                         
   3   1   5          6.58          8.70         5.33 o                         
   4   1   5        244.43        280.06         6.57 o                         
   5   1   5        342.19        349.47         6.97 o                         
   6   1   5       1789.16       1758.57        23.23 o                         
   7   1   5        111.87         92.12         5.17 o                         
   8   1   5          2.58          1.21         4.74 o                         
   9   1   5          5.27          7.97         5.06 o                         
  10   1   5        475.47        453.79        13.07 o                         
 -10   2   5         39.11         34.89         6.84 o                         
  -9   2   5       1007.12        974.87        26.37 o                         
  -8   2   5       1134.42       1219.34        19.69 o                         
  -7   2   5        953.18       1072.02        18.10 o                         
  -6   2   5         91.58        119.23        10.22 o                         
  -5   2   5       1422.33       1252.19        25.44 o                         
  -4   2   5      10834.15      10769.42       170.30 o                         
  -3   2   5        143.41        123.73         3.39 o                         
  -2   2   5        375.76        423.29         8.25 o                         
  -1   2   5         69.39         39.69         4.98 o                         
   0   2   5       5592.99       5359.83        62.10 o                         
   1   2   5        856.19        671.36         8.85 o                         
   2   2   5         82.13         90.43         2.34 o                         
   3   2   5        427.58        448.20         7.08 o                         
   4   2   5       1831.27       1841.48        28.01 o                         
   5   2   5         42.80         71.83         4.44 o                         
   6   2   5        118.60        111.71         8.79 o                         
   7   2   5        344.42        301.69         9.19 o                         
   8   2   5       1367.98       1301.26        34.15 o                         
   9   2   5        131.01        127.90         6.63 o                         
 -10   3   5        331.80        324.05         9.86 o                         
  -9   3   5          0.73          6.39         6.68 o                         
  -8   3   5        613.45        726.59        16.18 o                         
  -7   3   5        770.68        741.54        13.65 o                         
  -6   3   5        309.32        272.44         6.34 o                         
  -5   3   5       2394.27       2440.79        31.03 o                         
  -4   3   5         73.96        170.58         4.37 o                         
  -3   3   5      14095.88      14291.64       161.17 o                         
  -2   3   5       6367.54       5391.55        62.84 o                         
  -1   3   5        334.00        191.29         3.83 o                         
   0   3   5         48.74         67.95         3.29 o                         
   1   3   5      10131.96      10903.22       155.78 o                         
   2   3   5       1337.90       1083.10        14.23 o                         
   3   3   5         67.90         80.91         3.10 o                         
   4   3   5        150.66        175.06         5.31 o                         
   5   3   5        987.35       1024.94        18.97 o                         
   6   3   5       1908.68       1861.10        39.63 o                         
   7   3   5        251.19        290.87         7.47 o                         
   8   3   5          7.64         -4.22         5.46 o                         
   9   3   5        298.87        330.61        13.91 o                         
 -10   4   5        606.42        590.79        23.56 o                         
  -9   4   5        450.73        510.35        14.31 o                         
  -8   4   5        145.79        148.58         6.10 o                         
  -7   4   5        369.57        301.43         7.23 o                         
  -6   4   5        906.97        854.16        13.12 o                         
  -5   4   5       1742.85       1828.52        23.33 o                         
  -4   4   5        127.43        103.11         3.37 o                         
  -3   4   5        863.01        558.97         7.85 o                         
  -2   4   5       1497.23       1234.89        17.72 o                         
  -1   4   5      15430.61      17091.27       679.35 o                         
   0   4   5       5798.75       7441.16        97.71 o                         
   1   4   5        991.94        725.59        10.66 o                         
   2   4   5       1712.25       1806.91        22.44 o                         
   3   4   5       4682.48       4490.53        56.05 o                         
   4   4   5        139.12        159.17         4.02 o                         
   5   4   5       3372.61       3620.92        45.48 o                         
   6   4   5         57.24         63.15         3.74 o                         
   7   4   5        338.96        301.44         7.13 o                         
   8   4   5         51.00         52.44         5.17 o                         
   9   4   5        477.77        501.50        17.32 o                         
 -10   5   5          4.00         10.77         6.22 o                         
  -9   5   5         45.01         47.87         7.86 o                         
  -8   5   5        373.78        341.30         9.85 o                         
  -7   5   5          4.95          6.64         4.04 o                         
  -6   5   5         10.15         12.78         3.24 o                         
  -5   5   5        485.45        437.77         7.62 o                         
  -4   5   5        753.62        853.21        17.07 o                         
  -3   5   5       1105.96       1025.13        13.51 o                         
  -2   5   5       1717.28       1637.08        23.80 o                         
  -1   5   5          8.55          6.79         2.00 o                         
   0   5   5       4545.84       5045.51        67.39 o                         
   1   5   5          4.06         11.64         1.40 o                         
   2   5   5       2129.88       1699.72        24.28 o                         
   3   5   5        506.02        538.16         8.45 o                         
   4   5   5         38.80         38.04         2.62 o                         
   5   5   5        413.85        469.67        14.12 o                         
   6   5   5          8.40         17.39         3.94 o                         
   7   5   5          7.56          3.01         4.23 o                         
   8   5   5         54.21         41.23         5.38 o                         
   9   5   5         27.39         24.77         6.17 o                         
 -10   6   5         75.88         73.09         6.42 o                         
  -9   6   5         14.48         22.73         5.34 o                         
  -8   6   5          4.95         10.51         5.87 o                         
  -7   6   5        314.03        337.33         9.16 o                         
  -6   6   5         18.50         10.71         3.90 o                         
  -5   6   5         36.29         32.99         3.41 o                         
  -4   6   5         45.47         60.34         3.27 o                         
  -3   6   5        516.39        636.73         9.77 o                         
  -2   6   5         82.69         88.21         3.78 o                         
  -1   6   5         47.85         55.36         1.94 o                         
   0   6   5        244.75        255.89         4.95 o                         
   1   6   5         14.11         32.36         1.30 o                         
   2   6   5        448.16        484.28         6.74 o                         
   3   6   5        182.87        201.47         4.24 o                         
   4   6   5        193.82        223.29         4.91 o                         
   5   6   5         47.14         39.13         3.64 o                         
   6   6   5        188.60        174.73         6.71 o                         
   7   6   5        115.08         95.94         6.26 o                         
   8   6   5         52.98         31.91         7.16 o                         
   9   6   5          1.44         -2.45         5.34 o                         
 -10   7   5         22.07         11.51         8.43 o                         
  -9   7   5         34.01         53.00         6.63 o                         
  -8   7   5       1650.98       1755.99        31.62 o                         
  -7   7   5        303.46        293.35         7.00 o                         
  -6   7   5         71.42         56.96         4.00 o                         
  -5   7   5       1969.26       2043.64        25.92 o                         
  -4   7   5       2379.60       2762.83        39.67 o                         
  -3   7   5       6141.69       6576.75        81.29 o                         
  -2   7   5         94.50         84.73         2.30 o                         
  -1   7   5       3988.44       4197.43        61.89 o                         
   0   7   5        346.00        297.04         4.83 o                         
   1   7   5       6181.90       6916.74        83.73 o                         
   2   7   5         18.21         24.84         2.06 o                         
   3   7   5       1326.95       1501.00        22.29 o                         
   4   7   5        566.48        591.65         9.16 o                         
   5   7   5        894.69       1038.51        15.40 o                         
   6   7   5         41.51         43.88         4.25 o                         
   7   7   5        642.74        632.64        11.30 o                         
   8   7   5         11.98         16.97         5.26 o                         
   9   7   5        177.38        197.29         7.36 o                         
 -10   8   5        286.35        256.24        12.25 o                         
  -9   8   5        548.45        530.12        13.71 o                         
  -8   8   5         29.47         51.43         5.41 o                         
  -7   8   5        232.31        225.78         6.80 o                         
  -6   8   5         28.69         30.73         3.70 o                         
  -5   8   5        746.98        868.94        13.57 o                         
  -4   8   5        563.28        639.67         9.41 o                         
  -3   8   5       1387.61       1202.61        16.18 o                         
  -2   8   5       3549.00       3494.70        43.53 o                         
  -1   8   5       3980.44       3723.35        60.97 o                         
   0   8   5        267.05        323.81         5.82 o                         
   1   8   5       1359.44       1406.10        20.15 o                         
   2   8   5        586.57        572.21         9.01 o                         
   3   8   5       1908.97       1986.37        34.99 o                         
   4   8   5        329.38        396.13         6.64 o                         
   5   8   5       1589.87       1590.80        22.90 o                         
   6   8   5         30.76         34.47         4.04 o                         
   7   8   5        445.08        488.65        14.06 o                         
   8   8   5         33.60         36.61         5.19 o                         
   9   8   5        168.30        161.82         8.18 o                         
  -9   9   5        116.72         87.52         9.05 o                         
  -8   9   5        276.84        291.28         8.27 o                         
  -7   9   5        885.22        872.09        14.00 o                         
  -6   9   5        266.84        263.70         7.01 o                         
  -5   9   5          0.45          1.82         2.73 o                         
  -4   9   5        289.62        308.11         5.90 o                         
  -3   9   5       2355.97       2607.02        31.91 o                         
  -2   9   5       4314.53       4204.45        58.36 o                         
  -1   9   5        242.65        226.61         4.40 o                         
   0   9   5        392.37        429.44         7.48 o                         
   1   9   5       4071.84       4184.27        52.90 o                         
   2   9   5       2912.26       3088.12        37.01 o                         
   3   9   5        542.75        549.62         8.74 o                         
   4   9   5         12.69         19.71         2.85 o                         
   5   9   5        654.99        667.52        12.54 o                         
   6   9   5        657.71        630.73        11.07 o                         
   7   9   5        102.17         97.10         5.20 o                         
   8   9   5         39.99         53.31         6.14 o                         
   9   9   5          4.08         -0.79         8.25 o                         
  -9  10   5         45.44         40.75         5.99 o                         
  -8  10   5         69.93         76.60         5.49 o                         
  -7  10   5         90.06        123.16         7.58 o                         
  -6  10   5         22.44         46.19         4.35 o                         
  -5  10   5         45.80         48.11         4.06 o                         
  -4  10   5        999.86       1145.48        16.45 o                         
  -3  10   5         11.02         11.67         2.06 o                         
  -2  10   5        691.30        781.28        11.61 o                         
  -1  10   5        114.45        119.14         5.13 o                         
   0  10   5       1856.13       2082.06        32.42 o                         
   1  10   5        218.26        267.73         4.42 o                         
   2  10   5         15.55         13.66         1.88 o                         
   3  10   5         53.99         56.18         6.20 o                         
   4  10   5        178.61        217.13         5.67 o                         
   5  10   5        148.29        147.52         4.88 o                         
   6  10   5        133.82        119.80         5.39 o                         
   7  10   5          0.01          6.89         6.14 o                         
   8  10   5        163.81        162.51         8.12 o                         
  -9  11   5          3.67         -4.32         8.00 o                         
  -8  11   5         56.19         54.47         6.05 o                         
  -7  11   5          0.21          3.74         4.85 o                         
  -6  11   5         12.06         20.49         4.73 o                         
  -5  11   5         25.25         37.53         4.78 o                         
  -4  11   5        620.05        661.04        11.03 o                         
  -3  11   5          1.67          1.34         2.08 o                         
  -2  11   5        367.76        386.80         9.18 o                         
  -1  11   5        105.56         99.85         4.08 o                         
   0  11   5         11.57         14.04         1.51 o                         
   1  11   5        401.00        383.22        12.82 o                         
   2  11   5        157.59        201.86         5.02 o                         
   3  11   5         55.53         81.67         4.82 o                         
   4  11   5          2.36          1.33         2.40 o                         
   5  11   5          9.91          5.09         3.50 o                         
   6  11   5          5.45          8.54         3.71 o                         
   7  11   5         37.52         33.60         5.37 o                         
   8  11   5          7.81         13.82         6.42 o                         
  -8  12   5         59.98         39.58         6.75 o                         
  -7  12   5         45.37         60.01         6.02 o                         
  -6  12   5         56.78         51.40         3.93 o                         
  -5  12   5        865.72        862.20        14.02 o                         
  -4  12   5       1217.29       1294.61        21.13 o                         
  -3  12   5        263.57        301.41         6.45 o                         
  -2  12   5        586.54        528.61        29.21 o                         
  -1  12   5        546.38        541.75        18.68 o                         
   0  12   5       1014.71       1101.18        18.61 o                         
   1  12   5          0.87          2.74         1.59 o                         
   2  12   5         19.48         20.70         2.32 o                         
   3  12   5         33.10         35.84         2.95 o                         
   4  12   5        903.03        852.68        33.68 o                         
   5  12   5        173.51        204.70         6.07 o                         
   6  12   5         17.21         13.59         5.03 o                         
   7  12   5         29.30         26.46         5.85 o                         
   8  12   5        274.79        302.91         9.00 o                         
  -8  13   5          0.07         -3.75         6.25 o                         
  -7  13   5        324.58        359.27         8.64 o                         
  -6  13   5        516.70        480.68        10.41 o                         
  -5  13   5        148.51        135.23         5.94 o                         
  -4  13   5         19.54         22.04         2.98 o                         
  -3  13   5         11.88         17.26         2.44 o                         
  -2  13   5        886.01        873.61        18.34 o                         
  -1  13   5        372.39        359.33        20.54 o                         
   0  13   5         17.99         18.03         1.67 o                         
   1  13   5         46.71         45.21         2.54 o                         
   2  13   5        734.16        728.86        12.29 o                         
   3  13   5          0.21          0.44         2.98 o                         
   4  13   5          0.11          0.56         3.54 o                         
   5  13   5         24.10         20.59         3.95 o                         
   6  13   5        582.91        554.55        86.50 o                         
   7  13   5          1.89          1.57         7.01 o                         
  -8  14   5        111.24        102.76         7.90 o                         
  -7  14   5         18.68         22.40         8.73 o                         
  -6  14   5         80.93         63.34         5.28 o                         
  -5  14   5        572.87        666.84        19.17 o                         
  -4  14   5        970.84        989.90        48.70 o                         
  -3  14   5          4.69          7.15         4.18 o                         
  -2  14   5        325.19        325.40        10.11 o                         
  -1  14   5        291.37        331.14        10.16 o                         
   0  14   5        551.48        579.62        12.15 o                         
   1  14   5          1.27          3.22         2.33 o                         
   2  14   5          5.82          6.74         2.23 o                         
   3  14   5        107.06        109.98         4.04 o                         
   4  14   5        748.84        855.15        14.72 o                         
   5  14   5         75.27         70.81         5.85 o                         
   6  14   5         19.46         28.96         6.58 o                         
   7  14   5        156.90        129.29        18.72 o                         
  -7  15   5         72.89         65.88         5.82 o                         
  -6  15   5         51.14         52.27         5.42 o                         
  -5  15   5        188.11        199.78        10.32 o                         
  -4  15   5         81.44         87.81         7.90 o                         
  -3  15   5        259.93        255.09         8.28 o                         
  -2  15   5         18.79         27.65         3.97 o                         
  -1  15   5         55.33         56.68         5.25 o                         
   0  15   5          0.17          1.03         1.90 o                         
   1  15   5        163.28        145.94         8.28 o                         
   2  15   5         29.22         27.82         3.07 o                         
   3  15   5         25.84         30.87         3.30 o                         
   4  15   5         10.41          6.13         3.87 o                         
   5  15   5        100.17        107.41         7.38 o                         
   6  15   5         53.28         58.17         6.60 o                         
  -7  16   5         28.44         21.89         5.96 o                         
  -6  16   5         32.18         32.40         5.53 o                         
  -5  16   5          3.67          1.47         6.22 o                         
  -4  16   5          1.44         -0.51         5.26 o                         
  -3  16   5         27.92         29.14         7.47 o                         
  -2  16   5         97.96        109.74         7.76 o                         
  -1  16   5         49.82         38.69         4.14 o                         
   1  16   5        103.28         78.57         7.36 o                         
   2  16   5          5.66          4.24         6.10 o                         
   3  16   5         85.13         70.90         7.46 o                         
   4  16   5          6.32         -0.47         4.89 o                         
   5  16   5        171.32        159.22         8.29 o                         
   6  16   5          4.67          7.04         7.34 o                         
  -6  17   5         10.75          3.76         4.74 o                         
  -5  17   5          0.02        -10.86        11.83 o                         
  -4  17   5         30.98         30.94         6.75 o                         
  -3  17   5         80.70         88.12         6.71 o                         
  -2  17   5          4.18          4.19         4.75 o                         
  -1  17   5          9.81         10.83         2.75 o                         
   1  17   5         59.85         36.24         3.36 o                         
   2  17   5        137.44        136.02         7.57 o                         
   3  17   5          3.75          4.41         5.43 o                         
   4  17   5          0.87          4.52         4.15 o                         
   5  17   5          8.07          2.62         6.04 o                         
  -5  18   5         36.94         33.81        11.77 o                         
  -4  18   5          9.78         18.33         9.27 o                         
  -3  18   5         48.85         36.46         8.41 o                         
  -2  18   5         29.23         19.59         5.60 o                         
   2  18   5         10.62          9.90         5.19 o                         
   3  18   5         49.41         48.48         7.59 o                         
   4  18   5         10.88         14.62         8.33 o                         
  -4  19   5        109.71        110.79         8.70 o                         
  -3  19   5        174.40        141.44        12.89 o                         
  -2  19   5         34.43         23.29         6.23 o                         
   2  19   5          4.02          1.41         4.98 o                         
   3  19   5        109.84        104.54         9.51 o                         
  -3  20   5          7.84          0.99         8.73 o                         
 -10   0   6         64.90         48.69         8.72 o                         
  -9   0   6       1009.53        926.63        45.36 o                         
  -8   0   6        827.56        916.51        37.32 o                         
  -7   0   6        336.59        424.59        12.71 o                         
  -6   0   6       1987.31       2109.01        38.47 o                         
  -5   0   6       7936.20       7711.27       125.52 o                         
  -4   0   6       1168.78       1247.17        23.93 o                         
  -3   0   6       1528.33       1610.77        29.62 o                         
  -2   0   6       1036.03        985.77        17.79 o                         
  -1   0   6       2531.22       1999.66        82.15 o                         
   1   0   6       1061.73       1277.25        43.25 o                         
   2   0   6        334.68        304.31        20.39 o                         
   3   0   6      11871.30      11606.61       186.07 o                         
   4   0   6       3155.20       2934.78        52.62 o                         
   5   0   6        974.94        892.68        18.16 o                         
   6   0   6        139.23        178.16         7.18 o                         
   7   0   6       1141.12       1053.80        25.18 o                         
   8   0   6       2458.66       2712.01        49.38 o                         
   9   0   6        136.84        124.34         9.69 o                         
 -10   1   6         70.56         66.90         6.72 o                         
  -9   1   6          2.39         11.80         7.69 o                         
  -8   1   6         56.20         48.26         4.90 o                         
  -7   1   6        844.79        907.91        17.87 o                         
  -6   1   6       1078.33       1021.46        14.63 o                         
  -5   1   6         47.37         37.04         3.14 o                         
  -4   1   6         24.56         20.97         2.68 o                         
  -3   1   6        101.63         61.62         3.12 o                         
  -2   1   6        255.26        275.56         5.65 o                         
  -1   1   6        645.88        760.84        28.25 o                         
   0   1   6        124.28         78.82         2.13 o                         
   1   1   6       2522.37       2276.65        27.83 o                         
   2   1   6       1563.48       1192.38        17.44 o                         
   3   1   6         20.02         16.80         6.31 o                         
   4   1   6          3.83         12.41         3.56 o                         
   5   1   6       1523.32       1453.97        41.68 o                         
   6   1   6        718.76        700.69        10.85 o                         
   7   1   6         20.16         15.47         4.43 o                         
   8   1   6         48.58         58.29         5.18 o                         
   9   1   6        559.65        562.83        11.58 o                         
 -10   2   6        144.73        124.84         7.43 o                         
  -9   2   6        117.85        131.70         7.58 o                         
  -8   2   6        434.46        438.37         8.96 o                         
  -7   2   6          6.68         10.80         4.21 o                         
  -6   2   6        872.24        959.26        19.65 o                         
  -5   2   6        135.62        106.06         5.87 o                         
  -4   2   6       3140.23       2776.73        55.11 o                         
  -3   2   6        308.50        364.25        10.06 o                         
  -2   2   6        730.78        478.46        11.51 o                         
  -1   2   6          6.55         12.52         1.16 o                         
   1   2   6       2013.22       1629.19        22.01 o                         
   2   2   6        922.04        899.18        12.97 o                         
   3   2   6         11.64          7.78         2.15 o                         
   4   2   6       2961.46       2899.20        47.37 o                         
   5   2   6        957.01        901.10        24.96 o                         
   6   2   6          0.57         12.30         8.27 o                         
   7   2   6         59.85         55.18         4.96 o                         
   8   2   6        251.91        232.84        13.88 o                         
   9   2   6        246.38        227.19         8.82 o                         
 -10   3   6         53.76         52.09        14.74 o                         
  -9   3   6         57.36         62.48         7.78 o                         
  -8   3   6        200.20        219.68         9.84 o                         
  -7   3   6        348.22        388.36         9.84 o                         
  -6   3   6        808.77        778.23        24.06 o                         
  -5   3   6          4.06          1.31         3.28 o                         
  -4   3   6       3956.54       3926.04        62.64 o                         
  -3   3   6        527.19        495.42        12.71 o                         
  -2   3   6        743.02        911.80        11.90 o                         
  -1   3   6       2247.99       2493.47        34.01 o                         
   0   3   6        733.87       1245.45        17.85 o                         
   1   3   6      14268.52      15697.50       174.74 o                         
   2   3   6         45.22         90.40         2.38 o                         
   3   3   6        231.85        269.44         9.19 o                         
   4   3   6       1523.07       1485.02        23.47 o                         
   5   3   6       1763.49       1755.96        23.25 o                         
   6   3   6          2.84          6.87         3.89 o                         
   7   3   6         39.81         44.04         5.26 o                         
   8   3   6        616.88        562.50        16.45 o                         
   9   3   6         74.78         39.94        22.66 o                         
 -10   4   6         52.37         55.03        14.49 o                         
  -9   4   6        699.81        740.21        17.72 o                         
  -8   4   6        208.13        232.69         7.63 o                         
  -7   4   6          5.22          0.83         3.87 o                         
  -6   4   6        616.64        596.33         9.67 o                         
  -5   4   6        575.78        469.28         7.83 o                         
  -4   4   6         91.33        124.69         3.40 o                         
  -3   4   6        458.03        425.47         6.44 o                         
  -2   4   6        105.92         98.20         2.77 o                         
  -1   4   6       2914.87       2444.45        45.92 o                         
   0   4   6        815.89        690.14        10.71 o                         
   1   4   6        353.02        401.45         5.94 o                         
   2   4   6        105.59        142.76         3.30 o                         
   3   4   6       1143.36       1129.42        15.08 o                         
   4   4   6          1.04          1.44         2.59 o                         
   5   4   6          8.52         10.18         2.87 o                         
   6   4   6         77.55         80.62         4.42 o                         
   7   4   6        688.17        629.95        14.51 o                         
   8   4   6        119.47        101.26        13.46 o                         
   9   4   6         26.24         21.35         6.04 o                         
 -10   5   6        130.31        122.91         7.68 o                         
  -9   5   6          1.77         -1.67         5.94 o                         
  -8   5   6       1430.00       1577.41        26.63 o                         
  -7   5   6        666.79        624.06        12.21 o                         
  -6   5   6        680.49        691.60        10.82 o                         
  -5   5   6        834.50        921.71        19.88 o                         
  -4   5   6       2646.45       2871.10        35.06 o                         
  -3   5   6       3672.08       3726.50        43.98 o                         
  -2   5   6       7443.35       7973.34       156.56 o                         
  -1   5   6       2753.46       2540.33        35.31 o                         
   0   5   6       3520.47       3686.14        54.12 o                         
   1   5   6       1121.09       1146.28        15.34 o                         
   2   5   6       2464.85       2231.88        27.30 o                         
   3   5   6       2300.77       2450.73        32.77 o                         
   4   5   6       1722.59       1704.57        22.83 o                         
   5   5   6        156.55        193.52         5.20 o                         
   6   5   6       1014.02        941.99        14.86 o                         
   7   5   6       1162.89       1210.80        24.48 o                         
   8   5   6        134.55        110.02         6.39 o                         
   9   5   6        144.62        174.58         7.22 o                         
 -10   6   6        352.48        285.00         9.25 o                         
  -9   6   6        337.29        347.95         9.47 o                         
  -8   6   6        683.82        737.29        17.37 o                         
  -7   6   6         82.24         79.22         4.57 o                         
  -6   6   6        933.72        999.91        14.97 o                         
  -5   6   6          3.86          9.41         3.02 o                         
  -4   6   6        408.47        389.71         6.88 o                         
  -3   6   6        559.32        472.17         7.05 o                         
  -2   6   6       1528.23       1288.52        16.00 o                         
  -1   6   6        841.69        949.12        12.39 o                         
   0   6   6       3711.65       4127.20        53.07 o                         
   1   6   6       1424.95       1188.87        15.91 o                         
   2   6   6       5197.96       5440.11        67.23 o                         
   3   6   6        104.22        134.42         3.48 o                         
   4   6   6       1794.53       1889.94        28.61 o                         
   5   6   6       1402.63       1473.64        20.19 o                         
   6   6   6        711.51        744.64        12.65 o                         
   7   6   6         13.70         11.58         4.36 o                         
   8   6   6         73.49         74.52         5.71 o                         
   9   6   6        331.93        319.01         9.23 o                         
 -10   7   6         98.69        108.14         8.25 o                         
  -9   7   6          0.26          2.46         6.13 o                         
  -8   7   6       1084.70       1195.71        20.43 o                         
  -7   7   6        855.37        924.70        14.67 o                         
  -6   7   6        175.59        159.54         5.14 o                         
  -5   7   6         52.03         57.97         3.34 o                         
  -4   7   6       1701.94       1797.40        25.68 o                         
  -3   7   6        298.76        438.57         8.90 o                         
  -2   7   6       1849.25       1878.90        26.94 o                         
  -1   7   6       1478.93       1491.06        25.55 o                         
   0   7   6        184.03        189.68         3.67 o                         
   1   7   6        775.66        845.83        13.14 o                         
   2   7   6       1494.62       1436.36        22.46 o                         
   3   7   6       1195.86       1245.54        17.76 o                         
   4   7   6        118.13        108.59         3.88 o                         
   5   7   6        612.38        638.44        10.26 o                         
   6   7   6        566.22        543.89         9.94 o                         
   7   7   6         61.59         71.48         5.96 o                         
   8   7   6         43.13         35.56         5.76 o                         
   9   7   6         18.08         25.05         5.99 o                         
 -10   8   6          4.02          0.41         8.85 o                         
  -9   8   6        208.00        220.85         9.23 o                         
  -8   8   6          2.58          1.51         5.48 o                         
  -7   8   6         65.47         63.82         4.84 o                         
  -6   8   6         31.26         25.10         3.59 o                         
  -5   8   6         70.80         85.56         3.67 o                         
  -4   8   6          6.29         17.27         3.23 o                         
  -3   8   6         79.87         88.24         2.93 o                         
  -2   8   6       1146.30       1199.74        22.23 o                         
  -1   8   6          3.49         20.33         2.08 o                         
   0   8   6         38.78         18.78         1.55 o                         
   1   8   6         78.67         82.74         3.74 o                         
   2   8   6        669.47        833.44        11.10 o                         
   3   8   6        472.88        409.65         7.01 o                         
   4   8   6         35.52         26.19         2.80 o                         
   5   8   6        115.43        123.75         4.51 o                         
   6   8   6        111.96        119.18         5.18 o                         
   7   8   6        105.06         95.61         4.95 o                         
   8   8   6         36.24         30.63         5.06 o                         
   9   8   6         13.41         24.54         6.57 o                         
  -9   9   6         35.06         50.63        10.49 o                         
  -8   9   6        280.66        262.81         8.31 o                         
  -7   9   6         26.54         28.08         4.36 o                         
  -6   9   6        385.86        404.14         7.95 o                         
  -5   9   6          0.70          2.12         2.82 o                         
  -4   9   6        689.19        738.11        11.60 o                         
  -3   9   6         10.73         13.04         2.94 o                         
  -2   9   6       1075.53       1072.73        14.81 o                         
  -1   9   6        359.56        379.79         5.82 o                         
   0   9   6        409.52        353.39         7.11 o                         
   1   9   6         14.51         15.08         1.97 o                         
   2   9   6        491.74        570.10        10.08 o                         
   3   9   6         59.86         50.20         3.26 o                         
   4   9   6       1453.90       1516.18        24.36 o                         
   5   9   6        257.93        236.04         7.20 o                         
   6   9   6          7.36          4.06         4.71 o                         
   7   9   6        434.61        450.34         9.33 o                         
   8   9   6         85.24         86.37         6.93 o                         
  -9  10   6         75.51         69.59         6.31 o                         
  -8  10   6         84.08         71.54         5.38 o                         
  -7  10   6         74.25         64.47         5.77 o                         
  -6  10   6        121.04        117.59         4.70 o                         
  -5  10   6       1114.66       1243.13        23.70 o                         
  -4  10   6       1440.27       1537.86        25.97 o                         
  -3  10   6        132.34        111.08         3.61 o                         
  -2  10   6        381.17        381.75         6.66 o                         
  -1  10   6       2190.71       2316.05        33.29 o                         
   0  10   6       1876.16       1968.62        27.92 o                         
   1  10   6       1185.68       1145.69        15.01 o                         
   2  10   6         72.24         65.08         2.88 o                         
   3  10   6       1161.69       1183.23        18.29 o                         
   4  10   6        427.61        455.01         8.35 o                         
   5  10   6        109.81        106.37         5.20 o                         
   6  10   6        121.65         97.04         8.71 o                         
   7  10   6         10.21          9.06         5.56 o                         
   8  10   6        305.20        295.74        10.20 o                         
  -9  11   6          0.24          2.02        11.31 o                         
  -8  11   6          1.37          0.39         6.43 o                         
  -7  11   6       1390.00       1438.95        22.47 o                         
  -6  11   6        414.98        392.16         8.11 o                         
  -5  11   6         82.83         65.26         4.20 o                         
  -4  11   6        136.08        144.04         4.56 o                         
  -3  11   6       1637.83       1729.56        26.59 o                         
  -2  11   6        180.16        162.83         5.14 o                         
  -1  11   6          1.18         10.15         1.76 o                         
   0  11   6         14.10         13.57         1.88 o                         
   1  11   6       2986.29       3286.30        46.38 o                         
   2  11   6        324.16        330.37         6.67 o                         
   3  11   6         24.35         31.84         2.91 o                         
   4  11   6          3.50          4.77         3.20 o                         
   5  11   6        468.76        497.20         9.82 o                         
   6  11   6        148.48        142.95         9.72 o                         
   7  11   6          9.60         11.40         5.78 o                         
   8  11   6        144.24        151.90        17.28 o                         
  -8  12   6         30.88         25.12         7.29 o                         
  -7  12   6         34.03         32.50         5.59 o                         
  -6  12   6         50.25         44.27         4.45 o                         
  -5  12   6       1394.39       1568.53        23.67 o                         
  -4  12   6        228.35        221.37         5.35 o                         
  -3  12   6          0.04          1.34         2.67 o                         
  -2  12   6         11.09         16.95         1.80 o                         
  -1  12   6       1453.38       1536.49        32.43 o                         
   0  12   6         14.75         12.47         1.65 o                         
   1  12   6         14.62         18.14         2.22 o                         
   2  12   6         12.65         21.95         2.67 o                         
   3  12   6        600.85        612.51        11.26 o                         
   4  12   6        170.60        183.41         5.45 o                         
   5  12   6         38.06         46.03         3.85 o                         
   6  12   6         19.31         27.20         4.86 o                         
   7  12   6        229.67        202.32         7.52 o                         
  -8  13   6          0.57          7.14         6.67 o                         
  -7  13   6          8.29         11.86         5.54 o                         
  -6  13   6         32.79         33.99         8.74 o                         
  -5  13   6         66.90         74.45         4.35 o                         
  -4  13   6         53.14         51.66         3.54 o                         
  -3  13   6         74.18         90.76         3.72 o                         
  -2  13   6          9.24         10.33         2.08 o                         
  -1  13   6          0.89          0.23         1.72 o                         
   0  13   6          9.70          7.86         2.34 o                         
   1  13   6        324.04        317.54         7.32 o                         
   2  13   6        183.29        182.04         4.64 o                         
   3  13   6         34.19         33.91         3.84 o                         
   4  13   6         48.82         36.02         4.19 o                         
   5  13   6          5.95         15.15         5.14 o                         
   6  13   6         27.61         27.77         5.04 o                         
   7  13   6         57.61         47.05         8.22 o                         
  -8  14   6          6.76          9.13         6.10 o                         
  -7  14   6         20.61          4.01         7.01 o                         
  -6  14   6          9.75          4.55         5.95 o                         
  -5  14   6         28.70         28.72         5.34 o                         
  -4  14   6         15.10         13.69         2.88 o                         
  -3  14   6        260.44        250.40        23.06 o                         
  -2  14   6         70.20         67.02         4.87 o                         
  -1  14   6        853.13        823.44        77.92 o                         
   0  14   6         57.29         49.37         2.47 o                         
   1  14   6        130.69        128.19         4.12 o                         
   2  14   6        242.94        250.79         9.05 o                         
   3  14   6         70.36         76.61         3.81 o                         
   4  14   6          5.64          4.88         3.67 o                         
   5  14   6         63.84         69.40         5.72 o                         
   6  14   6         62.73         63.07         6.45 o                         
   7  14   6         50.34         52.94         7.22 o                         
  -7  15   6        211.62        193.27         8.81 o                         
  -6  15   6          0.41          3.88         4.37 o                         
  -5  15   6         14.68          3.17         4.30 o                         
  -4  15   6          4.07          0.43         2.30 o                         
  -3  15   6        217.22        241.50        15.46 o                         
  -2  15   6         46.75         32.63        13.57 o                         
  -1  15   6         14.40         17.03         5.42 o                         
   0  15   6          0.14          0.32         1.92 o                         
   1  15   6        510.18        509.34        15.21 o                         
   2  15   6        135.10        126.94         4.53 o                         
   3  15   6          1.59         -0.85         3.45 o                         
   4  15   6         12.94         16.56         4.22 o                         
   5  15   6        171.19        146.89        12.44 o                         
   6  15   6         42.30         54.88         6.54 o                         
  -7  16   6          1.83          0.87         6.98 o                         
  -6  16   6        154.18        155.67        10.36 o                         
  -5  16   6        166.99        151.05        16.12 o                         
  -4  16   6        144.05        133.80        20.00 o                         
  -3  16   6         12.14         19.80         7.47 o                         
  -2  16   6         65.19         53.77         6.10 o                         
  -1  16   6        256.57        268.72         9.59 o                         
   0  16   6        175.62        179.15         7.51 o                         
   1  16   6         65.98         62.14         4.31 o                         
   2  16   6         68.88         46.36         7.49 o                         
   3  16   6        190.87        218.31         8.02 o                         
   4  16   6        173.64        174.92         6.69 o                         
   5  16   6         84.06         60.87        10.24 o                         
   6  16   6         18.30         19.30         8.94 o                         
  -6  17   6         93.10         62.64         9.65 o                         
  -5  17   6          2.43         -4.51         7.59 o                         
  -4  17   6         73.86         57.25         9.67 o                         
  -3  17   6          6.27          0.58         5.53 o                         
  -2  17   6        226.80        216.59        12.40 o                         
  -1  17   6        138.42        145.66         8.10 o                         
   0  17   6        119.92         53.08         4.87 o                         
   1  17   6         40.50         48.36         4.61 o                         
   2  17   6         70.41         48.20         7.85 o                         
   3  17   6         44.43         40.56         8.14 o                         
   4  17   6         98.80         80.39         9.06 o                         
   5  17   6         14.00         23.04         7.78 o                         
  -5  18   6          2.59         -4.77        12.89 o                         
  -4  18   6         35.78         31.89         7.24 o                         
  -3  18   6          6.23         13.56         7.80 o                         
  -2  18   6         99.13         93.47        17.26 o                         
  -1  18   6          8.69          0.63         3.86 o                         
   1  18   6         26.07         14.68         2.75 o                         
   2  18   6         66.59         61.81         7.85 o                         
   3  18   6          8.11         11.09         7.85 o                         
   4  18   6        105.93         50.18        19.97 o                         
  -4  19   6          0.06          0.00         9.21 o                         
  -3  19   6          0.84          7.68         8.26 o                         
  -2  19   6          0.00          2.50         5.43 o                         
   2  19   6          0.02          1.96         5.81 o                         
   3  19   6          0.21         -0.13        13.51 o                         
  -3  20   6          0.65         -5.35        10.09 o                         
  -2  20   6         35.39         21.67         5.48 o                         
   2  20   6        100.00         72.99         6.48 o                         
 -10   1   7          2.11          1.16         6.93 o                         
  -9   1   7         16.38         10.69         6.83 o                         
  -8   1   7         46.40         62.00         5.52 o                         
  -7   1   7         32.35         30.12         4.20 o                         
  -6   1   7        215.88        278.31         7.62 o                         
  -5   1   7       1261.41       1239.89        17.31 o                         
  -4   1   7        987.23        883.69        14.57 o                         
  -3   1   7       1428.86       1389.94        22.13 o                         
  -2   1   7        176.13        141.64        41.21 o                         
  -1   1   7       1710.49       1634.05        23.38 o                         
   1   1   7       5898.17       5279.20        61.24 o                         
   2   1   7       2833.89       2559.35        34.27 o                         
   3   1   7       1221.47       1080.06       385.21 o                         
   4   1   7          2.10          3.67         5.09 o                         
   5   1   7       2676.30       2554.95        34.42 o                         
   6   1   7        255.38        220.83        13.88 o                         
   7   1   7         75.24         41.64         9.15 o                         
   8   1   7        177.88        179.40         9.75 o                         
   9   1   7        523.93        506.14        18.32 o                         
 -10   2   7        450.09        415.07        13.59 o                         
  -9   2   7        686.18        778.15        16.26 o                         
  -8   2   7         91.00        105.28         5.31 o                         
  -7   2   7          9.20         24.30         4.22 o                         
  -6   2   7       2108.59       2107.35        41.98 o                         
  -5   2   7       1549.82       1732.07        29.79 o                         
  -4   2   7        166.56        164.03         5.65 o                         
  -3   2   7       2353.40       1935.59        28.99 o                         
  -2   2   7        440.44        256.28         4.58 o                         
  -1   2   7       6274.02       5799.16        76.65 o                         
   0   2   7        876.24        856.31        12.34 o                         
   1   2   7       2581.78       2306.89        30.06 o                         
   2   2   7       2811.31       2731.80        35.32 o                         
   3   2   7       5879.90       5507.79        68.17 o                         
   4   2   7        463.64        483.05         8.10 o                         
   5   2   7        517.61        527.31         9.32 o                         
   6   2   7        123.36        113.03        23.62 o                         
   7   2   7       1924.29       1858.37        28.31 o                         
   8   2   7        391.57        439.01        11.95 o                         
   9   2   7        235.80        212.36         8.48 o                         
 -10   3   7        220.11        191.29        43.43 o                         
  -9   3   7         87.28         80.82         7.10 o                         
  -8   3   7        590.38        726.42        18.75 o                         
  -7   3   7        249.06        287.43         8.27 o                         
  -6   3   7       1420.02       1334.21        20.16 o                         
  -5   3   7        269.10        291.88         5.81 o                         
  -4   3   7       1082.69        977.88        13.92 o                         
  -3   3   7       4629.63       4380.44        56.86 o                         
  -2   3   7        820.01        791.72        14.08 o                         
  -1   3   7        502.92        664.94        11.16 o                         
   0   3   7       1442.98       1232.84        21.46 o                         
   1   3   7       1767.36       1643.43        22.12 o                         
   2   3   7       1295.90       1149.77        14.59 o                         
   3   3   7        580.68        600.96         8.85 o                         
   4   3   7        173.67        174.75         4.37 o                         
   5   3   7        961.38        980.24        19.32 o                         
   6   3   7       1150.09       1072.27        18.31 o                         
   7   3   7        119.20        113.22         5.93 o                         
   8   3   7         99.05        111.12         7.87 o                         
   9   3   7        174.57        134.75        40.70 o                         
 -10   4   7        203.67        157.40        31.18 o                         
  -9   4   7        687.36        765.48        17.15 o                         
  -8   4   7        195.72        184.91         6.94 o                         
  -7   4   7        367.92        356.81         7.92 o                         
  -6   4   7         18.57         17.95         3.66 o                         
  -5   4   7        703.73        711.70        11.85 o                         
  -4   4   7       2745.76       2763.86        33.76 o                         
  -3   4   7       1894.75       2029.17        26.55 o                         
  -2   4   7        279.55        185.67         3.39 o                         
  -1   4   7       1273.93       1034.60        16.90 o                         
   0   4   7      12058.27      13882.66       197.60 o                         
   1   4   7        210.08        125.06         2.95 o                         
   2   4   7        490.80        439.33         6.54 o                         
   3   4   7        157.33        142.91         3.85 o                         
   4   4   7       5924.47       6455.33        76.98 o                         
   5   4   7          0.04          2.55         2.76 o                         
   6   4   7         64.09         89.20         6.94 o                         
   7   4   7         91.99        127.70         6.35 o                         
   8   4   7        487.09        446.41         9.98 o                         
   9   4   7         89.90         90.50        19.74 o                         
 -10   5   7         46.77         38.88         8.69 o                         
  -9   5   7        216.81        188.79         7.78 o                         
  -8   5   7         52.31         62.15         5.28 o                         
  -7   5   7        135.41        139.59         5.38 o                         
  -6   5   7        761.71        757.31        11.46 o                         
  -5   5   7         81.70         60.57         3.57 o                         
  -4   5   7         17.31          8.10         2.62 o                         
  -3   5   7        220.43        184.82         4.34 o                         
  -2   5   7       2899.30       2665.46        34.34 o                         
  -1   5   7         78.11         53.12         4.68 o                         
   0   5   7        152.35        304.98         6.23 o                         
   1   5   7       1171.76       1170.58        17.29 o                         
   2   5   7       2149.61       1973.18        24.01 o                         
   3   5   7        191.68        193.02         4.42 o                         
   4   5   7         71.99         59.08         2.98 o                         
   5   5   7          0.33          2.64         3.07 o                         
   6   5   7        917.26        941.22        17.74 o                         
   7   5   7        121.89         78.77         5.21 o                         
   8   5   7        203.20        192.50         7.06 o                         
   9   5   7         23.28         20.93         6.25 o                         
 -10   6   7         12.95         19.80         9.10 o                         
  -9   6   7         66.20         70.18         5.78 o                         
  -8   6   7          5.27          8.18         5.84 o                         
  -7   6   7         39.38         23.07         4.29 o                         
  -6   6   7          3.83         16.16         3.47 o                         
  -5   6   7        435.87        436.02         7.94 o                         
  -4   6   7        101.25        130.84         4.10 o                         
  -3   6   7        807.67        873.60        12.47 o                         
  -2   6   7         15.57         14.67         1.80 o                         
  -1   6   7         65.45         92.27         2.70 o                         
   0   6   7        197.62        169.11         6.46 o                         
   1   6   7         24.91         40.56         2.07 o                         
   2   6   7         18.51         23.76         1.71 o                         
   3   6   7          3.24          4.60         2.04 o                         
   4   6   7        727.50        812.84        11.81 o                         
   5   6   7         11.99         14.18         3.09 o                         
   6   6   7        289.34        286.87         7.50 o                         
   7   6   7         44.17         50.93         4.95 o                         
   8   6   7          0.78          5.48         5.77 o                         
   9   6   7          2.58         -3.85         6.23 o                         
 -10   7   7         37.02         24.05         7.24 o                         
  -9   7   7        254.99        273.25        10.13 o                         
  -8   7   7        357.70        366.55        10.54 o                         
  -7   7   7        584.64        535.89        10.04 o                         
  -6   7   7        618.41        658.77        10.65 o                         
  -5   7   7        205.35        179.79         5.12 o                         
  -4   7   7         94.05        119.67         3.92 o                         
  -3   7   7       1155.08       1445.31        21.73 o                         
  -2   7   7       5229.34       5136.95        64.24 o                         
  -1   7   7        247.56        236.24         4.39 o                         
   0   7   7        340.61        280.51         4.95 o                         
   1   7   7        183.21        202.35         3.90 o                         
   2   7   7       4524.16       4365.34        82.97 o                         
   3   7   7       1043.43       1070.05        14.12 o                         
   4   7   7        224.27        188.18         4.68 o                         
   5   7   7          1.81          4.49         3.04 o                         
   6   7   7       1860.43       1839.87        28.26 o                         
   7   7   7        141.25        149.27         8.20 o                         
   8   7   7         98.33         91.89        10.00 o                         
   9   7   7          0.05          9.57         5.93 o                         
  -9   8   7        555.69        615.77        13.74 o                         
  -8   8   7        228.17        196.61         9.02 o                         
  -7   8   7          0.35         11.14         4.45 o                         
  -6   8   7          0.70          6.37         3.70 o                         
  -5   8   7        953.79        987.90        16.64 o                         
  -4   8   7       2648.18       2920.80        50.24 o                         
  -3   8   7        170.47        184.11         4.71 o                         
  -2   8   7        903.80       1014.80        14.13 o                         
  -1   8   7       2927.16       3005.89        39.31 o                         
   0   8   7       2959.66       3196.95        44.41 o                         
   1   8   7        381.30        487.97         9.09 o                         
   2   8   7        643.28        658.90        10.72 o                         
   3   8   7          9.63          5.87         2.64 o                         
   4   8   7        852.12        947.87        26.25 o                         
   5   8   7         87.23         74.14         4.02 o                         
   6   8   7         22.46         37.07         4.08 o                         
   7   8   7         35.56         29.23         4.32 o                         
   8   8   7        221.52        209.36         8.30 o                         
  -9   9   7          0.02         -0.48         7.62 o                         
  -8   9   7        559.22        619.31        13.38 o                         
  -7   9   7        670.51        624.61        11.91 o                         
  -6   9   7        406.53        392.18         8.24 o                         
  -5   9   7        184.62        274.98         6.83 o                         
  -4   9   7       1115.01       1218.62        19.03 o                         
  -3   9   7       2752.25       3033.09        40.23 o                         
  -2   9   7        435.72        446.57         7.15 o                         
  -1   9   7       1579.43       1849.08        25.00 o                         
   0   9   7        914.27       1013.08        17.39 o                         
   1   9   7       1767.13       2062.58        25.91 o                         
   2   9   7        170.88        150.84         3.55 o                         
   3   9   7       1609.32       1760.95        24.29 o                         
   4   9   7          5.06          9.23         3.79 o                         
   5   9   7        867.69        969.28        14.86 o                         
   6   9   7        189.66        198.57         6.23 o                         
   7   9   7        191.77        199.54         7.12 o                         
   8   9   7          6.93          9.57         6.57 o                         
  -9  10   7         38.45         30.35         6.01 o                         
  -8  10   7         21.90         14.98         5.64 o                         
  -7  10   7        334.37        350.85        15.68 o                         
  -6  10   7        324.86        340.86         7.50 o                         
  -5  10   7        637.60        658.17        11.56 o                         
  -4  10   7          2.56          3.28         2.64 o                         
  -3  10   7       1685.06       1694.22        25.96 o                         
  -2  10   7        512.27        580.37        11.37 o                         
  -1  10   7        966.12        975.83        15.08 o                         
   0  10   7       1773.10       1921.08        30.09 o                         
   1  10   7        302.06        324.13         6.12 o                         
   2  10   7         33.90         33.90         2.58 o                         
   3  10   7        345.92        346.65         6.80 o                         
   4  10   7        169.21        176.66         4.81 o                         
   5  10   7         31.46         21.57         3.79 o                         
   6  10   7          1.79          3.54         5.01 o                         
   7  10   7        287.03        254.86         7.62 o                         
   8  10   7         23.85         20.78         5.86 o                         
  -9  11   7         88.98        107.39         8.62 o                         
  -8  11   7         11.15         15.41         6.19 o                         
  -7  11   7          5.29          6.45         4.33 o                         
  -6  11   7        166.86        145.21         8.24 o                         
  -5  11   7         65.11         80.49         4.72 o                         
  -4  11   7        139.51        153.15         5.30 o                         
  -3  11   7        111.66        110.35         4.03 o                         
  -2  11   7        462.22        459.55         7.26 o                         
  -1  11   7          1.35          6.26         1.60 o                         
   0  11   7        879.57        931.72        15.82 o                         
   1  11   7         74.80         97.87         3.17 o                         
   2  11   7        512.89        540.18         9.06 o                         
   3  11   7        397.50        409.46         8.14 o                         
   4  11   7          7.68          8.00         3.70 o                         
   5  11   7        108.42        118.53         4.80 o                         
   6  11   7         72.76         80.76         6.18 o                         
   7  11   7         93.04         90.74         8.49 o                         
   8  11   7         32.21         32.84         6.99 o                         
  -8  12   7          0.41          5.40         5.52 o                         
  -7  12   7         11.84          6.22         5.55 o                         
  -6  12   7        156.62        171.96         6.17 o                         
  -5  12   7         88.91        103.38         4.63 o                         
  -4  12   7        141.87        146.07         4.80 o                         
  -3  12   7        240.51        223.62         5.69 o                         
  -2  12   7        148.80        165.19         4.28 o                         
  -1  12   7        453.31        459.39         8.76 o                         
   0  12   7         94.65         99.07         6.49 o                         
   1  12   7        148.22        162.43         7.87 o                         
   2  12   7          2.29         15.84         2.60 o                         
   3  12   7        342.69        322.23         7.27 o                         
   4  12   7        101.70        120.61         5.33 o                         
   5  12   7         15.85          9.19         4.25 o                         
   6  12   7          1.18          2.55         7.58 o                         
   7  12   7        103.92         92.13         6.91 o                         
  -8  13   7        211.01        256.60        12.23 o                         
  -7  13   7        234.12        215.08         9.72 o                         
  -6  13   7          1.52          0.33         4.26 o                         
  -5  13   7          0.50          3.42         3.83 o                         
  -4  13   7        179.47        224.39         6.35 o                         
  -3  13   7        163.31        171.76         5.43 o                         
  -2  13   7          4.95          3.43         2.05 o                         
  -1  13   7        355.22        356.67         8.35 o                         
   0  13   7        252.27        287.44         5.83 o                         
   1  13   7       1022.40       1033.54        35.81 o                         
   2  13   7         72.47         77.21         3.53 o                         
   3  13   7        229.03        262.85         8.80 o                         
   4  13   7         11.80         12.98         4.70 o                         
   5  13   7        898.51        976.32        17.39 o                         
   6  13   7          0.11         -1.81         5.20 o                         
   7  13   7          1.76         -0.72         7.53 o                         
  -8  14   7          6.73          3.36         7.65 o                         
  -7  14   7          9.83          8.09         7.00 o                         
  -6  14   7        119.86         96.19         6.52 o                         
  -5  14   7        385.18        368.76        11.76 o                         
  -4  14   7        327.06        390.12         9.94 o                         
  -3  14   7          3.84          3.01         2.50 o                         
  -2  14   7        168.88        178.52         6.96 o                         
  -1  14   7        563.84        533.20        14.76 o                         
   0  14   7        187.86        190.99         4.74 o                         
   1  14   7         71.05         72.55         3.63 o                         
   2  14   7         84.77         85.46         6.42 o                         
   3  14   7        503.44        502.68         9.83 o                         
   4  14   7        395.61        371.04         8.89 o                         
   5  14   7        101.54        106.29         5.98 o                         
   6  14   7         40.87         38.32         6.07 o                         
  -7  15   7         34.57         41.58         6.32 o                         
  -6  15   7        115.40         99.68         5.86 o                         
  -5  15   7          0.97          5.02         5.13 o                         
  -4  15   7          0.44          5.78         2.61 o                         
  -3  15   7        155.48        190.83         8.87 o                         
  -2  15   7        319.89        333.40        13.27 o                         
  -1  15   7         28.37         28.49         2.34 o                         
   0  15   7         37.17         44.37         2.74 o                         
   1  15   7         26.90         33.86         3.67 o                         
   2  15   7        291.58        260.55         9.78 o                         
   3  15   7         35.37         35.34         3.84 o                         
   4  15   7         76.29         80.21         5.55 o                         
   5  15   7          1.81          2.69         6.15 o                         
   6  15   7        141.27        104.05         8.50 o                         
  -6  16   7         11.42         17.23         4.69 o                         
  -5  16   7          0.37         -0.36         4.23 o                         
  -4  16   7         79.63         77.29         8.03 o                         
  -3  16   7        106.55         96.44         7.65 o                         
  -2  16   7          8.27         13.51         5.45 o                         
  -1  16   7         12.49         12.53         5.77 o                         
   0  16   7        275.17        245.74         7.52 o                         
   1  16   7         48.31         52.50         3.37 o                         
   2  16   7          1.42         -0.38         3.90 o                         
   3  16   7         21.56         26.01         4.51 o                         
   4  16   7        387.14        397.34        10.97 o                         
   5  16   7          0.13          6.27         7.22 o                         
  -6  17   7          1.19          3.81         5.76 o                         
  -5  17   7          1.56         -3.86         8.27 o                         
  -4  17   7         58.96         55.79         7.51 o                         
  -3  17   7         39.70         38.48         6.27 o                         
  -2  17   7          4.85         10.65         5.32 o                         
  -1  17   7         10.41         12.64         4.91 o                         
   0  17   7          6.24          2.00         5.02 o                         
   1  17   7         63.60         51.63         4.00 o                         
   2  17   7         25.29         17.79         3.96 o                         
   3  17   7         47.59         51.89         4.57 o                         
   4  17   7          0.05          0.87         6.68 o                         
   5  17   7         34.59         42.74         6.50 o                         
  -5  18   7         20.85         17.37         9.20 o                         
  -4  18   7         48.63         33.90        13.88 o                         
  -3  18   7         10.72          3.79        10.11 o                         
  -2  18   7          5.39          2.75         7.34 o                         
  -1  18   7         27.99         24.74         5.99 o                         
   1  18   7         13.57          6.28         4.84 o                         
   2  18   7         37.84         36.70         7.77 o                         
   3  18   7          3.55         -5.49        11.51 o                         
   4  18   7        153.86        129.61        30.98 o                         
  -4  19   7         30.57         22.65         8.22 o                         
  -3  19   7         66.45         58.91         9.05 o                         
  -2  19   7        149.11        135.95        22.19 o                         
  -1  19   7          7.97          5.47         4.61 o                         
   2  19   7        187.81        149.61         9.39 o                         
   3  19   7          3.04         10.51        11.70 o                         
  -2  20   7         31.54         19.43         8.35 o                         
  -9   0   8         73.19         93.32         8.14 o                         
  -8   0   8        421.15        447.59        14.47 o                         
  -7   0   8        793.95        843.96        18.77 o                         
  -6   0   8       5362.68       5356.10        91.00 o                         
  -5   0   8         12.03         21.71         4.88 o                         
  -4   0   8        167.31        170.05         5.96 o                         
  -3   0   8        283.78        227.02         7.30 o                         
  -2   0   8        764.28        633.99        17.25 o                         
  -1   0   8          1.55          7.45         2.69 o                         
   2   0   8       2050.06       2110.72        41.99 o                         
   3   0   8      10957.62      10403.40       196.45 o                         
   4   0   8       2948.93       3166.87        55.92 o                         
   5   0   8         45.39         70.46         9.46 o                         
   6   0   8        893.73        964.05        22.34 o                         
   7   0   8        256.34        282.97        10.16 o                         
   8   0   8        759.45        742.06        29.57 o                         
   9   0   8        645.58        641.37        24.00 o                         
  -9   1   8        182.15        170.34         7.37 o                         
  -8   1   8        229.10        327.58         7.86 o                         
  -7   1   8         14.64         22.73         3.85 o                         
  -6   1   8       1013.55        991.31        14.28 o                         
  -5   1   8          0.78          4.67         2.89 o                         
  -4   1   8        792.61        791.62        13.15 o                         
  -3   1   8       1051.67       1044.39        17.72 o                         
  -2   1   8       4062.26       1967.96      1164.88 o                         
  -1   1   8        323.15        382.35         8.18 o                         
   0   1   8       1906.70       1462.50        23.22 o                         
   1   1   8       2475.19       2146.77        26.35 o                         
   2   1   8       6736.38       6465.95        82.74 o                         
   3   1   8        166.85        257.83        13.96 o                         
   4   1   8       2448.74       2063.60       425.26 o                         
   5   1   8        843.82        877.81        17.05 o                         
   6   1   8          1.70          1.42         3.61 o                         
   7   1   8         99.42         90.76         5.53 o                         
   8   1   8         78.35         49.95         5.27 o                         
   9   1   8        188.60        216.62         8.26 o                         
 -10   2   8        120.85        121.22        13.61 o                         
  -9   2   8        328.00        353.34         8.57 o                         
  -8   2   8         72.35         65.96         5.14 o                         
  -7   2   8        447.80        457.03        15.09 o                         
  -6   2   8        360.73        360.22         8.98 o                         
  -5   2   8        786.80        798.24        23.83 o                         
  -4   2   8          7.70          2.74         2.99 o                         
  -3   2   8       1272.77       1427.66        38.20 o                         
  -2   2   8       3180.92       2744.44        33.34 o                         
  -1   2   8       1844.81       1695.16        23.09 o                         
   0   2   8       9751.65      10052.90       133.97 o                         
   1   2   8          9.73         25.00         1.99 o                         
   2   2   8          1.72         11.22         2.62 o                         
   3   2   8       2546.99       2571.01        31.71 o                         
   4   2   8        557.37        530.49         8.44 o                         
   5   2   8        799.75        752.47        11.89 o                         
   6   2   8        250.06        228.09        37.82 o                         
   7   2   8          1.03         10.61         4.83 o                         
   8   2   8        175.01        185.60         7.94 o                         
   9   2   8          1.41         11.20         6.22 o                         
 -10   3   8         37.67         27.17         9.39 o                         
  -9   3   8        111.19        130.42         7.32 o                         
  -8   3   8        230.49        236.13         9.78 o                         
  -7   3   8        238.90        288.62        12.75 o                         
  -6   3   8        101.52        119.45         5.83 o                         
  -5   3   8         65.31         39.64         3.21 o                         
  -4   3   8       5539.86       5687.45        81.75 o                         
  -3   3   8        238.95        216.00         4.33 o                         
  -2   3   8         93.05        108.82         5.06 o                         
  -1   3   8          6.43         12.34         2.84 o                         
   0   3   8      20704.44      26284.80       335.86 o                         
   1   3   8        243.17        259.43         4.82 o                         
   2   3   8        677.87        708.15        10.64 o                         
   3   3   8       3795.26       3698.08        44.66 o                         
   4   3   8        688.63        737.97        10.87 o                         
   5   3   8         49.64         48.24         4.27 o                         
   6   3   8         75.23         77.12         4.42 o                         
   7   3   8       1279.06       1221.17        18.60 o                         
   8   3   8         28.75         19.39         5.47 o                         
   9   3   8         98.94        118.51         9.55 o                         
 -10   4   8         85.04         83.08         9.15 o                         
  -9   4   8        278.05        310.19        11.01 o                         
  -8   4   8        592.96        611.02        12.03 o                         
  -7   4   8         32.94         21.99         4.16 o                         
  -6   4   8        971.61        913.97        13.83 o                         
  -5   4   8        486.30        482.76         9.30 o                         
  -4   4   8        106.13         86.34         5.65 o                         
  -3   4   8       1172.66       1192.34        18.07 o                         
  -2   4   8        216.83        152.59         3.51 o                         
  -1   4   8         90.46        176.82         3.81 o                         
   0   4   8        287.75        177.32         5.79 o                         
   1   4   8       1078.88        844.97        11.48 o                         
   2   4   8        510.87        459.86         6.91 o                         
   3   4   8        211.53        169.15         4.05 o                         
   4   4   8        183.46        213.11         5.43 o                         
   5   4   8        512.81        489.62         9.57 o                         
   6   4   8        189.34        207.75         6.73 o                         
   7   4   8        489.57        494.07        12.80 o                         
   8   4   8        184.04        168.93         7.22 o                         
   9   4   8         21.15          9.17         6.30 o                         
 -10   5   8          2.17         11.89        11.18 o                         
  -9   5   8         15.79          7.49         5.59 o                         
  -8   5   8        680.38        747.50        12.45 o                         
  -7   5   8       2453.18       2471.03        32.33 o                         
  -6   5   8         27.66         53.82         3.87 o                         
  -5   5   8        437.33        387.10         7.61 o                         
  -4   5   8          2.41          6.32         2.25 o                         
  -3   5   8       3206.14       3475.61        41.62 o                         
  -2   5   8       1304.05       1291.05        19.62 o                         
  -1   5   8        210.85        155.05         3.55 o                         
   0   5   8         12.01          5.71         1.54 o                         
   1   5   8       3701.44       3763.56        58.72 o                         
   2   5   8       2320.37       2099.93        26.21 o                         
   3   5   8        450.82        437.56         7.11 o                         
   4   5   8         18.26         22.42         2.56 o                         
   5   5   8       1142.55       1283.11        20.29 o                         
   6   5   8       1263.51       1229.58        17.91 o                         
   7   5   8        126.53        123.74         5.78 o                         
   8   5   8          5.44          1.99         5.06 o                         
   9   5   8        176.62        161.26         7.78 o                         
 -10   6   8        108.36        118.63         9.85 o                         
  -9   6   8       1454.24       1540.43        29.45 o                         
  -8   6   8        215.90        233.26         7.50 o                         
  -7   6   8         26.95         39.88         4.55 o                         
  -6   6   8        174.39        173.28         5.51 o                         
  -5   6   8       3465.19       3780.32        45.87 o                         
  -4   6   8         69.39        112.25         3.43 o                         
  -3   6   8        330.01        383.26         7.88 o                         
  -2   6   8         33.08         38.17         2.10 o                         
  -1   6   8       8956.56       9182.81       111.57 o                         
   0   6   8       3189.04       3409.68        40.88 o                         
   1   6   8        972.28       1001.95        15.23 o                         
   2   6   8        483.46        517.92         8.65 o                         
   3   6   8       2765.13       2728.15        33.50 o                         
   4   6   8        660.80        738.90        11.34 o                         
   5   6   8        116.95        153.86         4.89 o                         
   6   6   8         70.60         84.24         5.18 o                         
   7   6   8        379.27        370.06         8.63 o                         
   8   6   8        310.37        334.28         8.88 o                         
 -10   7   8         37.92         27.53         6.61 o                         
  -9   7   8          4.27          8.21         7.67 o                         
  -8   7   8        277.61        274.15         7.69 o                         
  -7   7   8        809.26        722.20        12.36 o                         
  -6   7   8        243.43        303.01         7.88 o                         
  -5   7   8         44.17         29.55         4.15 o                         
  -4   7   8        128.94        154.01         4.30 o                         
  -3   7   8        707.82        680.43         9.74 o                         
  -2   7   8        119.40        122.61         3.32 o                         
  -1   7   8        166.81        205.97         4.10 o                         
   0   7   8         76.65         77.25         2.66 o                         
   1   7   8        285.48        241.70         4.73 o                         
   2   7   8        200.01        186.67         3.87 o                         
   3   7   8        171.58        174.69         5.33 o                         
   4   7   8        110.84        116.26         4.23 o                         
   5   7   8        572.47        604.96        10.49 o                         
   6   7   8        536.56        564.55        10.18 o                         
   7   7   8         35.97         32.95         5.35 o                         
   8   7   8         67.83         67.61         6.08 o                         
  -9   8   8          0.02          1.66         6.29 o                         
  -8   8   8        239.72        262.05         7.80 o                         
  -7   8   8         48.98         37.09         4.63 o                         
  -6   8   8        374.94        373.96         8.13 o                         
  -5   8   8         21.80         37.06         3.21 o                         
  -4   8   8        124.26        159.06         5.26 o                         
  -3   8   8       1414.73       1559.02        20.25 o                         
  -2   8   8        198.12        216.93         4.57 o                         
  -1   8   8          8.12          7.47         1.84 o                         
   0   8   8         66.05         39.48         2.10 o                         
   1   8   8        108.10         75.29         3.13 o                         
   2   8   8        613.47        669.22        20.97 o                         
   3   8   8        111.59        137.83         3.72 o                         
   4   8   8        247.83        275.99         6.81 o                         
   5   8   8        106.10         92.24         4.10 o                         
   6   8   8         13.01         11.42         4.21 o                         
   7   8   8          8.10         10.42         4.50 o                         
   8   8   8          0.62          0.37         5.31 o                         
  -9   9   8         54.28         40.38         9.49 o                         
  -8   9   8         11.93         15.99         5.58 o                         
  -7   9   8        980.08       1029.79        15.69 o                         
  -6   9   8        156.99        135.83         4.90 o                         
  -5   9   8         28.64         19.35         3.05 o                         
  -4   9   8        197.63        201.13         5.26 o                         
  -3   9   8       1375.68       1478.30        22.62 o                         
  -2   9   8          4.28          0.19         1.68 o                         
  -1   9   8         80.65         72.28         2.85 o                         
   0   9   8       2208.89       2298.28        36.15 o                         
   1   9   8        627.68        779.10        13.64 o                         
   2   9   8        556.92        480.21         8.70 o                         
   3   9   8        954.44       1001.14        14.01 o                         
   4   9   8         52.15         53.02         3.63 o                         
   5   9   8         47.65         56.51         4.10 o                         
   6   9   8        399.28        436.26         9.12 o                         
   7   9   8         48.46         54.39         5.62 o                         
   8   9   8          9.42         10.17         5.47 o                         
  -9  10   8        117.19        108.92         6.58 o                         
  -8  10   8         82.19         77.63         6.81 o                         
  -7  10   8          0.04          0.96         5.45 o                         
  -6  10   8         79.73         89.61         7.57 o                         
  -5  10   8        875.06        826.35        16.17 o                         
  -4  10   8        772.96        845.21        15.07 o                         
  -3  10   8          2.97         13.37         2.37 o                         
  -2  10   8       1023.24       1092.65        34.21 o                         
  -1  10   8        348.68        378.50         6.40 o                         
   0  10   8        187.95        221.41         4.82 o                         
   1  10   8        231.92        226.60         4.90 o                         
   2  10   8         17.54         31.63         2.34 o                         
   3  10   8        495.32        561.25         9.57 o                         
   4  10   8        184.19        199.52         5.69 o                         
   5  10   8          1.73          0.81         3.71 o                         
   6  10   8          0.36          5.15         4.91 o                         
   7  10   8         64.85         54.50         5.79 o                         
   8  10   8        145.21        163.45         8.17 o                         
  -9  11   8          0.21         -3.60         7.55 o                         
  -8  11   8        314.23        328.37        11.60 o                         
  -7  11   8        293.87        286.38         7.88 o                         
  -6  11   8        404.28        424.27         8.56 o                         
  -5  11   8          7.91          7.85         3.63 o                         
  -4  11   8        923.31        985.56        17.61 o                         
  -3  11   8         33.33         34.14         3.00 o                         
  -2  11   8        637.18        689.37        10.89 o                         
  -1  11   8        532.86        528.83         7.88 o                         
   0  11   8        787.38        899.02        15.54 o                         
   1  11   8         93.48         75.50         3.29 o                         
   2  11   8       1044.17       1017.87        15.04 o                         
   3  11   8        648.76        725.89        21.90 o                         
   4  11   8        700.40        696.02        12.15 o                         
   5  11   8        289.09        314.48         9.47 o                         
   6  11   8          1.03          7.10         4.24 o                         
   7  11   8        200.60        178.22         8.32 o                         
  -8  12   8        108.97        117.01         7.09 o                         
  -7  12   8         10.01          5.37         5.59 o                         
  -6  12   8        562.41        592.25        11.69 o                         
  -5  12   8        245.25        257.61         7.06 o                         
  -4  12   8        179.81        210.50         6.39 o                         
  -3  12   8         44.47         27.71         2.72 o                         
  -2  12   8        601.32        632.69        10.29 o                         
  -1  12   8         13.15          6.96         2.13 o                         
   0  12   8        151.01        178.59         4.49 o                         
   1  12   8        164.63        144.12         4.14 o                         
   2  12   8        611.06        672.52        11.32 o                         
   3  12   8        401.09        373.75         9.44 o                         
   4  12   8        129.90        146.44         5.10 o                         
   5  12   8        125.12        118.30         5.02 o                         
   6  12   8        137.61        149.84         6.96 o                         
   7  12   8        101.99         94.82         6.48 o                         
  -8  13   8          0.74          2.49         7.29 o                         
  -7  13   8         18.67         21.47         5.19 o                         
  -6  13   8         70.03         84.70         5.06 o                         
  -5  13   8          1.64          3.53         3.65 o                         
  -4  13   8        246.91        235.69         7.09 o                         
  -3  13   8        225.84        246.22         5.96 o                         
  -2  13   8          1.41          3.66         2.35 o                         
  -1  13   8          1.93          3.18         2.44 o                         
   0  13   8         66.88         72.35         3.15 o                         
   1  13   8        257.05        267.71         5.76 o                         
   2  13   8        219.22        210.86         6.36 o                         
   3  13   8          3.95          4.16         4.02 o                         
   4  13   8         53.64         64.39         4.53 o                         
   5  13   8          4.75          3.48         5.67 o                         
   6  13   8         37.54         37.20         6.03 o                         
   7  13   8         56.21         61.06         7.01 o                         
  -7  14   8         14.94         11.12         5.77 o                         
  -6  14   8        337.24        366.81        10.01 o                         
  -5  14   8        125.02        123.90         5.10 o                         
  -4  14   8         12.56         11.74         3.73 o                         
  -3  14   8        334.61        296.15         8.19 o                         
  -2  14   8        221.61        187.93         5.34 o                         
  -1  14   8          3.04          1.62         2.61 o                         
   0  14   8          0.08         -2.02         2.84 o                         
   1  14   8         30.78         29.56         4.37 o                         
   2  14   8        339.82        378.07        10.51 o                         
   3  14   8          1.92          9.42         4.96 o                         
   4  14   8         35.27         44.33         4.78 o                         
   5  14   8         50.65         48.33         5.39 o                         
   6  14   8         54.00         42.75         5.88 o                         
  -7  15   8         20.63         11.62         8.32 o                         
  -6  15   8         12.51         18.24         6.18 o                         
  -5  15   8         14.64         11.21         4.39 o                         
  -4  15   8        201.87        191.06        10.85 o                         
  -3  15   8          2.67          1.62         2.73 o                         
  -2  15   8         60.68         47.66         3.94 o                         
  -1  15   8         88.14         86.82         3.97 o                         
   0  15   8        290.58        264.58         9.85 o                         
   1  15   8         42.17         50.94         3.89 o                         
   2  15   8        177.06        168.54         5.15 o                         
   3  15   8        149.34        170.47         5.84 o                         
   4  15   8        152.82        171.06         6.97 o                         
   5  15   8         13.56         14.35         5.67 o                         
   6  15   8         16.01         22.92         6.81 o                         
  -6  16   8         83.36         61.46         6.19 o                         
  -5  16   8        178.05        158.62         6.81 o                         
  -4  16   8        104.52         80.59        15.36 o                         
  -3  16   8          0.65          2.22         5.37 o                         
  -2  16   8        103.18        117.68        17.50 o                         
  -1  16   8        163.04        125.66        13.22 o                         
   0  16   8        188.50        175.12         5.12 o                         
   1  16   8          1.16          2.27         3.05 o                         
   2  16   8         36.79         36.89         3.95 o                         
   3  16   8        153.53        130.29         8.04 o                         
   4  16   8        215.49        218.08         9.80 o                         
   5  16   8         33.60         30.36         6.87 o                         
  -6  17   8         20.91         15.68         6.52 o                         
  -5  17   8         25.99         11.58         3.91 o                         
  -4  17   8          0.41          5.47         8.09 o                         
  -3  17   8        162.43        149.71        18.38 o                         
  -2  17   8        102.75         90.79         7.71 o                         
  -1  17   8          2.30          3.14         5.43 o                         
   0  17   8          1.71          5.28         2.85 o                         
   1  17   8        317.76        312.22         8.42 o                         
   2  17   8        113.66         88.43         5.60 o                         
   3  17   8         78.10         59.77         6.67 o                         
   4  17   8          2.49          8.75         6.67 o                         
  -5  18   8         93.52         95.59        10.26 o                         
  -4  18   8          1.03         -3.75         8.09 o                         
  -3  18   8         32.81         28.57         7.58 o                         
  -2  18   8          2.29          0.59         6.03 o                         
  -1  18   8        145.60        127.87         7.72 o                         
   0  18   8        136.41        125.98        12.15 o                         
   1  18   8          0.02          3.16         4.25 o                         
   2  18   8          0.14         -4.69         4.21 o                         
   3  18   8         79.80         71.60         5.46 o                         
  -4  19   8          0.03         -1.07         8.64 o                         
  -3  19   8          6.62         18.17        13.38 o                         
  -2  19   8          2.89          2.75         7.59 o                         
  -1  19   8         39.02         30.38         7.72 o                         
   1  19   8          0.08         -1.02         4.40 o                         
   2  19   8          0.18          2.91         8.83 o                         
  -2  20   8          0.12          6.05         7.96 o                         
 -10   1   9        145.25        156.81        14.47 o                         
  -9   1   9        249.14        238.99         8.08 o                         
  -8   1   9         98.00        118.68         5.89 o                         
  -7   1   9         13.36         26.05         4.25 o                         
  -6   1   9        409.07        506.79         9.04 o                         
  -5   1   9       1540.71       1393.97        20.93 o                         
  -4   1   9       1016.68       1083.18        19.37 o                         
  -3   1   9         19.99         12.45         2.88 o                         
  -2   1   9       5921.12       4350.27      1676.92 o                         
  -1   1   9       1500.52       1296.04        22.18 o                         
   0   1   9       1342.42       1176.87        15.02 o                         
   1   1   9        104.07         62.39         2.20 o                         
   2   1   9       8822.60       8703.40       106.05 o                         
   3   1   9        827.21        809.84        16.45 o                         
   4   1   9       1188.30       1042.54        22.53 o                         
   5   1   9          8.08          3.16         3.15 o                         
   6   1   9        643.90        612.07        10.45 o                         
   7   1   9         66.58         77.66         4.92 o                         
   8   1   9        176.63        157.62         6.75 o                         
   9   1   9          0.93          7.36         6.07 o                         
 -10   2   9        317.99        287.04        11.66 o                         
  -9   2   9        326.60        347.53         8.50 o                         
  -8   2   9        748.55        810.72        14.38 o                         
  -7   2   9        485.38        545.90        17.94 o                         
  -6   2   9       2528.65       2564.50        42.13 o                         
  -5   2   9        996.66        924.26        14.64 o                         
  -4   2   9        702.97        704.48        11.76 o                         
  -3   2   9       1019.41        953.13        15.74 o                         
  -2   2   9       1047.33        921.51        12.42 o                         
  -1   2   9        562.96        442.99        11.32 o                         
   0   2   9       4600.10       4394.04        59.06 o                         
   1   2   9       1859.41       1788.64        25.59 o                         
   2   2   9        944.81        787.50        13.61 o                         
   3   2   9        682.63        668.05        11.22 o                         
   4   2   9       4334.22       4708.64        57.20 o                         
   5   2   9         12.58          3.92         3.82 o                         
   6   2   9        522.56        582.04       114.27 o                         
   7   2   9         89.38         84.49         5.82 o                         
   8   2   9       1005.04        957.22        18.81 o                         
   9   2   9         68.21         59.27         6.27 o                         
 -10   3   9         79.95         77.67         7.53 o                         
  -9   3   9        194.79        177.45         7.52 o                         
  -8   3   9        354.35        416.07        11.12 o                         
  -7   3   9        567.95        538.56        13.09 o                         
  -6   3   9        476.94        498.44         9.83 o                         
  -5   3   9         64.82        106.24         3.99 o                         
  -4   3   9        965.48       1019.03        15.53 o                         
  -3   3   9       1324.68       1299.77        18.52 o                         
  -2   3   9       2475.27       2272.36        31.49 o                         
  -1   3   9         62.47         34.46         2.27 o                         
   0   3   9       1433.41       1367.73        19.88 o                         
   1   3   9       1497.53       1308.38        18.65 o                         
   2   3   9        934.31        876.00        13.03 o                         
   3   3   9         33.79         70.65         2.89 o                         
   4   3   9         65.42         77.05         3.71 o                         
   5   3   9        918.76       1021.27        15.37 o                         
   6   3   9        854.87        863.72        14.04 o                         
   7   3   9         21.86         18.52         5.00 o                         
   8   3   9        110.89        110.94         7.17 o                         
   9   3   9        183.43        187.24         8.51 o                         
 -10   4   9        360.28        327.93        12.74 o                         
  -9   4   9        729.37        733.79        13.55 o                         
  -8   4   9         56.96         45.87         5.67 o                         
  -7   4   9          5.81          6.29         3.77 o                         
  -6   4   9        226.45        224.80         6.10 o                         
  -5   4   9       1462.22       1601.06        28.78 o                         
  -4   4   9          3.76          3.19         2.43 o                         
  -3   4   9         63.37         40.33         2.73 o                         
  -2   4   9       1180.63       1027.55        15.44 o                         
  -1   4   9       5030.49       4767.05        71.22 o                         
   0   4   9        474.90        603.17         9.75 o                         
   1   4   9        516.72        490.10         7.45 o                         
   2   4   9         17.19         16.45         2.03 o                         
   3   4   9       3633.73       3862.73        50.00 o                         
   4   4   9         31.15         23.95         2.90 o                         
   5   4   9        147.48        113.74         4.11 o                         
   6   4   9          5.88         14.17         4.21 o                         
   7   4   9        779.78        736.18        21.58 o                         
   8   4   9          7.59         12.13         5.26 o                         
   9   4   9         20.56         10.91         5.94 o                         
 -10   5   9          0.37        -11.09        10.84 o                         
  -9   5   9          9.84          6.48         6.03 o                         
  -8   5   9         40.26         41.99         4.80 o                         
  -7   5   9        398.86        446.49         8.84 o                         
  -6   5   9        155.57        164.48         5.23 o                         
  -5   5   9        381.81        377.18         8.04 o                         
  -4   5   9         14.53         33.47         2.93 o                         
  -3   5   9        349.58        352.88         5.82 o                         
  -2   5   9        247.12        247.33         4.92 o                         
  -1   5   9          0.62          6.79         1.89 o                         
   0   5   9        129.16        185.54         4.28 o                         
   1   5   9         28.15         14.67         1.90 o                         
   2   5   9        797.46        830.45        11.62 o                         
   3   5   9         73.13         80.26         3.11 o                         
   4   5   9         17.81         12.44         2.88 o                         
   5   5   9       1141.04       1218.66        17.65 o                         
   6   5   9          0.90          4.62         3.51 o                         
   7   5   9         95.31        112.33         5.64 o                         
   8   5   9          0.07         -1.36         4.89 o                         
 -10   6   9         22.24         19.14         6.75 o                         
  -9   6   9         81.32         87.33         6.24 o                         
  -8   6   9          3.00          9.57         5.02 o                         
  -7   6   9         70.53         61.43         5.01 o                         
  -6   6   9          0.52         -0.20         3.34 o                         
  -5   6   9        732.95        780.78        12.80 o                         
  -4   6   9          0.62         12.64         2.92 o                         
  -3   6   9         54.52         60.58         2.70 o                         
  -2   6   9        282.65        326.08         6.16 o                         
  -1   6   9        449.74        372.58         8.80 o                         
   0   6   9        777.33        859.64        14.55 o                         
   1   6   9          1.33          3.19         2.01 o                         
   2   6   9        148.14        157.09         3.65 o                         
   3   6   9         52.58         54.46         3.11 o                         
   4   6   9          0.48          3.90         2.94 o                         
   5   6   9        184.07        160.89         4.87 o                         
   6   6   9         42.06         59.19         4.89 o                         
   7   6   9        166.95        158.06         6.08 o                         
   8   6   9          1.70          7.76         5.62 o                         
 -10   7   9          5.46          6.62         6.26 o                         
  -9   7   9          3.36          5.84         5.68 o                         
  -8   7   9        884.68        941.59        14.66 o                         
  -7   7   9       1806.17       1773.72        30.23 o                         
  -6   7   9          3.83         14.06         4.48 o                         
  -5   7   9          6.41         21.43         3.15 o                         
  -4   7   9       1048.74       1138.69        18.50 o                         
  -3   7   9       2922.91       3061.42        49.59 o                         
  -2   7   9        610.34        715.08        11.66 o                         
  -1   7   9        333.40        423.31         8.14 o                         
   0   7   9        337.98        406.71         7.28 o                         
   1   7   9       5122.58       5621.13        92.86 o                         
   2   7   9        947.70       1020.60        15.37 o                         
   3   7   9        334.02        377.19         7.65 o                         
   4   7   9         28.23         23.96         3.49 o                         
   5   7   9       2324.09       2608.17        34.24 o                         
   6   7   9        225.12        203.57         6.10 o                         
   7   7   9         60.52         54.53         5.18 o                         
   8   7   9         33.38         30.63         5.69 o                         
  -9   8   9        602.63        622.55        11.98 o                         
  -8   8   9         24.63         32.41         5.79 o                         
  -7   8   9        122.52        117.31         5.43 o                         
  -6   8   9        253.33        232.69         6.15 o                         
  -5   8   9       1825.69       1936.02        49.21 o                         
  -4   8   9         16.98         32.11         3.03 o                         
  -3   8   9        328.85        280.24         6.23 o                         
  -2   8   9        372.11        336.48         5.94 o                         
  -1   8   9       1600.93       1584.35        25.45 o                         
   0   8   9        142.35        217.22         4.18 o                         
   1   8   9        736.11        718.65        10.79 o                         
   2   8   9          0.49          1.45         2.23 o                         
   3   8   9        887.71        945.59        13.30 o                         
   4   8   9          4.11          6.39         3.12 o                         
   5   8   9        326.07        313.44         6.70 o                         
   6   8   9         23.96         25.93         4.33 o                         
   7   8   9        696.40        729.41        13.08 o                         
   8   8   9         47.33         50.13         6.75 o                         
  -9   9   9         19.70         21.31         6.83 o                         
  -8   9   9        332.00        335.27         8.49 o                         
  -7   9   9        541.91        495.44         9.55 o                         
  -6   9   9        333.79        347.15        10.16 o                         
  -5   9   9         45.38         44.50         4.62 o                         
  -4   9   9       1381.83       1449.68        21.44 o                         
  -3   9   9        574.70        590.59         9.59 o                         
  -2   9   9        358.31        380.45         7.88 o                         
  -1   9   9        301.20        267.45         5.42 o                         
   0   9   9        623.33        665.56        10.89 o                         
   1   9   9         18.95         34.89         2.65 o                         
   2   9   9        455.01        432.13         8.35 o                         
   3   9   9        110.96         95.03         4.44 o                         
   4   9   9        121.54        156.39         5.63 o                         
   5   9   9        166.43        176.16         5.17 o                         
   6   9   9        427.03        352.87        10.23 o                         
   7   9   9        125.97        110.21         6.00 o                         
   8   9   9        130.97        121.75         7.36 o                         
  -9  10   9         46.04         48.76         7.12 o                         
  -8  10   9        454.91        478.63        10.63 o                         
  -7  10   9          0.33         -2.84         5.29 o                         
  -6  10   9        178.91        156.91         6.15 o                         
  -5  10   9         21.35         38.87         3.75 o                         
  -4  10   9        831.47        904.98        13.49 o                         
  -3  10   9         37.35         32.94         3.27 o                         
  -2  10   9        193.27        165.36         4.00 o                         
  -1  10   9         13.18         23.58         2.32 o                         
   0  10   9         21.51         44.07         3.85 o                         
   1  10   9        424.71        441.82         7.88 o                         
   2  10   9          0.58          2.03         2.25 o                         
   3  10   9         55.62         59.07         3.14 o                         
   4  10   9        445.18        490.84         9.73 o                         
   5  10   9          5.94          3.93         4.23 o                         
   6  10   9        117.65        124.14         6.28 o                         
   7  10   9          1.18          2.57         6.11 o                         
  -9  11   9          0.71          1.60         6.23 o                         
  -8  11   9          9.27         22.12         6.82 o                         
  -7  11   9          3.01          7.69         5.29 o                         
  -6  11   9          0.64          0.76         4.98 o                         
  -5  11   9        226.07        249.43         7.22 o                         
  -4  11   9        169.83        143.04         5.16 o                         
  -3  11   9         40.04         42.15         3.08 o                         
  -2  11   9        396.81        398.59         7.18 o                         
  -1  11   9        454.03        504.66         9.78 o                         
   0  11   9        610.84        612.02        11.60 o                         
   1  11   9        186.31        203.19         5.20 o                         
   2  11   9        284.47        272.41         6.90 o                         
   3  11   9        113.71        110.55         5.21 o                         
   4  11   9         17.99         11.88         3.91 o                         
   5  11   9        105.06        122.91         6.14 o                         
   6  11   9         90.77         84.35         6.80 o                         
   7  11   9        113.40        129.62         6.77 o                         
  -8  12   9         19.73         10.54         5.99 o                         
  -7  12   9        189.15        211.54         8.13 o                         
  -6  12   9         57.01         53.82         5.35 o                         
  -5  12   9          0.13         -0.79         3.89 o                         
  -4  12   9        250.18        252.63         6.59 o                         
  -3  12   9          6.73          6.16         3.15 o                         
  -2  12   9         58.68         61.21         3.06 o                         
  -1  12   9        280.65        280.58         6.26 o                         
   0  12   9        350.44        380.56         7.24 o                         
   1  12   9         67.52         83.18         3.12 o                         
   2  12   9         92.18         78.91         3.62 o                         
   3  12   9         87.05         91.62         4.47 o                         
   4  12   9        357.49        358.35         7.43 o                         
   5  12   9          2.21          6.04         5.00 o                         
   6  12   9        180.34        184.98         7.40 o                         
   7  12   9          0.30          1.41         5.77 o                         
  -8  13   9         61.21         51.59         7.27 o                         
  -7  13   9         95.40        104.53         6.27 o                         
  -6  13   9        179.43        178.22         6.48 o                         
  -5  13   9        225.49        218.43         6.68 o                         
  -4  13   9         53.57         50.35         4.14 o                         
  -3  13   9         37.12         51.91         3.23 o                         
  -2  13   9       1181.46       1144.95        24.42 o                         
  -1  13   9         31.92         35.21         3.48 o                         
   0  13   9        343.14        352.61         8.45 o                         
   1  13   9         68.87         80.97         3.84 o                         
   2  13   9        723.91        712.16        16.12 o                         
   3  13   9          7.61          7.57         3.71 o                         
   4  13   9        310.86        338.20         7.79 o                         
   5  13   9          4.90          5.24         5.34 o                         
   6  13   9        148.27        124.57         7.04 o                         
  -7  14   9         76.91         82.23         7.07 o                         
  -6  14   9         90.20         64.93         6.05 o                         
  -5  14   9        327.14        359.18        14.91 o                         
  -4  14   9        317.77        347.22        19.14 o                         
  -3  14   9         38.80         69.97         3.60 o                         
  -2  14   9        332.82        313.28         8.19 o                         
  -1  14   9        360.51        371.83         7.53 o                         
   0  14   9        453.13        478.97        10.22 o                         
   1  14   9         38.43         49.53         3.61 o                         
   2  14   9        159.86        186.60         6.02 o                         
   3  14   9        293.42        301.39         7.75 o                         
   4  14   9        461.89        526.33        11.30 o                         
   5  14   9         26.55         24.72         5.05 o                         
   6  14   9         32.75         48.81         6.57 o                         
  -7  15   9         75.65         64.73         7.09 o                         
  -6  15   9          1.30          5.04         5.26 o                         
  -5  15   9         38.32         45.95         5.03 o                         
  -4  15   9          0.23          2.90         3.72 o                         
  -3  15   9        199.85        203.89        10.65 o                         
  -2  15   9         83.63         91.15         5.46 o                         
  -1  15   9         41.93         45.38         3.88 o                         
   0  15   9          1.61          4.77         2.98 o                         
   1  15   9        359.10        367.82        15.98 o                         
   2  15   9         34.56         28.89         4.98 o                         
   3  15   9          0.60          2.78         5.87 o                         
   4  15   9          2.43          7.84         4.65 o                         
   5  15   9        159.58        150.27         8.78 o                         
  -6  16   9         12.74         19.37         5.17 o                         
  -5  16   9         39.11         23.54         6.25 o                         
  -4  16   9         27.50         17.98         4.66 o                         
  -3  16   9          0.14          0.14         3.22 o                         
  -2  16   9         56.46         60.01         5.44 o                         
  -1  16   9        254.98        224.05        10.64 o                         
   0  16   9         27.83         24.41         3.28 o                         
   1  16   9         20.59         13.67         3.94 o                         
   2  16   9         35.90         32.57         4.98 o                         
   3  16   9        140.13        145.53         6.86 o                         
   4  16   9          0.61         -5.15         5.30 o                         
   5  16   9         23.91          9.82         7.03 o                         
  -5  17   9         23.01         18.11         5.74 o                         
  -4  17   9         40.71         38.69         9.28 o                         
  -3  17   9         10.77         14.37         6.41 o                         
  -2  17   9         11.59         18.82         6.75 o                         
  -1  17   9          9.14          7.79         2.63 o                         
   0  17   9         31.05         36.73         4.09 o                         
   1  17   9          9.48          4.63         4.28 o                         
   2  17   9         24.31         17.33         4.49 o                         
   3  17   9         10.06          8.44         5.96 o                         
   4  17   9          4.35          4.41         6.96 o                         
  -4  18   9          0.50          3.04        10.80 o                         
  -3  18   9          1.30          3.61         7.90 o                         
  -2  18   9         19.27         21.67         8.19 o                         
  -1  18   9        231.36        212.26        13.83 o                         
   0  18   9          6.51          9.23         4.55 o                         
   1  18   9          1.67          7.28         4.50 o                         
   2  18   9         14.25          8.77         5.72 o                         
   3  18   9         81.77         67.19         6.36 o                         
  -3  19   9        215.86        211.19        12.89 o                         
  -2  19   9          6.79          6.15         8.32 o                         
  -1  19   9         17.44         21.42         5.98 o                         
   0  19   9         68.36         51.16         9.55 o                         
   1  19   9        363.51        310.12        31.26 o                         
   2  19   9          3.55          3.40         5.48 o                         
 -10   0  10        275.70        256.57        11.85 o                         
  -9   0  10        714.72        756.39        18.87 o                         
  -8   0  10        497.60        443.68        21.04 o                         
  -7   0  10        836.92        915.92        22.75 o                         
  -6   0  10       1996.17       1825.41        34.56 o                         
  -5   0  10       5128.31       5527.58       123.30 o                         
  -4   0  10       1022.27       1050.30        21.46 o                         
  -3   0  10        495.40        763.05        32.74 o                         
  -2   0  10       2782.02       2367.66        49.15 o                         
  -1   0  10      19136.43      20944.20       380.72 o                         
   0   0  10        283.48        346.07        15.11 o                         
   2   0  10         34.22         93.52         5.79 o                         
   3   0  10       7938.68       7691.94       125.72 o                         
   4   0  10       4808.01       5299.03        87.09 o                         
   5   0  10        898.51        887.80        19.55 o                         
   6   0  10        113.67         64.57         5.86 o                         
   7   0  10        106.52         55.17         6.16 o                         
   8   0  10       1592.44       1669.17        34.92 o                         
 -10   1  10          8.86          6.67         5.79 o                         
  -9   1  10        256.47        255.00         9.00 o                         
  -8   1  10          7.71          5.07         5.56 o                         
  -7   1  10        217.92        236.32         7.75 o                         
  -6   1  10        194.81        177.66         7.97 o                         
  -5   1  10          0.97          6.01         3.57 o                         
  -4   1  10         13.85         15.59         3.79 o                         
  -3   1  10       3165.53       2976.82        50.86 o                         
  -2   1  10       1415.11       1280.45        30.13 o                         
  -1   1  10        644.54        618.32        11.17 o                         
   0   1  10       1636.57       1340.81        18.63 o                         
   1   1  10       1248.28       1272.49        20.28 o                         
   2   1  10       3520.71       3197.21        45.66 o                         
   3   1  10        292.41        260.28         6.19 o                         
   4   1  10        131.83        134.81         5.58 o                         
   5   1  10         26.26         31.02         7.78 o                         
   6   1  10        502.78        498.17         9.52 o                         
   7   1  10         68.69         53.17         4.93 o                         
   8   1  10         22.50         25.77         4.95 o                         
 -10   2  10        150.09        138.67         7.44 o                         
  -9   2  10         23.14         15.52         5.69 o                         
  -8   2  10         25.21         23.46         5.47 o                         
  -7   2  10         26.06         13.06         4.37 o                         
  -6   2  10        323.31        353.77         8.23 o                         
  -5   2  10        139.09        135.90         5.74 o                         
  -4   2  10        276.04        272.86         6.40 o                         
  -3   2  10        676.26        609.88         9.48 o                         
  -2   2  10       2247.92       2084.52        27.68 o                         
  -1   2  10         87.89         74.55         2.74 o                         
   0   2  10       1170.79       1385.31        20.16 o                         
   1   2  10       2130.18       2031.03        26.81 o                         
   2   2  10       3151.96       3144.71        40.63 o                         
   3   2  10        809.83        806.51        12.14 o                         
   4   2  10        184.36        166.79         4.87 o                         
   5   2  10        146.85        139.06         4.81 o                         
   6   2  10        110.66        113.49         6.19 o                         
   7   2  10         88.42         92.07         6.08 o                         
   8   2  10          1.20         -2.39         4.71 o                         
 -10   3  10          8.48          2.39         5.91 o                         
  -9   3  10         12.82         19.58         5.87 o                         
  -8   3  10         22.59         21.85         6.45 o                         
  -7   3  10        180.04        157.32         6.59 o                         
  -6   3  10        742.52        691.13        11.93 o                         
  -5   3  10       1609.66       1738.81        24.77 o                         
  -4   3  10          6.67         13.32         2.60 o                         
  -3   3  10       1945.67       1894.65        24.23 o                         
  -2   3  10        928.01       1109.39        18.49 o                         
  -1   3  10        700.87        693.36        15.34 o                         
   0   3  10        797.17        664.61         9.87 o                         
   1   3  10       2779.39       3084.43        43.24 o                         
   2   3  10       3049.49       3048.43        40.93 o                         
   3   3  10       1257.91       1223.96        17.88 o                         
   4   3  10        443.46        473.14         8.29 o                         
   5   3  10        222.36        188.79         5.30 o                         
   6   3  10        557.35        552.60        11.17 o                         
   7   3  10          0.47          2.59         4.53 o                         
   8   3  10          1.20          7.86         4.71 o                         
 -10   4  10         61.07         46.16         6.64 o                         
  -9   4  10        338.92        352.47         8.52 o                         
  -8   4  10        352.78        405.49        13.07 o                         
  -7   4  10         28.02         23.76         4.20 o                         
  -6   4  10        908.20        918.21        21.03 o                         
  -5   4  10       1213.49       1256.66        19.07 o                         
  -4   4  10          9.99          8.18         2.99 o                         
  -3   4  10        327.39        386.22         6.75 o                         
  -2   4  10         27.46         25.33         2.26 o                         
  -1   4  10        101.87         64.85         2.65 o                         
   0   4  10          0.96          5.99         1.67 o                         
   1   4  10         11.15         17.09         1.87 o                         
   2   4  10          0.82          7.85         2.30 o                         
   3   4  10        524.55        528.57        10.73 o                         
   4   4  10        166.25        199.14         5.25 o                         
   5   4  10         48.90         36.17         3.52 o                         
   6   4  10          0.48          4.54         4.14 o                         
   7   4  10        422.53        440.86         8.89 o                         
   8   4  10        202.93        212.78         7.80 o                         
 -10   5  10          7.13          1.70         5.91 o                         
  -9   5  10         16.47         11.30         6.58 o                         
  -8   5  10       1307.58       1316.03        19.61 o                         
  -7   5  10       1140.17       1160.01        17.11 o                         
  -6   5  10        167.45        171.63         5.02 o                         
  -5   5  10         18.12          6.91         3.22 o                         
  -4   5  10       3917.19       4232.00        54.45 o                         
  -3   5  10       1020.00       1053.52        16.52 o                         
  -2   5  10        105.10         86.69         3.14 o                         
  -1   5  10        218.33        230.74         5.00 o                         
   0   5  10       5180.30       5489.79        64.15 o                         
   1   5  10       1440.26       1379.61        19.41 o                         
   2   5  10          0.64          9.09         2.22 o                         
   3   5  10       1581.53       1688.30        22.13 o                         
   4   5  10       1104.01       1142.00        17.70 o                         
   5   5  10        982.73       1084.81        15.78 o                         
   6   5  10        313.85        279.97         7.94 o                         
   7   5  10        393.11        358.14         7.97 o                         
   8   5  10         63.88         54.27         5.38 o                         
 -10   6  10        273.28        228.42         8.85 o                         
  -9   6  10        260.23        268.18         8.69 o                         
  -8   6  10        157.35        172.81         7.02 o                         
  -7   6  10          7.48         12.69         4.98 o                         
  -6   6  10       1165.61       1144.69        16.98 o                         
  -5   6  10         67.24         85.98         4.56 o                         
  -4   6  10        189.48        177.90         4.58 o                         
  -3   6  10       1136.91       1118.94        16.09 o                         
  -2   6  10       2828.42       2694.75        38.12 o                         
  -1   6  10        243.35        225.10         5.17 o                         
   0   6  10        370.85        462.63         8.73 o                         
   1   6  10       3733.79       3710.27        45.08 o                         
   2   6  10       3886.24       4229.96        53.88 o                         
   3   6  10         59.87         69.45         3.16 o                         
   4   6  10        278.93        254.25         5.72 o                         
   5   6  10       1074.21       1135.31        19.23 o                         
   6   6  10        409.84        408.68         8.55 o                         
   7   6  10        511.12        510.27        10.70 o                         
   8   6  10          0.18         -5.37         5.43 o                         
  -9   7  10          1.79          2.80         5.25 o                         
  -8   7  10        263.02        260.99         7.35 o                         
  -7   7  10        424.67        451.28        10.53 o                         
  -6   7  10        295.65        263.03         6.51 o                         
  -5   7  10         12.52         16.51         2.99 o                         
  -4   7  10       1394.69       1405.67        19.12 o                         
  -3   7  10        553.09        596.04        11.47 o                         
  -2   7  10        132.67        119.76         4.64 o                         
  -1   7  10         43.25         60.22         2.95 o                         
   0   7  10       1897.10       2038.14        27.18 o                         
   1   7  10       1605.40       1806.91        37.05 o                         
   2   7  10         21.72         29.21         3.09 o                         
   3   7  10          0.40          1.05         2.63 o                         
   4   7  10        178.64        170.25         6.21 o                         
   5   7  10        160.90        143.47         5.41 o                         
   6   7  10        302.38        279.93         6.74 o                         
   7   7  10        122.87        138.70         6.08 o                         
   8   7  10         95.42         89.48         6.33 o                         
  -9   8  10         14.52         14.67         5.65 o                         
  -8   8  10         48.17         54.45         7.59 o                         
  -7   8  10         19.09         27.18         5.13 o                         
  -6   8  10         26.63         37.68         4.18 o                         
  -5   8  10          6.52          8.53         3.44 o                         
  -4   8  10         17.40         25.84         3.42 o                         
  -3   8  10        313.00        316.08         6.11 o                         
  -2   8  10       1465.38       1601.67        21.77 o                         
  -1   8  10        382.59        445.36         7.50 o                         
   0   8  10          3.37          7.52         2.50 o                         
   1   8  10        779.17        786.00        13.40 o                         
   2   8  10         34.76         40.38         2.85 o                         
   3   8  10         26.34         41.87         3.94 o                         
   4   8  10         19.07         20.25         3.61 o                         
   5   8  10        241.23        237.09         6.36 o                         
   6   8  10         90.95         71.73         7.14 o                         
   7   8  10          9.10         14.07         4.62 o                         
   8   8  10        121.21         96.45         8.10 o                         
  -9   9  10         10.81         14.43         6.97 o                         
  -8   9  10        329.80        337.66        10.44 o                         
  -7   9  10         66.64         54.25         4.70 o                         
  -6   9  10        229.16        215.55         6.53 o                         
  -5   9  10        140.75        147.06         5.19 o                         
  -4   9  10        628.57        651.33        11.53 o                         
  -3   9  10        309.88        325.53         6.35 o                         
  -2   9  10        110.25        111.86         3.95 o                         
  -1   9  10        874.25        889.40        15.56 o                         
   0   9  10        118.89        177.00         4.11 o                         
   1   9  10         41.71         38.22         2.63 o                         
   2   9  10         17.74         16.63         2.68 o                         
   3   9  10        160.28        170.61         5.83 o                         
   4   9  10        420.73        427.80         9.25 o                         
   5   9  10        247.31        264.57         7.21 o                         
   6   9  10         23.23         27.67         4.46 o                         
   7   9  10         60.95         56.43         5.70 o                         
  -9  10  10        128.58        116.23         7.54 o                         
  -8  10  10          4.26         11.08         5.99 o                         
  -7  10  10         52.04         76.31         5.56 o                         
  -6  10  10        120.19        117.98         6.31 o                         
  -5  10  10        186.34        175.44         5.14 o                         
  -4  10  10        207.56        233.67         5.46 o                         
  -3  10  10        139.44        157.60         6.85 o                         
  -2  10  10        289.52        309.42         7.32 o                         
  -1  10  10         26.26         33.00         2.87 o                         
   0  10  10        164.99        153.61         4.33 o                         
   1  10  10        125.37        115.21         3.82 o                         
   2  10  10        109.17        109.53         3.88 o                         
   3  10  10        478.10        479.11        10.30 o                         
   4  10  10        272.85        290.22         6.69 o                         
   5  10  10          6.84          9.22         4.26 o                         
   6  10  10        200.98        212.11         6.76 o                         
   7  10  10        104.09        122.08         6.09 o                         
  -8  11  10        112.86        106.08         6.99 o                         
  -7  11  10        786.61        902.96        25.51 o                         
  -6  11  10         33.10         27.51         5.00 o                         
  -5  11  10        316.29        321.55         9.06 o                         
  -4  11  10         66.19         73.11         4.96 o                         
  -3  11  10       1268.58       1346.52        19.81 o                         
  -2  11  10        152.62        135.07         5.00 o                         
  -1  11  10        773.20        739.64        11.62 o                         
   0  11  10        165.84        162.26         3.85 o                         
   1  11  10        419.37        499.68        10.46 o                         
   2  11  10       1458.91       1508.43        27.49 o                         
   3  11  10         40.96         38.83         5.44 o                         
   4  11  10        167.05        181.62         5.87 o                         
   5  11  10        153.32        172.54         7.12 o                         
   6  11  10        391.05        385.54         9.81 o                         
   7  11  10         20.70         22.98         6.14 o                         
  -8  12  10         27.40         21.76         6.21 o                         
  -7  12  10         32.12         28.05         6.00 o                         
  -6  12  10        106.42        104.26         5.21 o                         
  -5  12  10        774.20        898.44        17.08 o                         
  -4  12  10        109.76         97.31         4.81 o                         
  -3  12  10        173.94        195.15         5.75 o                         
  -2  12  10          4.87          6.32         2.52 o                         
  -1  12  10        575.69        632.79        11.16 o                         
   0  12  10        205.83        196.00         5.50 o                         
   1  12  10         57.50         59.30         3.50 o                         
   2  12  10          0.49          5.76         2.86 o                         
   3  12  10        762.87        769.56        12.91 o                         
   4  12  10        690.72        767.82        21.80 o                         
   5  12  10         50.79         48.19         5.63 o                         
   6  12  10          0.81         -0.55         5.39 o                         
  -8  13  10         13.55         12.73         6.31 o                         
  -7  13  10         12.37          4.68         6.26 o                         
  -6  13  10         13.13          7.28         4.77 o                         
  -5  13  10          3.88          2.10         4.17 o                         
  -4  13  10         55.10         47.54         4.73 o                         
  -3  13  10         62.54         74.68         3.63 o                         
  -2  13  10         75.06         70.67         3.65 o                         
  -1  13  10         58.62         54.28         3.12 o                         
   0  13  10          6.41          5.19         2.91 o                         
   1  13  10        248.15        273.33         7.22 o                         
   2  13  10        193.74        186.57         6.44 o                         
   3  13  10          5.49         -0.69         4.46 o                         
   4  13  10         14.29         11.61         4.44 o                         
   5  13  10         16.42         15.17         7.01 o                         
   6  13  10         13.68          6.98         6.86 o                         
  -7  14  10         28.99         24.69         7.14 o                         
  -6  14  10          0.52         -0.58         5.62 o                         
  -5  14  10          8.01         13.15         4.73 o                         
  -4  14  10          2.25          1.65         4.10 o                         
  -3  14  10          6.18         12.79         3.64 o                         
  -2  14  10         92.12         89.68         4.21 o                         
  -1  14  10         51.99         44.12         3.72 o                         
   0  14  10         35.72         35.15         3.24 o                         
   1  14  10        286.14        259.95         8.45 o                         
   2  14  10         13.28          7.86         3.20 o                         
   3  14  10          9.84         14.72         4.42 o                         
   4  14  10         69.92         73.87         5.20 o                         
   5  14  10        106.35        100.91         6.32 o                         
   6  14  10         32.26         30.93         6.75 o                         
  -7  15  10        131.07        128.07         7.29 o                         
  -6  15  10          9.08          7.71         5.73 o                         
  -5  15  10        127.98         98.10         5.87 o                         
  -4  15  10         57.71         59.36         5.18 o                         
  -3  15  10        203.75        211.49         9.77 o                         
  -2  15  10         77.93         55.65         3.69 o                         
  -1  15  10        115.08        105.21         4.58 o                         
   0  15  10         14.17          9.48         3.52 o                         
   1  15  10        169.90        142.64         5.51 o                         
   2  15  10        263.75        257.18         7.67 o                         
   3  15  10         64.95         66.84         6.32 o                         
   4  15  10          0.79         -7.48         4.99 o                         
   5  15  10          5.63         -4.10         6.79 o                         
  -6  16  10        138.60        128.89         7.12 o                         
  -5  16  10        132.10        122.55         7.83 o                         
  -4  16  10         78.57         68.70         4.80 o                         
  -3  16  10          9.07         14.95         4.05 o                         
  -2  16  10        169.28        139.26         6.06 o                         
  -1  16  10        220.27        227.44        10.47 o                         
   0  16  10         95.83        116.80         5.28 o                         
   1  16  10          0.06          5.33         4.73 o                         
   2  16  10        154.73        157.57         6.81 o                         
   3  16  10        132.70        134.72         8.69 o                         
   4  16  10         46.93         61.47         6.72 o                         
  -5  17  10          0.26         -0.14         6.16 o                         
  -4  17  10        143.70        110.85        18.72 o                         
  -3  17  10          6.47          5.85        12.00 o                         
  -2  17  10         60.85         49.96        10.80 o                         
  -1  17  10        136.93        119.89        10.61 o                         
   0  17  10        266.03        266.39         7.33 o                         
   1  17  10        238.25        240.03         7.35 o                         
   2  17  10          2.47          4.87         5.77 o                         
   3  17  10         19.62          9.04         6.58 o                         
   4  17  10         75.08         59.64         7.30 o                         
  -4  18  10         18.03         17.07        10.66 o                         
  -3  18  10          0.23         10.96         7.65 o                         
  -2  18  10         93.48        101.16        10.77 o                         
  -1  18  10         67.03         34.72        16.92 o                         
   0  18  10        105.21         87.29         6.00 o                         
   1  18  10         27.09         18.49         4.84 o                         
   2  18  10         70.70         77.10         6.73 o                         
   3  18  10         15.04         18.15         7.45 o                         
  -3  19  10          0.46          6.40        15.93 o                         
  -2  19  10         13.26         16.51         9.02 o                         
  -1  19  10          2.62         12.00        12.64 o                         
   0  19  10          6.61          1.32         4.05 o                         
   1  19  10          5.89          2.47         6.29 o                         
 -10   1  11         11.01         14.35         5.88 o                         
  -9   1  11          0.01         -1.00         6.40 o                         
  -8   1  11        377.01        380.80         9.43 o                         
  -7   1  11        615.88        620.33        13.48 o                         
  -6   1  11        569.92        612.74        11.56 o                         
  -5   1  11         64.74         58.91         3.75 o                         
  -4   1  11        232.51        205.10         5.42 o                         
  -3   1  11       9425.12       9963.44       189.20 o                         
  -2   1  11         58.30         51.86         3.16 o                         
  -1   1  11        319.85        253.46        41.03 o                         
   0   1  11         86.51        103.86         3.16 o                         
   1   1  11       3235.99       3308.38        42.43 o                         
   2   1  11         12.89         12.98         2.35 o                         
   3   1  11        114.31         88.68         4.05 o                         
   4   1  11        747.22        638.35        13.00 o                         
   5   1  11        559.08        562.96        11.53 o                         
   6   1  11         52.05         44.53         4.07 o                         
   7   1  11         65.65         64.86         5.39 o                         
   8   1  11         12.92         12.17         5.76 o                         
 -10   2  11        433.85        396.49         9.98 o                         
  -9   2  11        545.53        574.05        12.70 o                         
  -8   2  11        233.76        231.21         7.34 o                         
  -7   2  11          4.75          4.64         4.20 o                         
  -6   2  11       2108.87       2062.27        32.66 o                         
  -5   2  11       2963.83       3137.08        66.54 o                         
  -4   2  11         10.37         14.49         2.68 o                         
  -3   2  11         75.24         70.74         3.18 o                         
  -2   2  11        354.30        321.00         7.45 o                         
  -1   2  11       7841.58       8163.72       110.08 o                         
   0   2  11        721.40        719.45        10.82 o                         
   1   2  11         26.04         27.78         2.53 o                         
   2   2  11        328.61        315.87         6.00 o                         
   3   2  11       4434.50       4604.81        59.54 o                         
   4   2  11        602.87        612.14         9.68 o                         
   5   2  11          8.77          9.00         4.38 o                         
   6   2  11        151.69        188.28         7.80 o                         
   7   2  11        925.74        871.39        16.49 o                         
   8   2  11        261.65        296.49         9.65 o                         
 -10   3  11         19.13         19.93         6.69 o                         
  -9   3  11        230.88        226.82         8.14 o                         
  -8   3  11        312.89        333.84        13.35 o                         
  -7   3  11        454.71        444.66         9.77 o                         
  -6   3  11        692.68        640.31        21.92 o                         
  -5   3  11        317.15        293.67         8.14 o                         
  -4   3  11        934.69        954.43        15.58 o                         
  -3   3  11       1434.49       1472.43        20.86 o                         
  -2   3  11        703.12        627.26        10.44 o                         
  -1   3  11        397.50        408.52         7.72 o                         
   0   3  11        793.02        880.48        13.17 o                         
   1   3  11        855.76        912.46        13.18 o                         
   2   3  11        355.21        355.69         6.54 o                         
   3   3  11         24.74         23.09         3.16 o                         
   4   3  11        171.13        191.47         4.83 o                         
   5   3  11        571.33        591.76        10.32 o                         
   6   3  11        500.57        469.95         9.36 o                         
   7   3  11          1.45          7.65         5.79 o                         
   8   3  11        104.66        104.45         6.47 o                         
 -10   4  11         78.08         69.18         6.54 o                         
  -9   4  11        203.42        214.60         7.75 o                         
  -8   4  11        153.90        161.24         6.32 o                         
  -7   4  11        797.70        842.94        13.61 o                         
  -6   4  11        380.31        385.62         8.43 o                         
  -5   4  11         15.88         17.77         3.16 o                         
  -4   4  11       2283.94       2440.51        49.22 o                         
  -3   4  11       1570.17       1633.70        23.90 o                         
  -2   4  11       1602.91       1630.33        26.36 o                         
  -1   4  11          6.05          7.20         2.10 o                         
   0   4  11       6021.60       6492.39        86.17 o                         
   1   4  11         38.04         50.64         3.55 o                         
   2   4  11       3972.59       4227.50        52.07 o                         
   3   4  11        339.52        335.50         6.84 o                         
   4   4  11        746.72        774.50        13.15 o                         
   5   4  11         68.54         72.69         4.35 o                         
   6   4  11        953.56        957.01        14.87 o                         
   7   4  11         13.88         18.81         4.63 o                         
   8   4  11         85.06         70.75         8.34 o                         
 -10   5  11         91.76         83.90         6.83 o                         
  -9   5  11         12.01         10.72         6.02 o                         
  -8   5  11          1.16          4.52         4.59 o                         
  -7   5  11         13.01          9.13         4.33 o                         
  -6   5  11        927.77        936.23        14.48 o                         
  -5   5  11          1.22          0.43         2.82 o                         
  -4   5  11          2.67          3.62         2.55 o                         
  -3   5  11        609.48        635.16        10.12 o                         
  -2   5  11        803.24        766.34        11.48 o                         
  -1   5  11        612.83        638.04         9.75 o                         
   0   5  11        533.46        625.97        10.62 o                         
   1   5  11       1540.83       1695.98        22.71 o                         
   2   5  11        186.75        200.59         4.52 o                         
   3   5  11        121.53        128.22         4.68 o                         
   4   5  11        166.54        139.56         4.51 o                         
   5   5  11         25.99         14.93         3.70 o                         
   6   5  11        166.95        151.38         5.24 o                         
   7   5  11          4.72          7.60         4.45 o                         
   8   5  11         42.96         22.01         5.61 o                         
  -9   6  11         47.45         41.65         6.34 o                         
  -8   6  11          0.89          7.27         4.73 o                         
  -7   6  11          6.43          4.14         6.99 o                         
  -6   6  11         62.76         62.94         5.55 o                         
  -5   6  11         35.07         37.66         3.54 o                         
  -4   6  11         73.34         93.39         3.28 o                         
  -3   6  11         12.92         21.99         2.60 o                         
  -2   6  11        273.35        261.54         5.35 o                         
  -1   6  11         94.52        113.71         4.23 o                         
   0   6  11         64.08         78.17         3.27 o                         
   1   6  11        138.31        135.12         5.29 o                         
   2   6  11         22.59         13.50         2.75 o                         
   3   6  11         95.00        103.11         3.92 o                         
   4   6  11        229.20        255.98         6.42 o                         
   5   6  11        116.66        121.57         4.90 o                         
   6   6  11        173.55        154.55         5.58 o                         
   7   6  11         33.37         36.29         5.06 o                         
   8   6  11          1.19          3.49         5.39 o                         
  -9   7  11        249.15        231.98        11.93 o                         
  -8   7  11        471.57        468.32         9.86 o                         
  -7   7  11        276.25        282.39         6.90 o                         
  -6   7  11        693.12        724.99        13.54 o                         
  -5   7  11        324.88        329.19         7.66 o                         
  -4   7  11        777.42        864.46        14.61 o                         
  -3   7  11        268.55        293.08         6.52 o                         
  -2   7  11       2456.17       2589.92        33.41 o                         
  -1   7  11         23.06         40.42         2.41 o                         
   0   7  11       4935.99       5392.06        79.44 o                         
   1   7  11         49.65         39.14         2.36 o                         
   2   7  11        737.87        748.71        10.83 o                         
   3   7  11        390.77        371.07         7.17 o                         
   4   7  11       1119.71       1172.92        20.65 o                         
   5   7  11        249.60        256.41         6.36 o                         
   6   7  11        246.82        203.77         6.01 o                         
   7   7  11        163.21        171.97         6.76 o                         
   8   7  11         65.03         53.78         6.29 o                         
  -9   8  11        174.80        177.13         8.47 o                         
  -8   8  11         39.49         43.21         5.86 o                         
  -7   8  11         79.03         73.71         5.74 o                         
  -6   8  11        322.62        303.70         6.96 o                         
  -5   8  11        253.40        283.18         6.31 o                         
  -4   8  11        623.82        640.76        10.03 o                         
  -3   8  11        484.92        538.47         9.44 o                         
  -2   8  11        677.26        650.89        12.36 o                         
  -1   8  11         21.93         26.36         2.80 o                         
   0   8  11        944.95       1172.23        15.82 o                         
   1   8  11         22.34         38.07         2.50 o                         
   2   8  11       1061.45       1183.31        16.70 o                         
   3   8  11         37.80         34.92         3.11 o                         
   4   8  11        375.16        420.34         8.40 o                         
   5   8  11         25.55         21.57         4.25 o                         
   6   8  11        717.54        751.99        16.53 o                         
   7   8  11        123.47        104.54         6.72 o                         
  -9   9  11          5.47          2.71         6.50 o                         
  -8   9  11        425.06        431.25        10.11 o                         
  -7   9  11        357.11        364.77         9.70 o                         
  -6   9  11          4.18          9.79         4.72 o                         
  -5   9  11         17.81         12.68         3.64 o                         
  -4   9  11        398.31        445.14         8.55 o                         
  -3   9  11       1465.91       1544.78        21.44 o                         
  -2   9  11         27.96         28.29         2.90 o                         
  -1   9  11         57.27         33.96         2.54 o                         
   0   9  11         66.95         94.59         3.28 o                         
   1   9  11       1187.67       1250.11        17.70 o                         
   2   9  11        247.94        284.22         6.64 o                         
   3   9  11          8.95         10.05         3.59 o                         
   4   9  11         70.03         57.20         3.68 o                         
   5   9  11        708.44        735.51        13.07 o                         
   6   9  11        422.35        434.59         9.05 o                         
   7   9  11          3.71          1.10         5.64 o                         
  -9  10  11        224.47        228.32         8.96 o                         
  -8  10  11          6.07         11.77         6.57 o                         
  -7  10  11          1.02         -1.00         5.27 o                         
  -6  10  11        161.53        168.63         6.41 o                         
  -5  10  11         44.90         40.58         4.33 o                         
  -4  10  11        275.04        292.77         9.43 o                         
  -3  10  11        635.02        643.08        12.12 o                         
  -2  10  11         25.82         25.26         2.75 o                         
  -1  10  11       1231.46       1179.20        17.03 o                         
   0  10  11        510.93        547.73        10.78 o                         
   1  10  11         14.37         17.23         2.43 o                         
   2  10  11         69.06         61.36         3.60 o                         
   3  10  11       1398.79       1424.66        19.55 o                         
   4  10  11          8.00          7.88         4.07 o                         
   5  10  11         67.57         84.37         5.14 o                         
   6  10  11         43.22         41.03         6.04 o                         
   7  10  11        210.91        188.69         7.21 o                         
  -8  11  11         22.56         23.03         6.33 o                         
  -7  11  11         50.69         59.07         6.56 o                         
  -6  11  11        267.78        231.33         7.24 o                         
  -5  11  11         12.78         12.81         5.93 o                         
  -4  11  11          3.74          2.91         3.77 o                         
  -3  11  11        300.08        292.66         5.97 o                         
  -2  11  11          6.62          6.70         2.66 o                         
  -1  11  11        107.79        127.08         4.02 o                         
   0  11  11        163.35        173.51         4.60 o                         
   1  11  11        525.30        579.41        10.84 o                         
   2  11  11        115.95        126.85         4.73 o                         
   3  11  11          3.27          1.64         3.88 o                         
   4  11  11         51.11         55.35         4.13 o                         
   5  11  11         31.63         32.09         5.25 o                         
   6  11  11          0.97          6.51         5.17 o                         
  -8  12  11          1.37         11.34         7.45 o                         
  -7  12  11         11.04          7.73         5.66 o                         
  -6  12  11         62.61         68.56         5.66 o                         
  -5  12  11        124.01        141.69         7.01 o                         
  -4  12  11          3.63          1.23         3.39 o                         
  -3  12  11          8.64          6.39         2.95 o                         
  -2  12  11        340.15        347.97         7.05 o                         
  -1  12  11       1156.30       1260.27        20.04 o                         
   0  12  11         53.86         57.75         3.20 o                         
   1  12  11        380.48        401.16         8.08 o                         
   2  12  11          1.64          3.68         3.11 o                         
   3  12  11        281.87        276.42         7.35 o                         
   4  12  11        147.26        168.28         5.76 o                         
   5  12  11         61.50         68.95         5.51 o                         
   6  12  11          0.00          0.74         5.78 o                         
  -7  13  11        394.95        369.78        10.15 o                         
  -6  13  11          2.35         10.66         4.45 o                         
  -5  13  11         19.21          8.05         5.29 o                         
  -4  13  11        113.46        141.70         5.79 o                         
  -3  13  11        933.24        892.13        15.38 o                         
  -2  13  11         11.42          6.92         3.23 o                         
  -1  13  11          3.22         -0.31         2.93 o                         
   0  13  11          0.91          7.11         3.00 o                         
   1  13  11        620.95        691.51        15.10 o                         
   2  13  11         31.96         28.25         4.03 o                         
   3  13  11         14.54         12.79         5.04 o                         
   4  13  11         12.27          9.94         5.58 o                         
   5  13  11        207.67        194.40         8.04 o                         
   6  13  11         30.03         34.97         6.87 o                         
  -7  14  11         10.61         12.38         6.96 o                         
  -6  14  11        112.07        115.69        14.34 o                         
  -5  14  11        433.89        426.74        19.64 o                         
  -4  14  11        155.33        164.05         6.53 o                         
  -3  14  11         19.36         21.99         4.08 o                         
  -2  14  11        308.13        311.00         9.11 o                         
  -1  14  11        613.15        595.85        19.82 o                         
   0  14  11         16.73         29.71         4.21 o                         
   1  14  11          0.86          3.23         3.77 o                         
   2  14  11         76.73         73.43         4.68 o                         
   3  14  11        354.13        381.59         9.27 o                         
   4  14  11        118.08        117.27         5.78 o                         
   5  14  11         43.16         37.32         6.55 o                         
  -6  15  11         67.89         64.34        10.39 o                         
  -5  15  11         14.05         10.82         5.28 o                         
  -4  15  11         36.70         35.44         4.94 o                         
  -3  15  11         27.52         22.09         4.17 o                         
  -2  15  11        200.64        183.97         5.72 o                         
  -1  15  11          2.55          5.69         3.55 o                         
   0  15  11        211.81        233.81         6.60 o                         
   1  15  11          0.96          3.01         4.45 o                         
   2  15  11         47.51         40.21         4.97 o                         
   3  15  11          5.22          4.38         6.58 o                         
   4  15  11         70.04         75.78         6.32 o                         
   5  15  11         11.08         11.33         8.72 o                         
  -6  16  11         23.32         26.63         7.41 o                         
  -5  16  11          0.22          0.67         6.16 o                         
  -4  16  11        106.11         90.12         6.09 o                         
  -3  16  11         34.41         41.62         4.91 o                         
  -2  16  11        123.61        107.01         5.64 o                         
  -1  16  11          5.90         -0.07         4.35 o                         
   0  16  11        152.33        155.98         5.63 o                         
   1  16  11          6.88          4.34         5.17 o                         
   2  16  11         22.50         14.51         5.93 o                         
   3  16  11         42.93         43.97         6.09 o                         
   4  16  11        120.05        123.64         8.05 o                         
  -5  17  11          9.71         12.90         7.61 o                         
  -4  17  11         38.19         24.14         4.64 o                         
  -3  17  11         67.52         57.64         6.05 o                         
  -2  17  11          2.13          2.72         4.70 o                         
  -1  17  11         10.78         17.22         5.11 o                         
   0  17  11         56.87         66.24         6.66 o                         
   1  17  11         11.16         10.41         5.17 o                         
   2  17  11          0.25          5.03         4.90 o                         
   3  17  11          5.17          3.06         6.29 o                         
  -4  18  11         41.57         29.47        12.73 o                         
  -3  18  11          1.62         -8.68        13.70 o                         
  -2  18  11         96.12         59.23        20.15 o                         
  -1  18  11         52.27         58.45         5.88 o                         
   0  18  11         72.79         59.38         5.67 o                         
   1  18  11          9.55         11.26         6.18 o                         
   2  18  11         69.00         50.36         7.39 o                         
  -2  19  11        103.30        111.13        15.71 o                         
  -1  19  11          0.03          4.12         9.33 o                         
   0  19  11        181.00        176.69        14.25 o                         
 -10   0  12        421.62        388.89        15.72 o                         
  -9   0  12        277.56        297.15        13.04 o                         
  -8   0  12        704.89        723.62        17.24 o                         
  -7   0  12         12.81         16.28         6.46 o                         
  -6   0  12       2980.20       3153.89        78.75 o                         
  -5   0  12        745.06        696.95        18.43 o                         
  -4   0  12        614.97        535.60        12.29 o                         
  -3   0  12        349.00        324.02        10.18 o                         
  -2   0  12       8676.87       8303.97       197.66 o                         
  -1   0  12        443.58        446.83        12.28 o                         
   0   0  12        757.20        730.35        21.03 o                         
   2   0  12        475.32        484.53        16.14 o                         
   3   0  12       2528.57       2704.66        78.04 o                         
   4   0  12         55.08         78.04        10.03 o                         
   5   0  12        692.17        568.58        16.89 o                         
   6   0  12          3.59         -0.03         5.85 o                         
   7   0  12        567.09        538.20        14.84 o                         
   8   0  12         92.93         82.64         8.72 o                         
 -10   1  12         12.29         11.06         6.78 o                         
  -9   1  12         39.17         24.59         5.86 o                         
  -8   1  12        462.77        510.81        10.28 o                         
  -7   1  12        358.84        339.76         7.75 o                         
  -6   1  12        408.72        358.18         7.44 o                         
  -5   1  12        102.03        109.14         4.29 o                         
  -4   1  12       3294.92       3446.85        61.05 o                         
  -3   1  12       5147.61       5195.53        77.75 o                         
  -2   1  12         10.47         34.74         3.57 o                         
  -1   1  12        363.99        317.51         8.65 o                         
   0   1  12        475.83        497.65         8.85 o                         
   1   1  12        215.69        224.12         4.67 o                         
   2   1  12          0.33          3.29         2.14 o                         
   3   1  12          0.22          1.82         3.12 o                         
   4   1  12          2.04          7.73         4.14 o                         
   5   1  12        342.71        325.58         8.38 o                         
   6   1  12         54.41         50.91         4.31 o                         
   7   1  12          0.20          7.51         4.54 o                         
   8   1  12         55.47         47.61         6.33 o                         
 -10   2  12          0.56          2.29         6.48 o                         
  -9   2  12         44.74         39.88         5.70 o                         
  -8   2  12          2.13          9.12         4.79 o                         
  -7   2  12        196.67        196.88         6.79 o                         
  -6   2  12        114.56        114.11         6.15 o                         
  -5   2  12       1252.80       1144.76        20.24 o                         
  -4   2  12       1095.07       1102.29        17.66 o                         
  -3   2  12       2785.19       2932.79        41.86 o                         
  -2   2  12        266.35        238.19         5.37 o                         
  -1   2  12        157.35        163.82         4.57 o                         
   0   2  12       2085.99       1973.95        25.09 o                         
   1   2  12       1671.65       1832.28        24.52 o                         
   2   2  12        275.69        245.36         5.32 o                         
   3   2  12         93.77         85.20         3.26 o                         
   4   2  12        706.53        703.92        11.58 o                         
   5   2  12         51.98         51.35         4.45 o                         
   6   2  12         18.71         12.98         6.59 o                         
   7   2  12          7.96          2.82         5.51 o                         
   8   2  12        287.47        286.78         9.77 o                         
 -10   3  12         23.90         21.34         7.15 o                         
  -9   3  12         46.41         50.58         5.85 o                         
  -8   3  12        685.55        666.09        28.44 o                         
  -7   3  12          0.64          1.99         4.60 o                         
  -6   3  12        725.34        724.67        19.42 o                         
  -5   3  12        321.00        332.14         7.73 o                         
  -4   3  12       1146.75       1241.65        18.03 o                         
  -3   3  12        421.25        420.13         8.06 o                         
  -2   3  12        179.77        243.57         5.62 o                         
  -1   3  12       6501.83       7015.61       132.82 o                         
   0   3  12         77.56         71.62         2.76 o                         
   1   3  12       2778.43       2808.02        39.20 o                         
   2   3  12         65.40         92.42         3.49 o                         
   3   3  12        208.85        225.10         6.34 o                         
   4   3  12        110.72        126.40         4.34 o                         
   5   3  12         16.88         13.95         3.70 o                         
   6   3  12        174.49        154.95         5.46 o                         
   7   3  12         99.53         97.59         5.45 o                         
   8   3  12         28.03         32.13         5.76 o                         
 -10   4  12        272.73        246.48         8.58 o                         
  -9   4  12         86.08         79.18         5.75 o                         
  -8   4  12         33.58         24.49         5.05 o                         
  -7   4  12          3.71          0.34         4.75 o                         
  -6   4  12        492.02        489.23         8.90 o                         
  -5   4  12        280.98        276.05         6.05 o                         
  -4   4  12          1.69          4.13         2.53 o                         
  -3   4  12        105.56         96.43         3.63 o                         
  -2   4  12        797.69        914.95        14.70 o                         
  -1   4  12        105.23         93.05         3.44 o                         
   0   4  12          0.17          3.77         2.45 o                         
   1   4  12        208.86        227.44         4.63 o                         
   2   4  12       1288.36       1295.89        21.10 o                         
   3   4  12        272.37        270.51         5.37 o                         
   4   4  12        102.06         94.73         4.38 o                         
   5   4  12        119.00        148.99         5.83 o                         
   6   4  12         39.60         39.93         4.44 o                         
   7   4  12        273.76        287.90         7.61 o                         
   8   4  12          4.34          8.01         5.54 o                         
  -9   5  12        238.36        219.57         8.12 o                         
  -8   5  12        250.35        273.15         8.40 o                         
  -7   5  12        602.89        544.58        11.78 o                         
  -6   5  12        229.04        218.73         6.71 o                         
  -5   5  12        448.28        422.55         8.15 o                         
  -4   5  12         75.39         80.53         3.56 o                         
  -3   5  12        742.64        744.51        13.80 o                         
  -2   5  12       2095.41       2258.66        32.76 o                         
  -1   5  12        385.66        371.50         7.37 o                         
   0   5  12       1847.38       2090.70        33.32 o                         
   1   5  12       1348.39       1492.37        35.97 o                         
   2   5  12       1356.81       1328.77        18.80 o                         
   3   5  12        318.59        316.20         6.19 o                         
   4   5  12        222.99        219.03         5.63 o                         
   5   5  12        460.93        523.94        10.00 o                         
   6   5  12        476.45        459.60         9.88 o                         
   7   5  12          7.07          7.02         4.93 o                         
   8   5  12         24.27         23.33         5.98 o                         
  -9   6  12        403.14        402.34         9.62 o                         
  -8   6  12         57.75         80.18         6.55 o                         
  -7   6  12        525.66        550.97        12.13 o                         
  -6   6  12        219.73        240.94         6.54 o                         
  -5   6  12       1099.21       1119.24        17.57 o                         
  -4   6  12        514.10        548.98        10.62 o                         
  -3   6  12       1647.28       1858.13        27.74 o                         
  -2   6  12         16.42         17.88         3.19 o                         
  -1   6  12        697.32        787.79        13.80 o                         
   0   6  12       5171.50       5911.67        68.42 o                         
   1   6  12       1290.48       1432.27        23.62 o                         
   2   6  12        400.57        376.80         6.36 o                         
   3   6  12         13.67         12.80         2.87 o                         
   4   6  12        796.27        925.70        15.84 o                         
   5   6  12        237.43        251.39         7.19 o                         
   6   6  12        280.65        304.37         7.66 o                         
   7   6  12         30.77         12.69         5.81 o                         
  -9   7  12          6.54         -1.88         6.90 o                         
  -8   7  12         28.53         37.44         4.69 o                         
  -7   7  12        113.57        106.90         5.30 o                         
  -6   7  12        158.30        163.60         5.69 o                         
  -5   7  12         40.82         36.24         4.23 o                         
  -4   7  12        365.35        431.85         8.48 o                         
  -3   7  12         76.47         74.01         3.03 o                         
  -2   7  12         31.21         23.97         2.39 o                         
  -1   7  12          0.63          1.95         2.20 o                         
   0   7  12        222.65        242.87         5.17 o                         
   1   7  12        491.57        536.63         9.11 o                         
   2   7  12        283.37        309.99         8.45 o                         
   3   7  12         40.33         38.88         3.74 o                         
   4   7  12         59.46         48.91         4.03 o                         
   5   7  12        220.59        239.50         6.81 o                         
   6   7  12        356.60        356.34         8.26 o                         
   7   7  12         27.43          7.99         5.06 o                         
  -9   8  12          0.06         -4.92         6.41 o                         
  -8   8  12         33.85         31.74         5.27 o                         
  -7   8  12         51.67         55.76         5.99 o                         
  -6   8  12        322.11        344.15         7.86 o                         
  -5   8  12         78.35         79.69         4.59 o                         
  -4   8  12        270.76        261.58         6.31 o                         
  -3   8  12        606.43        611.40        10.86 o                         
  -2   8  12        324.59        328.42         6.75 o                         
  -1   8  12          0.46          1.40         2.52 o                         
   0   8  12        169.46        162.46         3.89 o                         
   1   8  12        268.39        268.21         8.70 o                         
   2   8  12        660.11        701.05        11.21 o                         
   3   8  12        143.82        133.23         4.61 o                         
   4   8  12        232.63        211.43         5.97 o                         
   5   8  12         33.36         36.32         4.44 o                         
   6   8  12          4.21          5.89         4.38 o                         
   7   8  12         40.15         31.92         6.36 o                         
  -9   9  12        182.12        190.18         8.47 o                         
  -8   9  12         11.74         14.05         5.95 o                         
  -7   9  12         79.33         84.62         6.04 o                         
  -6   9  12        300.82        265.00         7.33 o                         
  -5   9  12        282.12        284.05         7.78 o                         
  -4   9  12         24.99         23.96         3.24 o                         
  -3   9  12          0.66          4.45         2.97 o                         
  -2   9  12          5.04          3.22         2.98 o                         
  -1   9  12        765.13        755.84        14.04 o                         
   0   9  12         10.94         13.98         2.82 o                         
   1   9  12         10.35         23.82         2.87 o                         
   2   9  12        382.19        414.47         8.47 o                         
   3   9  12        322.69        325.85         7.71 o                         
   4   9  12         92.46         94.84         4.62 o                         
   5   9  12          5.58          4.75         4.04 o                         
   6   9  12        110.15        109.01         6.79 o                         
   7   9  12         11.86          5.26         6.06 o                         
  -8  10  12         28.85         34.31         6.06 o                         
  -7  10  12         77.94         80.89         7.17 o                         
  -6  10  12         32.84         23.62         4.72 o                         
  -5  10  12        419.57        447.48         9.78 o                         
  -4  10  12         87.81         89.40         4.05 o                         
  -3  10  12        219.41        216.61         6.07 o                         
  -2  10  12        554.80        523.26         9.97 o                         
  -1  10  12        559.42        585.56        10.72 o                         
   0  10  12         65.14         86.10         3.43 o                         
   1  10  12         81.36        109.11         4.49 o                         
   2  10  12        143.17        145.33         5.13 o                         
   3  10  12        627.48        665.24        14.59 o                         
   4  10  12        261.51        278.21         7.99 o                         
   5  10  12         55.02         60.44         5.07 o                         
   6  10  12        121.54        112.36        11.71 o                         
  -8  11  12        534.17        587.30        12.10 o                         
  -7  11  12        152.08        123.18         6.37 o                         
  -6  11  12         38.89         45.57         4.64 o                         
  -5  11  12          2.46          5.18         4.13 o                         
  -4  11  12        681.80        764.77        14.74 o                         
  -3  11  12        902.25        952.88        14.99 o                         
  -2  11  12         11.38         12.66         2.47 o                         
  -1  11  12         17.63         21.35         3.06 o                         
   0  11  12        353.30        409.33        10.09 o                         
   1  11  12        720.26        727.31        12.46 o                         
   2  11  12         41.52         36.76         4.12 o                         
   3  11  12         14.54         17.21         4.28 o                         
   4  11  12        173.99        148.86         7.01 o                         
   5  11  12        453.69        502.04        13.83 o                         
   6  11  12          8.57         10.54         6.92 o                         
  -8  12  12         22.49         27.74         7.08 o                         
  -7  12  12          5.81          0.24         5.39 o                         
  -6  12  12        242.55        239.17         8.94 o                         
  -5  12  12        158.88        146.94         6.87 o                         
  -4  12  12         73.69         96.66         5.23 o                         
  -3  12  12         84.19         59.98         3.86 o                         
  -2  12  12        647.27        685.33        13.12 o                         
  -1  12  12        237.00        205.69         6.06 o                         
   0  12  12          2.78          1.78         2.67 o                         
   1  12  12        267.30        239.65         6.35 o                         
   2  12  12        272.98        281.72        11.07 o                         
   3  12  12        556.13        550.45        12.95 o                         
   4  12  12          4.70          1.90         4.48 o                         
   5  12  12         99.93        101.48         6.46 o                         
   6  12  12         29.01         24.62         6.43 o                         
  -7  13  12         26.42         22.84         5.89 o                         
  -6  13  12         19.56         22.67         5.06 o                         
  -5  13  12          0.47          1.32         4.91 o                         
  -4  13  12         56.48         58.28         8.45 o                         
  -3  13  12        107.81        107.00         4.48 o                         
  -2  13  12         28.85         33.25         3.70 o                         
  -1  13  12         44.29         43.26         3.97 o                         
   0  13  12          3.63          6.74         4.20 o                         
   1  13  12         56.08         59.57         5.59 o                         
   2  13  12         72.88         59.93         4.82 o                         
   3  13  12          1.51          8.54         4.20 o                         
   4  13  12          9.75          8.64         5.77 o                         
   5  13  12         24.28         34.76         5.66 o                         
  -7  14  12          5.07          8.83         7.11 o                         
  -6  14  12         96.89         91.00         6.76 o                         
  -5  14  12          5.71          6.36         5.59 o                         
  -4  14  12         28.54         27.40         4.47 o                         
  -3  14  12         84.31         58.34         4.82 o                         
  -2  14  12         87.28         76.40         4.53 o                         
  -1  14  12         57.73         43.77         3.92 o                         
   0  14  12         78.82         58.14         4.60 o                         
   1  14  12         44.05         55.72         3.90 o                         
   2  14  12        128.75        148.74         5.57 o                         
   3  14  12        143.22        158.23         6.84 o                         
   4  14  12        138.47        146.78         7.29 o                         
   5  14  12         29.49         24.89         5.95 o                         
  -6  15  12          1.67          0.44         7.59 o                         
  -5  15  12          0.78         -3.51         6.36 o                         
  -4  15  12        261.34        245.94         7.61 o                         
  -3  15  12        125.97        109.99         6.39 o                         
  -2  15  12          6.70          3.31         3.76 o                         
  -1  15  12         62.08         61.42         4.56 o                         
   0  15  12         46.81         40.17         3.96 o                         
   1  15  12        148.76        167.89         6.50 o                         
   2  15  12          0.06         -0.16         5.12 o                         
   3  15  12          0.08          0.12         6.13 o                         
   4  15  12         19.33         14.50         8.51 o                         
  -5  16  12        118.61        103.15         7.74 o                         
  -4  16  12         30.32         22.06         6.16 o                         
  -3  16  12         40.75         42.54         5.36 o                         
  -2  16  12        111.63        106.93         6.43 o                         
  -1  16  12        144.04        144.06         6.88 o                         
   0  16  12        113.07         96.01         5.64 o                         
   1  16  12         31.06         19.75         5.12 o                         
   2  16  12        119.71        105.15         6.69 o                         
   3  16  12         53.90         74.53         8.95 o                         
  -4  17  12         21.46         28.91         5.64 o                         
  -3  17  12         26.14         20.69         7.24 o                         
  -2  17  12        155.17        124.35         8.56 o                         
  -1  17  12          5.92          2.29         5.07 o                         
   0  17  12         51.98         53.18         5.45 o                         
   1  17  12        141.05        141.39         7.34 o                         
   2  17  12        111.17        110.67         8.14 o                         
  -3  18  12         36.10         31.35         6.83 o                         
  -2  18  12          0.52         -0.13         5.64 o                         
  -1  18  12         65.72         54.30         6.40 o                         
   0  18  12         94.16         98.56         7.68 o                         
   1  18  12         17.02         26.83         6.91 o                         
 -10   1  13         43.12         34.77         6.29 o                         
  -9   1  13         34.37         28.88         5.43 o                         
  -8   1  13        808.03        848.36        14.67 o                         
  -7   1  13         10.39          9.49         4.15 o                         
  -6   1  13         11.68         12.91         3.70 o                         
  -5   1  13          0.13         -0.73         3.32 o                         
  -4   1  13        333.04        393.94        10.74 o                         
  -3   1  13         96.63         93.53         4.70 o                         
  -2   1  13       1899.29       1808.19        37.02 o                         
  -1   1  13        644.17        563.19       123.36 o                         
   0   1  13        775.77        725.61        10.97 o                         
   1   1  13         81.55         88.19         3.21 o                         
   2   1  13         91.24         97.15         3.63 o                         
   3   1  13        278.43        277.53         9.33 o                         
   4   1  13        524.41        504.41        17.86 o                         
   5   1  13          8.73         11.64         4.24 o                         
   6   1  13          4.21          5.46         3.93 o                         
   7   1  13         14.68         13.75         5.18 o                         
   8   1  13        211.05        212.62         8.03 o                         
 -10   2  13        355.37        359.80        11.41 o                         
  -9   2  13        193.46        204.22         9.39 o                         
  -8   2  13        408.09        398.28         9.77 o                         
  -7   2  13        137.72        159.83         6.98 o                         
  -6   2  13        801.16        813.52        15.16 o                         
  -5   2  13         74.66         89.53         4.89 o                         
  -4   2  13       1232.59       1258.55        19.65 o                         
  -3   2  13          0.11         10.24         3.82 o                         
  -2   2  13       4105.91       4195.85        57.34 o                         
  -1   2  13         82.59         50.40         2.90 o                         
   0   2  13        645.86        737.32        11.34 o                         
   1   2  13          7.14          8.57         2.47 o                         
   2   2  13       3225.27       3383.27        41.64 o                         
   3   2  13         88.71         85.49         3.75 o                         
   4   2  13         76.77         83.01         4.77 o                         
   5   2  13        195.89        186.20         6.28 o                         
   6   2  13        388.04        415.43        11.75 o                         
   7   2  13         47.86         55.04         6.29 o                         
 -10   3  13          0.92          5.07         6.80 o                         
  -9   3  13        326.66        322.47        13.17 o                         
  -8   3  13        384.07        447.85        16.30 o                         
  -7   3  13        404.77        360.38        10.13 o                         
  -6   3  13        101.97         94.82         5.01 o                         
  -5   3  13         22.81         13.56         3.44 o                         
  -4   3  13       1036.74       1031.76        20.58 o                         
  -3   3  13       1507.95       1647.35        25.54 o                         
  -2   3  13        265.88        283.76         5.78 o                         
  -1   3  13         61.08         58.87         3.19 o                         
   0   3  13       1054.11       1053.07        18.91 o                         
   1   3  13       1305.16       1338.98        19.67 o                         
   2   3  13         36.05         33.40         3.01 o                         
   3   3  13          3.27          3.81         2.81 o                         
   4   3  13        113.42        105.50         5.30 o                         
   5   3  13        754.40        713.24        12.18 o                         
   6   3  13        123.29        137.21         5.88 o                         
   7   3  13          1.00          0.56         4.80 o                         
  -9   4  13        313.49        324.82        10.01 o                         
  -8   4  13         79.52         74.68         7.12 o                         
  -7   4  13        342.87        367.81         9.29 o                         
  -6   4  13        238.02        181.33         5.66 o                         
  -5   4  13       1603.70       1751.19        25.22 o                         
  -4   4  13        262.37        235.49         5.10 o                         
  -3   4  13        145.47        183.84         4.96 o                         
  -2   4  13         44.76         59.20         2.96 o                         
  -1   4  13       4655.52       5013.45        69.02 o                         
   0   4  13         69.61         91.80         4.06 o                         
   1   4  13        724.68        814.00        13.33 o                         
   2   4  13        315.68        317.66         7.31 o                         
   3   4  13       1333.67       1303.70        21.01 o                         
   4   4  13        264.34        275.06         7.39 o                         
   5   4  13        221.19        221.90         6.09 o                         
   6   4  13          1.18          3.62         4.42 o                         
   7   4  13        228.55        188.40         7.42 o                         
  -9   5  13          3.64          2.78         6.61 o                         
  -8   5  13         30.17         16.36         5.42 o                         
  -7   5  13        207.66        210.63         6.72 o                         
  -6   5  13         69.02         62.15         5.17 o                         
  -5   5  13          8.86         14.70         4.02 o                         
  -4   5  13         25.97         23.37         3.49 o                         
  -3   5  13        974.44       1027.60        16.56 o                         
  -2   5  13        149.27        171.43         5.03 o                         
  -1   5  13        692.11        677.94        12.18 o                         
   0   5  13         17.12         15.66         2.45 o                         
   1   5  13        386.31        427.85         7.61 o                         
   2   5  13        153.84        166.85         6.08 o                         
   3   5  13          0.40          0.09         3.12 o                         
   4   5  13        142.02        137.87         5.36 o                         
   5   5  13        359.45        374.34         8.75 o                         
   6   5  13         34.61         22.03         5.07 o                         
   7   5  13          4.39          3.17         4.85 o                         
  -9   6  13         20.81         18.30         5.74 o                         
  -8   6  13          0.01         -2.11         5.25 o                         
  -7   6  13          4.67         -0.69         4.70 o                         
  -6   6  13          7.35          6.90         3.85 o                         
  -5   6  13        258.53        253.70         9.74 o                         
  -4   6  13         79.10         73.99         4.01 o                         
  -3   6  13          0.33          1.17         2.49 o                         
  -2   6  13         70.47         75.62         4.26 o                         
  -1   6  13        419.02        428.33         8.85 o                         
   0   6  13         45.73         58.01         3.06 o                         
   1   6  13         90.96        110.31         3.42 o                         
   2   6  13         94.64         92.86         3.50 o                         
   3   6  13         26.50         26.99         3.37 o                         
   4   6  13         29.14         34.64         4.84 o                         
   5   6  13          8.69         10.85         3.89 o                         
   6   6  13         39.23         46.92         5.19 o                         
   7   6  13         23.98         22.55         5.17 o                         
  -9   7  13        107.91        106.90         7.93 o                         
  -8   7  13         64.47         54.63         5.88 o                         
  -7   7  13        467.01        455.54         9.24 o                         
  -6   7  13         33.50         44.29         4.34 o                         
  -5   7  13        136.90        139.67         6.80 o                         
  -4   7  13         24.64         32.99         3.76 o                         
  -3   7  13        710.08        805.53        12.93 o                         
  -2   7  13         12.26         16.80         3.00 o                         
  -1   7  13        165.12        160.54         4.52 o                         
   0   7  13        271.61        302.26         6.08 o                         
   1   7  13       2043.67       2158.45        30.51 o                         
   2   7  13         36.09         39.30         2.97 o                         
   3   7  13         45.85         35.23         3.19 o                         
   4   7  13         54.48         61.48         5.32 o                         
   5   7  13        745.45        797.89        14.00 o                         
   6   7  13         28.97         20.13         5.98 o                         
   7   7  13          7.22         10.90         5.41 o                         
  -9   8  13        166.04        143.97         8.47 o                         
  -8   8  13        128.31        144.29         7.53 o                         
  -7   8  13         55.77         70.50         5.67 o                         
  -6   8  13        188.01        161.94         6.40 o                         
  -5   8  13        826.26        858.50        15.92 o                         
  -4   8  13         61.18         64.03         3.80 o                         
  -3   8  13         16.64         15.29         3.06 o                         
  -2   8  13          2.61          5.96         2.39 o                         
  -1   8  13       2169.18       2368.26        32.04 o                         
   0   8  13        384.76        384.84         7.63 o                         
   1   8  13        121.03        146.68         6.51 o                         
   2   8  13         40.19         31.69         3.54 o                         
   3   8  13       1197.48       1230.99        25.13 o                         
   4   8  13         90.63         92.89         5.20 o                         
   5   8  13        178.12        196.96         7.12 o                         
   6   8  13         85.43         63.95         5.37 o                         
   7   8  13        225.27        208.14         7.64 o                         
  -8   9  13        415.44        456.96        10.60 o                         
  -7   9  13         24.34         25.78         5.84 o                         
  -6   9  13         47.09         35.91         4.55 o                         
  -5   9  13         59.30         46.10         4.13 o                         
  -4   9  13        638.02        719.19        15.94 o                         
  -3   9  13        270.81        304.61         6.31 o                         
  -2   9  13        134.58        141.00         4.64 o                         
  -1   9  13          8.75         10.14         2.80 o                         
   0   9  13       1293.29       1393.41        18.27 o                         
   1   9  13        840.71        959.75        15.83 o                         
   2   9  13        232.84        184.78         6.10 o                         
   3   9  13          2.64          6.76         4.09 o                         
   4   9  13        561.01        533.54        12.05 o                         
   5   9  13        304.42        350.52         7.98 o                         
   6   9  13        114.15         99.22         7.24 o                         
  -8  10  13        156.76        166.10         8.57 o                         
  -7  10  13         68.54         87.49         7.51 o                         
  -6  10  13        183.50        158.37         6.84 o                         
  -5  10  13        109.91         92.32         5.42 o                         
  -4  10  13        206.26        248.81         6.17 o                         
  -3  10  13         70.47         48.02         3.88 o                         
  -2  10  13        488.02        474.67         8.59 o                         
  -1  10  13         50.08         43.93         2.71 o                         
   0  10  13        226.66        252.27         6.09 o                         
   1  10  13        260.57        215.37         5.78 o                         
   2  10  13        713.85        706.16        15.06 o                         
   3  10  13         46.85         41.00         4.15 o                         
   4  10  13         27.33         28.65         4.00 o                         
   5  10  13         75.36         93.00         5.79 o                         
   6  10  13        206.92        210.39        10.88 o                         
  -8  11  13         28.13         21.57         6.66 o                         
  -7  11  13         21.67         22.25         6.17 o                         
  -6  11  13          7.45          1.83         4.59 o                         
  -5  11  13         11.59         14.05         4.40 o                         
  -4  11  13         13.64         11.92         3.65 o                         
  -3  11  13         28.07         27.32         3.98 o                         
  -2  11  13         19.11         15.66         3.03 o                         
  -1  11  13        396.32        389.92         8.16 o                         
   0  11  13          6.28         16.99         3.09 o                         
   1  11  13          7.68         13.91         3.26 o                         
   2  11  13         31.26         28.26         4.56 o                         
   3  11  13         63.43         60.48         4.20 o                         
   4  11  13         24.69         22.20         5.45 o                         
   5  11  13          5.90         13.22         6.89 o                         
   6  11  13          1.19         -2.75         6.95 o                         
  -7  12  13         96.02         90.07         7.29 o                         
  -6  12  13        153.27        149.82         7.76 o                         
  -5  12  13          0.67          3.03         4.39 o                         
  -4  12  13         27.12         27.50         4.47 o                         
  -3  12  13         26.61         33.96         3.95 o                         
  -2  12  13        620.25        643.95        13.51 o                         
  -1  12  13        103.92        102.59         4.22 o                         
   0  12  13          3.05         -0.46         3.58 o                         
   1  12  13         14.90         13.21         3.33 o                         
   2  12  13         84.93         70.35         4.92 o                         
   3  12  13         88.23         83.57         4.96 o                         
   4  12  13         84.18         91.42         6.01 o                         
   5  12  13         36.22         31.62         6.30 o                         
  -7  13  13        102.37        102.47         9.14 o                         
  -6  13  13        118.53        135.33         7.24 o                         
  -5  13  13         45.04         50.58         5.99 o                         
  -4  13  13        499.23        539.26        12.77 o                         
  -3  13  13        166.36        164.36         5.44 o                         
  -2  13  13        209.43        210.92         6.10 o                         
  -1  13  13         23.47         30.02         3.54 o                         
   0  13  13        286.69        308.97         6.35 o                         
   1  13  13          4.63          0.32         4.09 o                         
   2  13  13         77.49         58.96         5.72 o                         
   3  13  13          3.35          1.25         4.76 o                         
   4  13  13        152.92        156.81         6.92 o                         
   5  13  13          0.26          4.02         6.25 o                         
  -6  14  13         89.32         77.26         9.03 o                         
  -5  14  13        106.73        106.82         6.25 o                         
  -4  14  13        141.07        146.90         6.27 o                         
  -3  14  13         72.79         96.72         5.57 o                         
  -2  14  13        489.01        503.47        10.11 o                         
  -1  14  13         58.14         45.47         4.37 o                         
   0  14  13         68.16         66.11         4.34 o                         
   1  14  13         29.69         22.07         5.11 o                         
   2  14  13        167.98        167.44         9.55 o                         
   3  14  13         53.09         43.77         7.41 o                         
   4  14  13         99.19         93.10         7.17 o                         
  -6  15  13          4.67          0.93         6.02 o                         
  -5  15  13         17.79         11.59         6.42 o                         
  -4  15  13          1.94          4.05         4.73 o                         
  -3  15  13         98.74         99.45         8.90 o                         
  -2  15  13         56.48         53.55         4.93 o                         
  -1  15  13          3.11          9.17         3.99 o                         
   0  15  13          4.75          8.53         4.68 o                         
   1  15  13        143.35        131.44         5.44 o                         
   2  15  13          9.60          7.58         5.39 o                         
   3  15  13          6.88          8.80         6.08 o                         
   4  15  13          0.12         10.01         7.47 o                         
  -5  16  13        137.60        134.31         9.37 o                         
  -4  16  13          0.89          3.00         5.71 o                         
  -3  16  13         11.49         14.98         4.77 o                         
  -2  16  13          8.21         10.13         4.69 o                         
  -1  16  13        172.62        179.04         6.94 o                         
   0  16  13          0.26          5.50         4.65 o                         
   1  16  13         25.35         33.82         4.83 o                         
   2  16  13         74.95         84.81         6.57 o                         
   3  16  13         30.31         23.43         6.42 o                         
  -4  17  13         32.76         19.75         6.33 o                         
  -3  17  13          6.36          2.12         6.00 o                         
  -2  17  13         11.24         19.34         5.92 o                         
  -1  17  13          9.85         15.64         6.68 o                         
   0  17  13         28.63         36.00         5.74 o                         
   1  17  13          0.39          5.76         5.95 o                         
   2  17  13          2.89          9.06         6.73 o                         
  -2  18  13          7.51         12.88         6.42 o                         
  -1  18  13        137.52        128.68         7.75 o                         
   0  18  13          4.94          7.85         6.82 o                         
  -9   0  14        740.55        721.74        21.21 o                         
  -8   0  14        167.12        192.21         9.41 o                         
  -7   0  14        832.10        798.86        26.29 o                         
  -6   0  14          1.33          0.66         4.94 o                         
  -5   0  14        653.99        777.65        36.60 o                         
  -4   0  14       1652.05       1682.39        31.31 o                         
  -3   0  14       4071.14       4559.37        77.31 o                         
  -2   0  14        760.03        746.39        19.56 o                         
  -1   0  14        107.43        108.33         4.50 o                         
   0   0  14       1778.75       1720.93        48.93 o                         
   2   0  14        462.39        428.24        14.99 o                         
   3   0  14          0.25          7.42         4.09 o                         
   4   0  14       1658.14       1660.66        49.05 o                         
   5   0  14         51.26         59.59         6.78 o                         
   6   0  14        208.46        247.08         9.59 o                         
   7   0  14         28.53         16.41         7.96 o                         
  -9   1  14        295.64        280.69        10.20 o                         
  -8   1  14        342.56        392.88         9.79 o                         
  -7   1  14        267.28        269.49         7.34 o                         
  -6   1  14        344.93        364.20         8.09 o                         
  -5   1  14         69.78         60.65         4.23 o                         
  -4   1  14        286.06        287.88        10.74 o                         
  -3   1  14        888.77        883.93        16.32 o                         
  -2   1  14        977.61        886.90        21.83 o                         
  -1   1  14        562.58        471.66        86.34 o                         
   0   1  14          0.67          3.24         2.53 o                         
   1   1  14          7.60          8.73         2.17 o                         
   2   1  14        395.32        355.17         7.68 o                         
   3   1  14         31.79         20.67         4.93 o                         
   4   1  14        117.54        125.19         7.06 o                         
   5   1  14        133.39        171.45         7.48 o                         
   6   1  14        229.59        203.28         6.46 o                         
   7   1  14         86.85         90.93         6.78 o                         
  -9   2  14         10.48         15.67         7.26 o                         
  -8   2  14        106.46        100.30         6.71 o                         
  -7   2  14        111.57        105.13         7.03 o                         
  -6   2  14        666.67        632.10        12.26 o                         
  -5   2  14        223.41        294.79        11.53 o                         
  -4   2  14        441.82        395.10        73.08 o                         
  -3   2  14        219.76        224.62         6.26 o                         
  -2   2  14        213.96        211.72         4.66 o                         
  -1   2  14        574.96        657.29        12.37 o                         
   0   2  14        115.25        107.37         3.72 o                         
   1   2  14          5.22          9.97         2.17 o                         
   2   2  14          0.63          1.99         2.62 o                         
   3   2  14       1072.28       1078.24        19.25 o                         
   4   2  14         10.89         22.97         3.52 o                         
   5   2  14          0.25          2.33         3.83 o                         
   6   2  14          8.97          7.35         4.89 o                         
   7   2  14        193.23        193.79        12.40 o                         
  -9   3  14         59.96         65.91         6.91 o                         
  -8   3  14         48.62         44.67         7.14 o                         
  -7   3  14          0.17          4.60         5.50 o                         
  -6   3  14         66.27         67.87         7.46 o                         
  -5   3  14        470.54        482.14         9.23 o                         
  -4   3  14         71.86         77.74         4.05 o                         
  -3   3  14        168.83        174.66         4.92 o                         
  -2   3  14        622.98        712.90        15.19 o                         
  -1   3  14         46.31         49.17         2.83 o                         
   0   3  14         66.39         79.01         3.52 o                         
   1   3  14         29.46         30.97         3.29 o                         
   2   3  14        601.01        675.87        10.48 o                         
   3   3  14        896.25        922.62        15.79 o                         
   4   3  14        171.77        135.30         7.23 o                         
   5   3  14        243.54        220.62         8.59 o                         
   6   3  14         83.94         88.79         8.63 o                         
   7   3  14         28.90         28.98         5.41 o                         
  -9   4  14        124.26        132.63         6.01 o                         
  -8   4  14         83.23         76.79         6.59 o                         
  -7   4  14          1.36          5.03         5.03 o                         
  -6   4  14        115.06         93.09         4.74 o                         
  -5   4  14        582.66        597.62        12.12 o                         
  -4   4  14        387.74        401.86         8.13 o                         
  -3   4  14        267.33        287.86         6.93 o                         
  -2   4  14         15.69         13.32         2.66 o                         
  -1   4  14         51.80         63.79         3.24 o                         
   0   4  14       1112.10       1167.06        16.67 o                         
   1   4  14         31.48         66.67         4.31 o                         
   2   4  14        674.19        723.53        11.47 o                         
   3   4  14         98.54         78.74         4.19 o                         
   4   4  14         46.89         57.30         3.87 o                         
   5   4  14          9.76         13.24         4.74 o                         
   6   4  14         94.12         99.99         5.84 o                         
   7   4  14         32.11         24.37         5.34 o                         
  -9   5  14        123.52        118.97         6.31 o                         
  -8   5  14        471.77        506.13        10.96 o                         
  -7   5  14        170.21        151.14         6.06 o                         
  -6   5  14         35.90         51.40         4.92 o                         
  -5   5  14        106.66         84.19         4.99 o                         
  -4   5  14       1248.02       1337.10        19.83 o                         
  -3   5  14         64.54         87.90         4.14 o                         
  -2   5  14        126.18        141.67         4.05 o                         
  -1   5  14        227.67        251.09         5.77 o                         
   0   5  14       1415.29       1562.88        25.79 o                         
   1   5  14       2508.10       2642.25        41.37 o                         
   2   5  14          1.40          3.25         2.62 o                         
   3   5  14         81.46        102.05         4.76 o                         
   4   5  14        609.68        626.73        12.41 o                         
   5   5  14        783.24        851.94        14.53 o                         
   6   5  14          1.52          3.55         4.72 o                         
   7   5  14         26.93         21.28         6.14 o                         
  -9   6  14         56.11         69.62         6.77 o                         
  -8   6  14          2.28          3.71         6.01 o                         
  -7   6  14          1.08          2.29         4.93 o                         
  -6   6  14       1794.95       1741.29        23.93 o                         
  -5   6  14        578.16        638.11        11.58 o                         
  -4   6  14        352.56        340.60         7.45 o                         
  -3   6  14        522.69        519.37        13.51 o                         
  -2   6  14        268.46        250.00         5.97 o                         
  -1   6  14       1697.72       1766.34        24.49 o                         
   0   6  14         20.47         16.27         2.83 o                         
   1   6  14        288.78        280.82         9.02 o                         
   2   6  14        178.74        178.69         4.98 o                         
   3   6  14       1457.18       1484.83        22.48 o                         
   4   6  14         35.74         26.99         3.93 o                         
   5   6  14         15.12         34.12         4.61 o                         
   6   6  14         76.43         76.06         5.91 o                         
   7   6  14        340.24        317.96         8.72 o                         
  -9   7  14         17.49         11.28         5.88 o                         
  -8   7  14         67.96         69.41         6.05 o                         
  -7   7  14         48.59         52.32         5.23 o                         
  -6   7  14         24.18         28.98         4.54 o                         
  -5   7  14         84.64         89.88         4.72 o                         
  -4   7  14       1092.66       1147.95        17.38 o                         
  -3   7  14        145.76        160.88         4.77 o                         
  -2   7  14         41.61         54.60         3.93 o                         
  -1   7  14         86.48         77.75         3.74 o                         
   0   7  14        537.69        590.55        10.28 o                         
   1   7  14        600.21        566.95         9.43 o                         
   2   7  14         36.90         26.47         3.38 o                         
   3   7  14         18.61         37.70         4.26 o                         
   4   7  14        137.23        157.40         5.78 o                         
   5   7  14        221.96        240.68         7.01 o                         
   6   7  14         88.86         60.89         6.49 o                         
  -9   8  14         81.38         89.32         8.03 o                         
  -8   8  14         82.25         93.97         6.57 o                         
  -7   8  14         61.03         59.69         5.24 o                         
  -6   8  14          6.31          5.29         4.90 o                         
  -5   8  14          2.02          7.85         4.29 o                         
  -4   8  14         36.41         38.40         4.58 o                         
  -3   8  14        492.88        496.17         9.32 o                         
  -2   8  14        184.34        193.34         5.88 o                         
  -1   8  14        133.25        132.05         4.14 o                         
   0   8  14        884.24        853.36        12.93 o                         
   1   8  14         27.07         34.08         3.54 o                         
   2   8  14         47.39         33.76         3.07 o                         
   3   8  14          0.23          2.72         3.53 o                         
   4   8  14        133.20        142.44         5.99 o                         
   5   8  14          6.46          3.99         5.03 o                         
   6   8  14          6.52         12.06         5.90 o                         
  -8   9  14         30.29         25.68         7.06 o                         
  -7   9  14          1.99        -10.60         7.07 o                         
  -6   9  14          0.10          0.76         4.82 o                         
  -5   9  14        109.18        115.00         4.78 o                         
  -4   9  14        211.72        219.54         5.75 o                         
  -3   9  14        138.30        129.05         5.12 o                         
  -2   9  14         94.06         87.55         3.82 o                         
  -1   9  14         17.60         22.05         3.49 o                         
   0   9  14        500.65        576.18         9.85 o                         
   1   9  14        616.53        644.16        12.11 o                         
   2   9  14        112.47        123.33         5.07 o                         
   3   9  14          3.73          4.71         4.07 o                         
   4   9  14         43.46         43.61         4.87 o                         
   5   9  14        125.28        124.94         8.18 o                         
   6   9  14         29.97         31.12         6.79 o                         
  -8  10  14        101.44        107.73         9.35 o                         
  -7  10  14        118.36        132.22         7.48 o                         
  -6  10  14        135.72        114.26         6.52 o                         
  -5  10  14        137.98        135.45         5.85 o                         
  -4  10  14         26.25         30.05         4.80 o                         
  -3  10  14        103.78        117.78         5.01 o                         
  -2  10  14        744.40        746.50        14.89 o                         
  -1  10  14        467.25        522.28         9.88 o                         
   0  10  14          4.32          5.25         3.10 o                         
   1  10  14         25.84         34.70         3.18 o                         
   2  10  14        300.44        307.30         7.01 o                         
   3  10  14        306.87        304.77         9.68 o                         
   4  10  14         69.23         83.99         5.78 o                         
   5  10  14          2.10          5.93         5.13 o                         
   6  10  14        114.82        118.28         6.47 o                         
  -8  11  14        186.60        197.00         7.81 o                         
  -7  11  14        208.52        208.90         8.89 o                         
  -6  11  14         42.16         39.90         5.22 o                         
  -5  11  14        134.59        112.99         6.84 o                         
  -4  11  14        245.64        267.18         7.91 o                         
  -3  11  14        710.77        727.66        12.88 o                         
  -2  11  14        544.82        542.78        10.75 o                         
  -1  11  14        328.43        324.15         8.45 o                         
   0  11  14        242.21        295.72         6.21 o                         
   1  11  14        101.44        116.85         4.14 o                         
   2  11  14        328.28        281.50         7.77 o                         
   3  11  14         67.88         62.66         5.70 o                         
   4  11  14        156.37        183.21         7.05 o                         
   5  11  14         13.24         10.68         5.42 o                         
  -7  12  14         51.14         56.17         7.70 o                         
  -6  12  14          2.50          7.70         5.42 o                         
  -5  12  14        121.71        137.99         9.44 o                         
  -4  12  14        283.73        288.31         7.48 o                         
  -3  12  14        306.60        338.74         7.93 o                         
  -2  12  14        124.26        119.59         4.76 o                         
  -1  12  14         11.06         13.51         3.89 o                         
   0  12  14        257.92        295.66        10.25 o                         
   1  12  14        124.16        136.41         5.31 o                         
   2  12  14         82.90         86.06         5.03 o                         
   3  12  14         16.27          8.08         4.67 o                         
   4  12  14        236.10        236.52        10.00 o                         
   5  12  14         12.73         14.24         6.94 o                         
  -7  13  14         17.44         12.99         8.01 o                         
  -6  13  14         26.17         17.75         6.30 o                         
  -5  13  14          1.88          0.41         6.21 o                         
  -4  13  14         46.87         44.70         5.38 o                         
  -3  13  14         35.03         36.23         4.23 o                         
  -2  13  14         10.04         12.50         3.93 o                         
  -1  13  14          0.42          0.94         3.73 o                         
   0  13  14          3.71          7.43         4.00 o                         
   1  13  14         13.30          9.93         3.49 o                         
   2  13  14          2.85          6.08         5.37 o                         
   3  13  14          0.67          2.29         5.21 o                         
   4  13  14          7.68          8.85         6.57 o                         
  -6  14  14          1.59          9.90         8.19 o                         
  -5  14  14         20.60         12.48         6.11 o                         
  -4  14  14          5.22          4.99         5.22 o                         
  -3  14  14         96.85        109.64         6.37 o                         
  -2  14  14          6.20         12.19         4.57 o                         
  -1  14  14         73.63         76.49         5.44 o                         
   0  14  14        245.16        256.77         6.89 o                         
   1  14  14          6.06          3.42         4.21 o                         
   2  14  14        121.68        134.49         5.57 o                         
   3  14  14          2.46          0.11         5.39 o                         
   4  14  14         18.30         24.91         9.12 o                         
  -5  15  14         94.15         80.00        14.15 o                         
  -4  15  14         85.74         70.50         6.62 o                         
  -3  15  14         12.19         19.35         4.80 o                         
  -2  15  14         24.55         15.35         4.39 o                         
  -1  15  14         14.34          9.43         5.10 o                         
   0  15  14          0.15          5.25         4.44 o                         
   1  15  14         44.72         59.17         6.28 o                         
   2  15  14         57.28         56.27         5.85 o                         
   3  15  14         79.35         77.25         7.15 o                         
  -4  16  14          1.14          5.61         5.76 o                         
  -3  16  14         22.04         21.29         5.00 o                         
  -2  16  14         92.21         93.14         6.53 o                         
  -1  16  14        154.83        129.91         6.73 o                         
   0  16  14         18.56         22.02         6.45 o                         
   1  16  14         11.49          7.62         6.84 o                         
   2  16  14         81.34         88.10         8.50 o                         
  -3  17  14         13.50          8.31         7.46 o                         
  -2  17  14          1.04         -2.92         7.39 o                         
  -1  17  14         24.65         19.06         5.43 o                         
   0  17  14         69.94         69.25         6.63 o                         
   1  17  14        112.34        106.51         9.11 o                         
  -9   1  15         27.95         22.05         5.73 o                         
  -8   1  15        216.39        218.98         7.67 o                         
  -7   1  15        485.25        465.81         9.63 o                         
  -6   1  15        211.38        174.50         5.83 o                         
  -5   1  15        105.42         95.40         4.70 o                         
  -4   1  15        241.10        193.42         6.46 o                         
  -3   1  15        898.63        900.03        18.62 o                         
  -2   1  15        150.47        133.70         6.43 o                         
  -1   1  15        488.03        465.73        84.10 o                         
   0   1  15        334.74        344.47         7.56 o                         
   1   1  15        194.63        211.02         4.98 o                         
   2   1  15        118.17        112.26         4.28 o                         
   3   1  15        585.84        597.92        11.01 o                         
   4   1  15          3.18          9.39         5.82 o                         
   5   1  15        210.48        207.53        38.86 o                         
   6   1  15         55.64         55.33         6.51 o                         
   7   1  15        172.03        202.58         7.47 o                         
  -9   2  15        563.47        566.96        12.38 o                         
  -8   2  15         14.56         12.59         5.25 o                         
  -7   2  15        170.07        168.95         7.03 o                         
  -6   2  15          1.66          4.17         4.64 o                         
  -5   2  15        854.39        885.22        20.02 o                         
  -4   2  15         10.64          2.32         4.85 o                         
  -3   2  15       1165.58       1140.02        17.18 o                         
  -2   2  15         48.66         56.65         3.80 o                         
  -1   2  15       1129.04       1102.85        16.94 o                         
   0   2  15        245.97        260.16         5.24 o                         
   1   2  15        742.02        834.75        13.95 o                         
   2   2  15         45.15         46.71         3.43 o                         
   3   2  15        586.11        564.03        10.57 o                         
   4   2  15        275.88        280.73         6.54 o                         
   5   2  15        199.57        207.17         6.40 o                         
   6   2  15          0.57         -0.66         4.56 o                         
   7   2  15        246.85        221.12        10.38 o                         
  -9   3  15        383.55        364.37        11.52 o                         
  -8   3  15        421.30        455.93        15.78 o                         
  -7   3  15        103.37         90.87         7.61 o                         
  -6   3  15         65.37         61.57         4.93 o                         
  -5   3  15        175.01        128.80         5.42 o                         
  -4   3  15        544.22        662.61        11.29 o                         
  -3   3  15        329.27        300.69         6.63 o                         
  -2   3  15        470.90        406.94         7.74 o                         
  -1   3  15         49.98         30.40         2.84 o                         
   0   3  15       1338.52       1400.38        20.11 o                         
   1   3  15        425.11        444.31         7.78 o                         
   2   3  15        196.58        157.12         4.97 o                         
   3   3  15          0.91          4.14         4.16 o                         
   4   3  15        526.79        504.66         9.54 o                         
   5   3  15        232.93        262.62         8.19 o                         
   6   3  15        107.97         94.95         5.27 o                         
   7   3  15          0.67          3.00         5.93 o                         
  -9   4  15          2.60          6.24         5.82 o                         
  -8   4  15         34.23         32.06         6.18 o                         
  -7   4  15        451.43        413.83         9.69 o                         
  -6   4  15       2196.93       2240.26        32.94 o                         
  -5   4  15         76.92         59.92         4.46 o                         
  -4   4  15         30.48         36.86         3.15 o                         
  -3   4  15        376.43        346.49         7.08 o                         
  -2   4  15       2318.22       2357.77        32.26 o                         
  -1   4  15        402.87        376.51         7.36 o                         
   0   4  15         41.75         66.84         3.39 o                         
   1   4  15        139.23        119.91         3.95 o                         
   2   4  15       1260.65       1305.10        19.65 o                         
   3   4  15        256.64        235.55         6.58 o                         
   4   4  15         19.54         26.76         4.04 o                         
   5   4  15          2.60         -5.37         4.54 o                         
   6   4  15        220.29        204.07         7.30 o                         
   7   4  15        101.31        106.72         6.98 o                         
  -9   5  15          9.58          0.84         6.82 o                         
  -8   5  15          6.02          1.53         6.68 o                         
  -7   5  15         42.30         29.84         5.31 o                         
  -6   5  15         98.20        110.45         5.87 o                         
  -5   5  15          2.16         10.34         4.02 o                         
  -4   5  15        266.05        284.36         7.74 o                         
  -3   5  15        173.42        179.69         4.64 o                         
  -2   5  15         94.36        102.87         3.83 o                         
  -1   5  15          5.09          4.98         2.49 o                         
   0   5  15        724.83        789.60        12.63 o                         
   1   5  15        213.83        226.13         5.68 o                         
   2   5  15         23.25         19.87         3.17 o                         
   3   5  15        385.23        382.87         7.73 o                         
   4   5  15         70.68         82.95         4.51 o                         
   5   5  15          0.85          4.82         4.33 o                         
   6   5  15         10.77          9.45         5.07 o                         
  -9   6  15          0.78          1.26         6.29 o                         
  -8   6  15         12.65         12.57         6.42 o                         
  -7   6  15          6.30          4.89         5.91 o                         
  -6   6  15         26.84         32.59         4.17 o                         
  -5   6  15          6.93         14.86         3.92 o                         
  -4   6  15         53.61         45.15         3.83 o                         
  -3   6  15        232.00        240.38         6.41 o                         
  -2   6  15        161.77        164.57         5.25 o                         
  -1   6  15         31.02         29.42         2.66 o                         
   0   6  15         63.61         69.18         3.03 o                         
   1   6  15          1.61          6.17         2.89 o                         
   2   6  15          6.99          3.53         3.09 o                         
   3   6  15          4.00          6.53         4.11 o                         
   4   6  15          0.85          2.33         3.70 o                         
   5   6  15          0.59         -2.46         4.92 o                         
   6   6  15         31.10         28.13         6.20 o                         
  -9   7  15         77.97         83.60         6.08 o                         
  -8   7  15        270.06        278.79         8.00 o                         
  -7   7  15          1.40         -3.42         4.78 o                         
  -6   7  15          0.17          6.26         4.50 o                         
  -5   7  15        122.21        121.84         5.27 o                         
  -4   7  15        821.51        910.00        14.64 o                         
  -3   7  15         58.43         64.29         4.05 o                         
  -2   7  15         68.79         48.76         3.06 o                         
  -1   7  15          7.22          9.52         3.03 o                         
   0   7  15       2264.17       2402.66        33.18 o                         
   1   7  15        171.13        157.59         4.85 o                         
   2   7  15         37.86         37.80         3.41 o                         
   3   7  15         50.90         49.40         4.40 o                         
   4   7  15        751.22        841.10        16.76 o                         
   5   7  15         44.34         49.17         5.11 o                         
   6   7  15          0.52          1.42         4.99 o                         
  -8   8  15          1.23          0.58         6.67 o                         
  -7   8  15         71.60         70.62         5.65 o                         
  -6   8  15        982.74       1004.81        17.29 o                         
  -5   8  15        120.53        145.08         5.89 o                         
  -4   8  15         81.80         82.83         5.03 o                         
  -3   8  15          0.95          2.46         2.96 o                         
  -2   8  15       1099.95       1166.41        19.15 o                         
  -1   8  15        227.91        200.08         5.02 o                         
   0   8  15         14.11         25.06         3.57 o                         
   1   8  15         84.85         84.17         4.01 o                         
   2   8  15        690.79        750.01        15.42 o                         
   3   8  15        241.50        249.33         7.24 o                         
   4   8  15         15.12         13.98         4.76 o                         
   5   8  15          0.92          6.33         5.05 o                         
   6   8  15        209.07        224.57         8.15 o                         
  -8   9  15        210.32        205.19         9.03 o                         
  -7   9  15        189.59        192.67         8.65 o                         
  -6   9  15          5.83         13.38         4.77 o                         
  -5   9  15        160.55        146.38         5.81 o                         
  -4   9  15        363.53        404.88        10.65 o                         
  -3   9  15       1059.03       1056.28        18.20 o                         
  -2   9  15         84.31         75.03         3.76 o                         
  -1   9  15        337.83        329.36         7.71 o                         
   0   9  15        371.90        432.88         9.53 o                         
   1   9  15        429.77        407.86        10.05 o                         
   2   9  15        127.18        123.16         5.61 o                         
   3   9  15         40.71         38.30         4.90 o                         
   4   9  15         66.44         61.23         6.38 o                         
   5   9  15         93.71         84.46         6.66 o                         
   6   9  15        184.25        175.67         8.11 o                         
  -8  10  15          0.01          3.33         8.23 o                         
  -7  10  15          0.16         -3.89         6.21 o                         
  -6  10  15         42.78         44.40         5.59 o                         
  -5  10  15        267.44        272.16         7.60 o                         
  -4  10  15         22.44         17.72         4.17 o                         
  -3  10  15         44.96         40.71         4.14 o                         
  -2  10  15         26.86         32.23         3.80 o                         
  -1  10  15        418.66        418.91         9.15 o                         
   0  10  15         99.20         97.33         5.72 o                         
   1  10  15        175.19        188.67         5.47 o                         
   2  10  15          1.91         -2.31         4.49 o                         
   3  10  15         62.15         49.56         5.52 o                         
   4  10  15         26.23         28.40         5.25 o                         
   5  10  15         57.33         54.25         6.34 o                         
  -7  11  15          2.22          4.47         6.75 o                         
  -6  11  15          3.28          7.94         5.31 o                         
  -5  11  15         17.31         21.39         5.28 o                         
  -4  11  15          0.11          4.10         5.34 o                         
  -3  11  15         51.81         41.08         4.17 o                         
  -2  11  15          0.16          4.61         3.29 o                         
  -1  11  15          8.50          6.62         4.26 o                         
   0  11  15          7.23          9.18         3.64 o                         
   1  11  15          5.67          5.25         3.64 o                         
   2  11  15         34.28         39.85         4.03 o                         
   3  11  15         49.90         51.12         5.08 o                         
   4  11  15          8.12          9.98         4.84 o                         
   5  11  15          1.12         -0.65         5.81 o                         
  -7  12  15        240.82        230.63         8.96 o                         
  -6  12  15         41.67         38.89         6.85 o                         
  -5  12  15         25.27         29.04         5.09 o                         
  -4  12  15          2.03          2.00         4.18 o                         
  -3  12  15        121.65        129.23         4.91 o                         
  -2  12  15         37.18         28.91         4.20 o                         
  -1  12  15        196.73        226.55         6.84 o                         
   0  12  15         69.83         66.28         4.39 o                         
   1  12  15         49.93         53.44         4.11 o                         
   2  12  15         22.04         23.57         4.24 o                         
   3  12  15        145.82        164.53         6.92 o                         
   4  12  15        108.05        114.74         6.97 o                         
  -6  13  15          8.21          6.90         6.19 o                         
  -5  13  15         74.99         54.84         6.09 o                         
  -4  13  15          0.30          0.30         5.07 o                         
  -3  13  15        317.90        328.35         8.91 o                         
  -2  13  15         19.24         14.65         4.09 o                         
  -1  13  15         56.33         42.81         4.53 o                         
   0  13  15         63.52         60.65         4.97 o                         
   1  13  15        244.52        274.57         7.94 o                         
   2  13  15         32.70         28.18         4.53 o                         
   3  13  15        157.59        177.99         9.23 o                         
   4  13  15          0.99          6.31         6.68 o                         
  -6  14  15         36.41         28.19         7.54 o                         
  -5  14  15         91.92         84.55         7.03 o                         
  -4  14  15          0.73          1.72         4.81 o                         
  -3  14  15        127.17        138.76         6.57 o                         
  -2  14  15         81.54         82.66         5.55 o                         
  -1  14  15        250.92        247.90         8.52 o                         
   0  14  15          4.97          8.78         4.40 o                         
   1  14  15         62.56         83.62         5.37 o                         
   2  14  15         59.89         55.34         5.69 o                         
   3  14  15        153.82        148.53         8.28 o                         
  -5  15  15         12.02          5.94         7.29 o                         
  -4  15  15         44.15         50.16         6.61 o                         
  -3  15  15          1.41          4.08         5.07 o                         
  -2  15  15         40.74         42.92         5.45 o                         
  -1  15  15         10.58          2.84         5.35 o                         
   0  15  15        152.40        148.87         7.80 o                         
   1  15  15         20.30         21.85         6.32 o                         
   2  15  15          2.90          3.30         7.04 o                         
  -4  16  15         14.48         15.86         6.04 o                         
  -3  16  15         18.81         11.91         5.97 o                         
  -2  16  15         86.23         93.01         6.58 o                         
  -1  16  15          1.12         -5.77         5.83 o                         
   0  16  15          1.08          1.69         6.02 o                         
   1  16  15          4.05          3.21         6.64 o                         
  -2  17  15          3.08          5.85         6.83 o                         
  -1  17  15          4.50          4.82         7.51 o                         
  -9   0  16        468.86        513.88        15.23 o                         
  -8   0  16        248.55        262.36        14.08 o                         
  -7   0  16        139.66        142.60         8.91 o                         
  -6   0  16        233.54        195.56         8.02 o                         
  -5   0  16        348.51        357.92        11.95 o                         
  -4   0  16       1304.60       1162.92        24.68 o                         
  -3   0  16        180.99        183.32         7.85 o                         
  -2   0  16         29.09         37.58         5.00 o                         
  -1   0  16       2206.40       2149.01        73.72 o                         
   0   0  16         33.36         35.17         4.34 o                         
   2   0  16        503.19        502.30        24.61 o                         
   3   0  16       2158.22       2266.75        44.17 o                         
   4   0  16          6.76         -0.96         5.97 o                         
   5   0  16         30.00         45.27         6.63 o                         
   6   0  16         88.50         89.88        17.07 o                         
  -9   1  16        246.99        229.55         8.15 o                         
  -8   1  16        461.40        451.57         9.82 o                         
  -7   1  16        134.09        122.20         5.74 o                         
  -6   1  16         80.62         73.56         5.23 o                         
  -5   1  16         22.55         11.25         4.17 o                         
  -4   1  16         12.11         19.99         3.32 o                         
  -3   1  16        321.49        343.42         7.78 o                         
  -2   1  16         20.85         15.14         4.45 o                         
  -1   1  16         13.59          6.76         2.82 o                         
   0   1  16          0.94          9.89         2.81 o                         
   1   1  16        371.24        386.06         7.81 o                         
   2   1  16         33.34         29.44         3.33 o                         
   3   1  16          8.93          6.36         5.19 o                         
   4   1  16        174.81        213.07         7.82 o                         
   5   1  16        598.54        625.25        14.40 o                         
   6   1  16          5.53          0.11         5.58 o                         
  -9   2  16         26.68         27.90         7.53 o                         
  -8   2  16          0.82          5.06         6.48 o                         
  -7   2  16        599.47        531.34        13.75 o                         
  -6   2  16        261.95        249.84         7.65 o                         
  -5   2  16          0.97          3.59         4.82 o                         
  -4   2  16        136.35        137.82        24.07 o                         
  -3   2  16         37.98         35.59         3.67 o                         
  -2   2  16        317.63        299.40         6.20 o                         
  -1   2  16         96.92        101.89        10.89 o                         
   0   2  16        269.17        288.46         6.62 o                         
   1   2  16          1.26          7.43         2.44 o                         
   2   2  16        196.97        181.92         5.08 o                         
   3   2  16        148.37        144.52         5.98 o                         
   4   2  16        237.63        219.76         6.59 o                         
   5   2  16         44.24         42.50         5.20 o                         
   6   2  16         89.06         78.54        13.09 o                         
  -9   3  16         52.42         55.97         8.69 o                         
  -8   3  16        125.39        118.10         9.60 o                         
  -7   3  16        171.63        175.52         7.13 o                         
  -6   3  16         93.71         80.94         5.17 o                         
  -5   3  16         43.71         41.62         4.94 o                         
  -4   3  16        256.34        248.26         6.54 o                         
  -3   3  16        290.22        277.53         6.70 o                         
  -2   3  16        801.86        837.44        13.54 o                         
  -1   3  16        143.77        140.25         4.53 o                         
   0   3  16         12.41          9.93         2.94 o                         
   1   3  16        506.55        505.59         9.17 o                         
   2   3  16        311.92        367.08         7.90 o                         
   3   3  16         12.12         10.31         4.51 o                         
   4   3  16         17.07         17.71         3.94 o                         
   5   3  16        224.49        247.67         7.13 o                         
   6   3  16         46.42         53.21         5.19 o                         
  -9   4  16         17.12         12.27         6.98 o                         
  -8   4  16          0.55          4.33         6.47 o                         
  -7   4  16         61.49         51.38         6.06 o                         
  -6   4  16        115.86        112.47         5.76 o                         
  -5   4  16        523.99        486.84        16.25 o                         
  -4   4  16         89.55         91.16         4.27 o                         
  -3   4  16        154.41        154.62         5.06 o                         
  -2   4  16        141.47        142.95         5.31 o                         
  -1   4  16         75.60         84.34         3.70 o                         
   0   4  16         62.92         56.94         3.35 o                         
   1   4  16          4.14         11.66         2.80 o                         
   2   4  16         79.73         74.01         4.17 o                         
   3   4  16         89.16         97.46         4.78 o                         
   4   4  16          5.56          0.72         4.49 o                         
   5   4  16          1.07         -1.34         4.98 o                         
   6   4  16         13.17         13.50         5.65 o                         
  -9   5  16        174.79        168.32         9.36 o                         
  -8   5  16        167.44        199.64         7.47 o                         
  -7   5  16        185.88        169.74         6.54 o                         
  -6   5  16        149.02        154.76         6.28 o                         
  -5   5  16       1007.13       1036.36        18.11 o                         
  -4   5  16       1134.69       1198.93        19.25 o                         
  -3   5  16         31.30         27.13         3.47 o                         
  -2   5  16         72.77         76.56         3.66 o                         
  -1   5  16        378.67        357.65         6.77 o                         
   0   5  16        947.01       1035.00        15.10 o                         
   1   5  16        132.06        139.45         4.83 o                         
   2   5  16        478.18        471.85        15.47 o                         
   3   5  16         61.84         56.86         4.65 o                         
   4   5  16        357.65        412.64         9.94 o                         
   5   5  16         61.11         65.25         5.87 o                         
   6   5  16        172.43        130.79         6.72 o                         
  -8   6  16        175.07        174.16         8.86 o                         
  -7   6  16        380.14        383.40         9.56 o                         
  -6   6  16       1143.65       1171.87        21.34 o                         
  -5   6  16         81.26         89.25         4.91 o                         
  -4   6  16        168.11        153.95         6.07 o                         
  -3   6  16        258.57        328.48         7.03 o                         
  -2   6  16        313.02        292.24         6.84 o                         
  -1   6  16         15.19         22.09         3.35 o                         
   0   6  16        304.06        318.25         7.02 o                         
   1   6  16          0.55          1.95         2.62 o                         
   2   6  16        365.69        380.24         7.90 o                         
   3   6  16         81.58        105.21         5.46 o                         
   4   6  16        157.94        159.06         6.03 o                         
   5   6  16         64.78         80.54         5.49 o                         
   6   6  16        193.63        201.40         8.06 o                         
  -8   7  16         29.61         35.95         6.83 o                         
  -7   7  16         59.01         62.82         5.62 o                         
  -6   7  16         35.57         30.97         5.12 o                         
  -5   7  16        205.50        187.07         6.46 o                         
  -4   7  16        515.34        537.80        10.57 o                         
  -3   7  16        273.63        274.65         7.83 o                         
  -2   7  16          3.76          0.05         3.15 o                         
  -1   7  16        125.28        139.83         4.75 o                         
   0   7  16        296.50        285.19         6.73 o                         
   1   7  16        176.93        145.92         5.08 o                         
   2   7  16        194.34        190.15         5.81 o                         
   3   7  16         13.58         19.44         4.82 o                         
   4   7  16         80.54         91.37         5.63 o                         
   5   7  16         19.88         17.98         5.43 o                         
   6   7  16         80.52         76.83         6.46 o                         
  -8   8  16          2.43          1.76         6.46 o                         
  -7   8  16         63.19         61.09         6.28 o                         
  -6   8  16         12.81         14.51         4.70 o                         
  -5   8  16        149.43        140.58         5.99 o                         
  -4   8  16        162.12        184.78         7.02 o                         
  -3   8  16         30.12         31.25         4.12 o                         
  -2   8  16         38.08         43.59         5.37 o                         
  -1   8  16        125.84        121.62         4.10 o                         
   0   8  16          0.22          1.09         3.06 o                         
   1   8  16        139.03        123.67         4.41 o                         
   2   8  16          6.21          9.42         4.22 o                         
   3   8  16        143.08        129.86         5.18 o                         
   4   8  16         67.90         63.88         5.83 o                         
   5   8  16          3.59          9.75         5.51 o                         
  -8   9  16          5.54          2.73         6.14 o                         
  -7   9  16          0.04          1.13         5.52 o                         
  -6   9  16         16.99         12.06         5.49 o                         
  -5   9  16        238.90        258.04         7.30 o                         
  -4   9  16         27.16         33.15         4.39 o                         
  -3   9  16         14.68         13.83         4.09 o                         
  -2   9  16        128.72        117.88         4.33 o                         
  -1   9  16        139.78        147.79         5.21 o                         
   0   9  16        156.87        173.97         4.92 o                         
   1   9  16          0.28          4.19         3.36 o                         
   2   9  16        232.46        241.56         7.68 o                         
   3   9  16         33.84         35.46         4.85 o                         
   4   9  16         39.53         39.73         5.42 o                         
   5   9  16         12.75          6.46         5.64 o                         
  -7  10  16        201.22        200.23         7.95 o                         
  -6  10  16        217.70        207.31         8.07 o                         
  -5  10  16        236.55        251.17         9.11 o                         
  -4  10  16         38.94         33.73         4.91 o                         
  -3  10  16        141.00        150.19         6.04 o                         
  -2  10  16        280.60        265.73         6.38 o                         
  -1  10  16        195.98        223.07         7.76 o                         
   0  10  16        104.65        120.74         4.61 o                         
   1  10  16         38.72         57.73         4.70 o                         
   2  10  16         73.81         73.74         4.88 o                         
   3  10  16         80.74         66.61         5.49 o                         
   4  10  16        152.53        158.05         6.68 o                         
   5  10  16          0.05          3.87         6.98 o                         
  -7  11  16        197.69        199.18        12.23 o                         
  -6  11  16         25.34         22.54         6.16 o                         
  -5  11  16          8.43          8.55         5.63 o                         
  -4  11  16        196.12        206.06         6.54 o                         
  -3  11  16        560.87        558.45        11.73 o                         
  -2  11  16          7.86         10.34         4.00 o                         
  -1  11  16         10.29          2.65         4.00 o                         
   0  11  16         58.16         76.42         5.00 o                         
   1  11  16        280.34        284.37         7.41 o                         
   2  11  16         16.71         14.88         4.24 o                         
   3  11  16          6.31         10.13         5.10 o                         
   4  11  16          6.59          7.68         7.32 o                         
  -6  12  16         29.69         30.14         6.74 o                         
  -5  12  16        203.50        210.18         8.72 o                         
  -4  12  16         15.48          8.68         5.00 o                         
  -3  12  16         51.78         58.47         5.78 o                         
  -2  12  16        186.05        172.13         6.08 o                         
  -1  12  16        266.35        256.24         7.97 o                         
   0  12  16         83.61         80.27         4.87 o                         
   1  12  16          2.72          5.81         4.87 o                         
   2  12  16         25.04         26.85         5.20 o                         
   3  12  16        206.30        222.92         8.55 o                         
   4  12  16          0.02          6.01         7.22 o                         
  -6  13  16          6.48          2.72         8.16 o                         
  -5  13  16          0.92          3.45         6.40 o                         
  -4  13  16          9.61          7.78         5.79 o                         
  -3  13  16         23.38         23.52         6.04 o                         
  -2  13  16          6.77          7.27         3.81 o                         
  -1  13  16          8.81          9.53         4.55 o                         
   0  13  16         57.85         56.01         5.51 o                         
   1  13  16          0.21          1.66         4.67 o                         
   2  13  16          0.67          0.67         6.38 o                         
   3  13  16          0.82          7.48         6.45 o                         
  -5  14  16         19.94         19.93         6.25 o                         
  -4  14  16         62.99         68.32         6.97 o                         
  -3  14  16         24.06         24.34         4.68 o                         
  -2  14  16          8.33          5.82         5.50 o                         
  -1  14  16          6.40          5.25         4.69 o                         
   0  14  16          0.59          3.22         5.10 o                         
   1  14  16          7.73         19.76         4.95 o                         
   2  14  16          3.99          2.46         6.82 o                         
  -4  15  16        124.07        134.18         7.31 o                         
  -3  15  16         31.89         28.93         6.00 o                         
  -2  15  16         46.86         52.00         6.34 o                         
  -1  15  16         10.51         18.61         5.39 o                         
   0  15  16         15.74         21.81         6.00 o                         
   1  15  16         77.39         75.18         8.06 o                         
   2  15  16         14.47         24.03         7.25 o                         
  -3  16  16         33.81         34.74         6.16 o                         
  -2  16  16         68.83         65.96         7.37 o                         
  -1  16  16         41.49         40.86         7.35 o                         
   0  16  16         18.84         16.45         7.45 o                         
  -9   1  17         32.30         19.37         6.25 o                         
  -8   1  17        396.67        400.93        10.19 o                         
  -7   1  17          8.01          8.27         4.97 o                         
  -6   1  17         15.69         24.63         4.79 o                         
  -5   1  17          1.96          2.89         3.82 o                         
  -4   1  17        391.86        329.37        11.89 o                         
  -3   1  17          0.04         -0.50         3.04 o                         
  -2   1  17         95.56         94.99         5.70 o                         
  -1   1  17          0.44          2.22         3.81 o                         
   0   1  17        415.77        426.68         8.38 o                         
   1   1  17          7.72          5.31         2.82 o                         
   2   1  17         54.48         54.52         4.33 o                         
   3   1  17         30.18         28.56         5.83 o                         
   4   1  17        467.94        468.53        12.63 o                         
   5   1  17        101.80         95.14         7.97 o                         
   6   1  17          0.16          0.97         5.66 o                         
  -9   2  17         27.24         36.69         6.48 o                         
  -8   2  17          6.61         10.61         5.16 o                         
  -7   2  17         29.37         28.58         5.97 o                         
  -6   2  17        439.37        407.82        10.88 o                         
  -5   2  17         36.25         46.05         5.45 o                         
  -4   2  17         28.69         21.08         3.64 o                         
  -3   2  17         86.58        121.60         5.18 o                         
  -2   2  17       1879.16       1833.75        27.51 o                         
  -1   2  17        224.14        245.50         6.35 o                         
   0   2  17          0.09          0.01         2.76 o                         
   1   2  17          5.27         16.03         4.07 o                         
   2   2  17       1259.47       1315.54        20.85 o                         
   3   2  17        201.49        204.88         6.28 o                         
   4   2  17         13.17         14.25         4.95 o                         
   5   2  17         64.44         60.73         6.43 o                         
   6   2  17        267.52        257.53         9.76 o                         
  -9   3  17        222.75        190.06         9.23 o                         
  -8   3  17        319.35        349.61        12.60 o                         
  -7   3  17        229.22        210.49         7.79 o                         
  -6   3  17          2.46          2.82         5.16 o                         
  -5   3  17        339.12        367.19         8.33 o                         
  -4   3  17        330.58        294.77         7.32 o                         
  -3   3  17        289.01        274.36         6.89 o                         
  -2   3  17          6.29         13.17         2.82 o                         
  -1   3  17        338.29        309.61         7.53 o                         
   0   3  17         86.49        115.48         4.03 o                         
   1   3  17        268.00        296.68         6.95 o                         
   2   3  17        175.76        130.04         4.93 o
[truncated: 70,390 more chars]
